# Supplementary material for: Topographic design in wearable MXene sensors with in-sensor machine learning for full-body avatar reconstruction
Source: Nat Commun. 2022 Sep 9;13:5311. doi: 10.1038/s41467-022-33021-5 (PMC9461448; doi:10.1038/s41467-022-33021-5)
Supplement: Supplementary file 9 — Source Data [file 41467_2022_33021_MOESM9_ESM.zip]

Archive with 4 entries (4 files):
- Source Data Fig. 1.xlsx
- Source Data Fig. 3.xlsx
- Source Data Fig. 4.xlsx
- Source Data Fig. 5.xlsx
