# Supplementary material for: Topographic design in wearable MXene sensors with in-sensor machine learning for full-body avatar reconstruction
Source: Nat Commun. 2022 Sep 9;13:5311. doi: 10.1038/s41467-022-33021-5 (PMC9461448; doi:10.1038/s41467-022-33021-5)
Supplement: Supplementary file 9 — Source Data [file 41467_2022_33021_MOESM9_ESM.zip › Source Data Fig. 1.xlsx]

## Sheet: Figure 1c
Distance	Mp	Mw	Mp-w-p	Mw-p-w
0	infinite	7.92644	infinite	8.60511
60	infinite	7.04722	infinite	6.51169
120	infinite	10.1369	infinite	9.03669
180	infinite	5.47196	infinite	10.9266
240	infinite	6.61507	infinite	10.7933
300	infinite	8.75197	infinite	10.2302
360	infinite	9.75705	infinite	6.0518
420	infinite	8.95897	infinite	5.6912
480	infinite	6.35768	infinite	8.91107
540	infinite	9.74279	infinite	9.2687
600	infinite	8.53606	infinite	10.2176
660	infinite	10.014	infinite	13.0005
720	infinite	10.3477	infinite	35.9971
780	infinite	9.65251	infinite	12.0005
840	infinite	7.16178	82.9875	22.9991
900	infinite	9.60523	63.012	34.002
960	infinite	7.78756	42.9923	39.0016
1020	infinite	10.3445	59.988	35.9971
1080	infinite	9.66744	22.9991	61.0128
1140	infinite	7.50807	26.001	52.9942
1200	infinite	7.09874	22.0022	infinite
1260	infinite	10.879	30.003	infinite
1320	infinite	10.4145	16	infinite
1380	infinite	8.96379	22.9991	infinite
1440	infinite	10.6056	19.0006	infinite
1500	infinite	5.92768	6.72766	infinite
1560	infinite	7.62428	8.41326	infinite
1620	infinite	10.2934	7.68876	infinite
1680	infinite	8.06257	5.28877	infinite
1740	infinite	8.62962	10.4866	infinite
1800	infinite	5.74977	5.52608	infinite
1860	infinite	7.98148	6.94782	infinite
1920	infinite	5.77067	10.4548	infinite
1980	infinite	6.35405	5.04541	infinite
2040	infinite	7.8376	6.09756	58.0046
2100	infinite	8.81834	16	40
2160	infinite	6.07091	26.001	30.003
2220	infinite	10.4221	30.003	26.001
2280	infinite	5.02033	36.9959	30.003
2340	infinite	6.20386	33.0033	26.001
2400	infinite	7.7226	42.9923	22.9991
2460	infinite	5.13373	55.991	16
2520	infinite	6.55824	1000	9.758
2580	infinite	7.91327	1000	10.1225
2640	infinite	10.2659	1000	8.68206
2700	infinite	9.26526	1000	5.75639
2760	infinite	7.04523	1000	8.47745
2820	infinite	9.19709	1000	6.35849
2880	infinite	6.11359	1000	6.55738
2940	infinite	5.08647	1000	8.38153
3000	infinite	6.81756	1000	5.03601
