# Supplementary material for: Topographic design in wearable MXene sensors with in-sensor machine learning for full-body avatar reconstruction
Source: Nat Commun. 2022 Sep 9;13:5311. doi: 10.1038/s41467-022-33021-5 (PMC9461448; doi:10.1038/s41467-022-33021-5)
Supplement: Supplementary file 9 — Source Data [file 41467_2022_33021_MOESM9_ESM.zip › Source Data Fig. 3.xlsx]

## Sheet: Figure 3a
Mp Sensor				Mp-w-p Sensor				Mw Sensor				Mw-p-w Sensor
strain (%)	(R-R0)/R0	error bar		strain (%)	(R-R0)/R0	error bar		strain (%)	(R-R0)/R0	error bar		strain (%)	(R-R0)/R0	error bar
0	0	0		0	0	0		0	0	0		0	0	0
1.5	0.22148	0.19385		0.8	0.11676	0.07133		1	0.10457	0.01943		1	0.15	0.03515
2	0.3	0.25		1.6	0.57081	0.14415		2	0.53143	0.08488		2	0.34	0.18835
3	0.48993	0.52436		2.4	1.12865	0.24798		3	0.96	0.12601		3	0.71	0.21386
3.5	5	1		3.2	2.01081	0.43854		4	1.50857	0.12104		4	1.11	0.18951
4.5	24.5034	5.82731		4	3.51568	0.62178		5	2.67429	0.24701		5	1.71	0.22383
5	40	9		4.8	5.37081	0.72015		6	3.90857	0.26807		6	2.59	0.29672
6	90.2752	16.902		5.6	7.45946	1.15052		7	5.17714	0.36281		7	3.19	0.22884
				6.4	8.79568	1.35743		8	7.2	0.50065		8	3.97	0.19832
				7.2	11.5719	1.42447		9	9.6	0.71883		9	4.97	0.22354
				8	15.2043	2.34634		10	12.8571	1.04333		10	5.91	0.35396
				8.8	18.4476	3.01053		11	16.2857	1.45241		11	6.8	0.46259
				9.6	21.6259	3.23263		12	17.8286	1.58194		12	7.61	0.45048
				10.4	24.8692	3.84582		13	19.5429	1.70904		13	8.86	0.4417
				11.2	32.8476	3.9436		14	21.2571	1.75076		14	10.09	0.4694
				12	41.1503	4.12398		15	23.3143	1.74466		15	11.83	0.59552
				12.8	62.6854	4.51565		16	25.8171	1.79984		16	14.04	0.51904
				13.6	65.7989	4.36543		17	28.2857	2.04444		17	15.81	0.55567
				14.4	73.3232	6.27538		18	32.1771	2.36299		18	17.91	0.65711
				15.2	76.9557	7.11161		19	41.4857	3.23938		19	19.34	0.55129
				16	90.9665	8.13575		20	49.7143	4.79569		20	21.83	0.35304
				16.8	99.2692	6.8791		21	53.6571	4.51703		21	24.61	0.27126
				17.6	102.642	6.12153		22	56.9143	4.51136		22	29.21	0.66531
				18.4	110.945	7.80077		23	59.8286	4.42131		23	35.61	1.71904
				19.2	123.918	8.24321		24	62.5714	4.30061		24	39.01	2.16294
				20	138.188	8.51953		25	71.4857	4.3277		25	44.11	2.21404
				20.8	145.972	8.03191		26	85.5429	5.51621		26	48.71	2.48154
				21.6	160.242	9.35043		27	92.4	6.03395		27	53.21	2.95655
				22.4	177.107	10.0107		28	103.714	7.33615		28	57.41	2.76031
				23.2	188.783	10.6411		29	115.714	8.37012		29	60.41	2.70311
				24	196.566	7.54618		30	126	8.59034		30	63.81	2.48514
								31	142.114	9.82821		31	65.21	1.42925
								32	151.371	9.90662		32	72.81	2.25072
								33	160.971	11.5566		33	77.91	2.0035
								34	170.229	10.576		34	83.71	1.94097
								35	187.371	11.6083		35	85	1.15542
								36	201.086	12.9069		36	90	1.29925
								37	214.8	13.1944		37	101.91	3.11522
								38	228.514	15.198		38	107.31	5.25677
								39	252.514	16.645		39	121.41	4.65895
												40	128.41	6.62388
												41	138	8.28849
												42	155	7.7178
												43	167	8.424
												44	180	9.06105
												45	193	10.3337
												46	204	15.5974
												47	232	13.0041
												48	264.41	18.2402
												49	292.41	20.1149
												50	313.41	26.0295

## Sheet: Figure 3b
Mw-p-w Sensor			Mp-w-p Sensor			Mw Sensor
strain (%)	(R-R0)/R0		strain (%)	(R-R0)/R0		strain (%)	(R-R0)/R0
0	0		0	0		0	0
3.125	0		2.97619	0		3.125	0
6.25	0.03846		5.95238	0.03846		6.25	0
9.375	0.23077		8.92857	0.07692		9.375	0
12.5	1.73077		11.9048	2		12.5	0
15.625	9		14.881	11.6154		15.625	0
18.1818	42		17.8571	44		18.75	0
						21.875	0
						25	0.23077
						28.125	1.46154
						31.25	6.19231
						34.375	9.88462
						37.5	25
						40.625	36.8462
						43.75	47

## Sheet: Figure 3c
Mw-p-w Sensor
Wrinkle Areal Percentage (%)	Linear Working Window (%)
5	12%-14%
25	25%-40%
50	35%-50%
75	45%-69%

## Sheet: Figure 3d
Mp-w-p Sensor			Mp-w Sensor
strain (%)	(R-R0)/R0		strain (%)	(R-R0)/R0
0	0		0	0
0.8	0.11676		0.5	0.00667
1.6	0.57081		1	0.02488
2.4	1.12865		1.5	0.06196
3.2	2.01081		2	0.13722
4	3.51568		2.5	0.34028
4.8	5.37081		3	0.48585
5.6	7.45946		3.5	0.65938
6.4	8.79568		4	0.89733
7.2	11.5719		4.5	1.21091
8	15.2043		5	1.57386
8.8	18.4476		6	1.98716
9.6	21.6259		7	2.45597
10.4	24.8692		8	3.11148
11.2	32.8476		9	3.93903
12	41.1503		10	4.79386
12.8	62.6854		11	5.80841
13.6	65.7989		12	7.06295
14.4	73.3232		13	8.60443
15.2	76.9557		14	10.8817
16	90.9665		15	13.201
16.8	99.2692		16	15.7743
17.6	102.642		17	18.7291
18.4	110.945		18	21.9825
19.2	123.918		19	25.6643
20	138.188		20	29.9484
20.8	145.972		21	34.9995
21.6	160.242		22	40.9524
22.4	177.107		23	47.6654
23.2	188.783		24	55.0291
24	196.566		25	62.1029
			26	69.5689
			27	77.353
			28	85.6655
			29	95.495
			30	105.325
			31	116.336
			32	132.472
			33	143.328
			34	154.941
			35	171.095
			36	192.537
			37	230

## Sheet: Figure 3e
Mw-p-w-p Sensor			Mw-p-w Sensor
strain (%)	(R-R0)/R0		strain (%)	(R-R0)/R0
0	0		0	0
0.425	0.00733		1	0.15
0.85	0.02358		2	0.34
1.275	0.05226		3	0.71
1.7	0.09328		4	1.11
2.125	0.16389		5	1.71
2.55	0.27202		6	2.59
2.975	0.37539		7	3.19
3.4	0.58474		8	3.97
3.825	0.86363		9	4.97
4.25	1.27811		10	5.91
5.1	1.7996		11	6.8
5.95	2.39014		12	7.61
6.8	3.1077		13	8.86
7.65	3.98677		14	10.09
8.5	5.04739		15	11.83
9.35	6.33114		16	14.04
10.2	7.68974		17	15.81
11.05	9.19826		18	17.91
11.9	10.8899		19	19.34
12.75	12.8923		20	21.83
13.6	15.3199		21	24.61
14.45	17.8547		22	29.21
15.3	20.5711		23	35.61
16.15	23.4094		24	39.01
17	26.6255		25	44.11
17.85	30.4522		26	48.71
18.7	34.6859		27	53.21
19.55	39.3376		28	57.41
20.4	44.8796		29	60.41
21.25	51.0575		30	63.81
22.1	58.7436		31	65.21
22.95	68.2286		32	72.81
23.8	79.676		33	77.91
24.65	93.4129		34	83.71
25.5	108.531		35	85
26.35	124.92		36	90
27.2	143.26		37	101.91
28.05	167.922		38	107.31
28.9	199.017		39	121.41
29.75	238.379		40	128.41
30.6	269.289		41	138
32	304.043		42	155
			43	167
			44	180
			45	193
			46	204
			47	232
			48	264.41
			49	292.41
			50	313.41

## Sheet: Figure 3f
5% Strain		8% Strain		10% Strain		20% Strain		25% Strain		28% Strain		32% Strain
Time (s)	(R-R0)/R0	Time (s)	(R-R0)/R0	Time (s)	(R-R0)/R0	Time (s)	(R-R0)/R0	Time (s)	(R-R0)/R0	Time (s)	(R-R0)/R0	Time (s)	(R-R0)/R0
0.18	0.17303	50	1.24474	100.2	2.08451	149.8	2.92148	199.8	2.5	249.9	2	299.8	2
0.1865	0.17312	50.005	1.24514	100.203	2.08195	149.803	2.90905	199.805	2.55	249.904	2	299.807	2
0.193	0.17312	50.01	1.24554	100.207	2.07941	149.805	2.89914	199.81	2	249.908	2	299.814	2
0.1995	0.17273	50.015	1.24614	100.21	2.07729	149.808	2.88678	199.815	2	249.912	2	299.821	2
0.206	0.17263	50.02	1.24694	100.213	2.07559	149.81	2.87939	199.82	2	249.917	2	299.829	2
0.2125	0.17273	50.025	1.24774	100.216	2.07433	149.812	2.87446	199.825	2	249.921	2	299.836	2
0.219	0.17283	50.03	1.24834	100.22	2.07264	149.815	2.872	199.83	2	249.925	2	299.843	2
0.2255	0.17283	50.035	1.24874	100.223	2.07137	149.817	2.86463	199.835	1.9	249.929	2	299.85	2
0.232	0.17283	50.04	1.24894	100.226	2.07095	149.82	2.86463	199.84	1.9	249.933	2	299.857	2
0.2385	0.17273	50.045	1.24955	100.23	2.06885	149.822	2.86709	199.845	1.9	249.937	2	299.864	2
0.245	0.17253	50.05	1.24975	100.233	2.06717	149.825	2.86955	199.85	1.9	249.942	2	299.871	2
0.2515	0.17244	50.055	1.24995	100.236	2.06591	149.827	2.87939	199.855	1.9	249.946	2	299.879	2
0.258	0.17224	50.06	1.25035	100.24	2.06465	149.83	2.89666	199.86	1.9	249.95	2	299.886	2
0.2645	0.17224	50.065	1.25095	100.243	2.06298	149.833	2.91402	199.865	1.9	249.954	2	299.893	2
0.271	0.17214	50.07	1.25155	100.246	2.06172	149.835	2.91651	199.87	1.9	249.958	2	299.9	2
0.2775	0.17224	50.075	1.25236	100.249	2.0613	149.838	2.92397	199.875	1.9	249.962	2	299.907	2
0.284	0.17214	50.08	1.25316	100.253	2.06172	149.84	2.93145	199.88	1.9	249.967	2	299.914	2
0.2905	0.17234	50.085	1.25437	100.256	2.06298	149.843	2.93895	199.885	0.08523	249.971	2	299.921	2
0.297	0.17224	50.09	1.25579	100.259	2.06381	149.845	2.94395	199.89	0.26188	249.975	2	299.929	2
0.3035	0.17204	50.095	1.2574	100.263	2.06423	149.847	2.95147	199.895	0.54117	249.979	2	299.936	2
0.31	0.17175	50.1	1.25862	100.266	2.06423	149.85	2.959	199.9	0.91527	249.983	2	299.943	2.37323
0.3165	0.17146	50.105	1.25943	100.269	2.06381	149.852	2.97411	199.905	1.27053	249.987	2	299.95	3.76886
0.323	0.17146	50.11	1.25983	100.273	2.06298	149.855	2.99434	199.91	1.63833	249.992	2	299.957	5.49904
0.3295	0.17146	50.115	1.26044	100.276	2.06256	149.857	3.02233	199.915	1.98196	249.996	2	299.964	7.27909
0.336	0.17136	50.12	1.26064	100.279	2.06214	149.86	3.04281	199.92	2.29926	250	2	299.971	9.56151
0.3425	0.17136	50.125	1.26105	100.282	2.06047	149.863	3.06081	199.925	2.71187	250.004	2	299.978	12.0627
0.349	0.17136	50.13	1.26186	100.286	2.05963	149.865	3.08149	199.93	3.24487	250.008	2	299.986	14.4548
0.3555	0.17116	50.135	1.26226	100.289	2.0588	149.868	3.09966	199.935	3.74528	250.012	2	299.993	17.2987
0.362	0.17106	50.14	1.26287	100.292	2.05838	149.87	3.11792	199.94	4.12568	250.016	2	300	20.2674
0.3685	0.17106	50.145	1.26409	100.296	2.05838	149.873	3.13627	199.945	4.44957	250.021	2	300.007	22.1899
0.375	0.17106	50.15	1.26552	100.299	2.05921	149.875	3.15469	199.95	4.99244	250.025	2	300.014	23.9265
0.3815	0.17106	50.155	1.26756	100.302	2.06005	149.877	3.17055	199.955	5.79785	250.029	2	300.021	25.1355
0.388	0.17097	50.16	1.26939	100.306	2.06088	149.88	3.18647	199.96	6.54507	250.033	2	300.028	27.9534
0.3945	0.17106	50.165	1.27144	100.309	2.06256	149.882	3.20513	199.965	7.05725	250.037	2	300.036	30.2715
0.401	0.17116	50.17	1.27328	100.312	2.06381	149.885	3.22655	199.97	7.47431	250.041	2	300.043	32.126
0.4075	0.17126	50.175	1.27513	100.316	2.06423	149.887	3.25349	199.975	7.87013	250.046	2	300.05	33.6616
0.414	0.17126	50.18	1.27657	100.319	2.06507	149.89	3.28877	199.98	8.48646	250.05	2	300.057	35.7898
0.4205	0.17146	50.185	1.2776	100.322	2.06507	149.893	3.32436	199.985	9.17956	250.054	2	300.064	37.2103
0.427	0.17146	50.19	1.27863	100.325	2.06507	149.895	3.36858	199.99	9.93692	250.058	0.71952	300.071	38.5989
0.4335	0.17155	50.195	1.27904	100.329	2.06549	149.898	3.42452	199.995	10.6209	250.062	1.50891	300.078	40.3998
0.44	0.17165	50.2	1.27966	100.332	2.06549	149.9	3.47836	200	11.1061	250.066	2.19939	300.086	42.2222
0.4465	0.17175	50.205	1.28069	100.335	2.06591	149.903	3.53867	200.005	11.5707	250.071	2.89288	300.093	43.5675
0.453	0.17244	50.21	1.28151	100.339	2.06675	149.905	3.59398	200.01	12.168	250.075	3.40644	300.1	45.284
0.4595	0.17263	50.215	1.28275	100.342	2.06759	149.907	3.6352	200.015	12.8984	250.079	4.17225	300.107	46.8107
0.466	0.17293	50.22	1.28461	100.345	2.06843	149.91	3.67085	200.02	13.5763	250.083	5.00231	300.114	48.7405
0.4725	0.17303	50.225	1.28648	100.349	2.07053	149.912	3.70378	200.025	14.0161	250.087	5.79493	300.121	50.5241
0.479	0.17322	50.23	1.28814	100.352	2.07222	149.915	3.73092	200.03	14.4528	250.091	6.43783	300.128	52.0476
0.4855	0.17332	50.235	1.29022	100.355	2.07433	149.917	3.76431	200.035	14.9656	250.096	7.39576	300.136	53.2607
0.492	0.17342	50.24	1.29209	100.358	2.07602	149.92	3.79796	200.04	15.56	250.1	8.48236	300.143	55.1192
0.4985	0.17342	50.245	1.29376	100.362	2.07813	149.923	3.83806	200.045	16.2851	250.104	9.55567	300.15	56.2923
0.505	0.17342	50.25	1.29543	100.365	2.08025	149.925	3.89106	200.05	16.8676	250.108	10.6653	300.157	57.7506
0.5115	0.17342	50.255	1.29711	100.368	2.08195	149.928	3.95741	200.055	17.2872	250.112	11.4322	300.164	59.3083
0.518	0.17342	50.26	1.29857	100.372	2.08365	149.93	4.0377	200.06	17.7455	250.116	11.9594	300.171	61.416
0.5245	0.17312	50.265	1.30025	100.375	2.08578	149.933	4.12275	200.065	18.2835	250.12	12.9069	300.178	63.5874
0.531	0.17293	50.27	1.30172	100.378	2.08792	149.935	4.20941	200.07	18.9708	250.125	14.056	300.186	64.9449
0.5375	0.17273	50.275	1.3034	100.382	2.09006	149.938	4.3046	200.075	19.8294	250.129	15.2844	300.193	65.7853
0.544	0.17273	50.28	1.30509	100.385	2.09177	149.94	4.38078	200.08	20.7647	250.133	16.2861	300.2	67.1352
0.5505	0.17253	50.285	1.30762	100.388	2.09434	149.942	4.44758	200.085	21.2734	250.137	17.3377	300.207	68.6708
0.557	0.17244	50.29	1.31016	100.391	2.09821	149.945	4.51535	200.09	21.8023	250.141	18.0269	300.214	70.4291
0.5635	0.17234	50.295	1.31355	100.395	2.10296	149.947	4.56953	200.095	22.3803	250.145	18.9068	300.221	71.8483
0.57	0.17224	50.3	1.31696	100.398	2.10859	149.95	4.62067	200.1	22.9725	250.15	19.6033	300.228	73.7547
0.5765	0.17234	50.305	1.31951	100.401	2.11469	149.952	4.66864	200.105	23.7654	250.154	20.336	300.236	75.4174
0.583	0.17244	50.31	1.32208	100.405	2.12081	149.955	4.72835	200.11	24.4325	250.158	21.0124	300.243	76.342
0.5895	0.17253	50.315	1.32422	100.408	2.1252	149.958	4.7888	200.115	24.901	250.162	21.6769	300.25	77.1545
0.596	0.17273	50.32	1.32572	100.411	2.13005	149.96	4.86928	200.12	25.4096	250.166	22.4505	300.257	78.2332
0.6025	0.17283	50.325	1.32744	100.415	2.13448	149.963	4.96685	200.125	25.9715	250.17	23.6907	300.264	79.3393
0.609	0.17293	50.33	1.32916	100.418	2.13759	149.965	5.06636	200.13	26.5457	250.175	24.7113	300.271	80.4268
0.6155	0.17293	50.335	1.33088	100.421	2.13937	149.968	5.17197	200.135	27.0879	250.179	25.3364	300.278	81.6053
0.622	0.17283	50.34	1.33261	100.424	2.14204	149.97	5.27983	200.14	27.4368	250.183	25.918	300.286	82.8139
0.6285	0.17263	50.345	1.33477	100.428	2.14472	149.972	5.38572	200.145	27.8248	250.187	26.8605	300.293	83.843
0.635	0.17263	50.35	1.33672	100.431	2.1483	149.975	5.47637	200.15	28.3119	250.191	27.6302	300.3	84.9481
0.6415	0.17263	50.355	1.3391	100.434	2.15234	149.977	5.53769	200.155	28.9513	250.195	28.6697	300.307	85.9168
0.648	0.17263	50.36	1.34236	100.438	2.15685	149.98	5.60419	200.16	29.5079	250.2	29.9398	300.314	86.9614
0.6545	0.17253	50.365	1.3465	100.441	2.16318	149.982	5.67605	200.165	29.9391	250.204	31.0078	300.321	87.9326
0.661	0.17253	50.37	1.35088	100.444	2.17091	149.985	5.73973	200.17	30.2889	250.208	31.8569	300.328	88.7095
0.6675	0.17263	50.375	1.35572	100.448	2.17962	149.988	5.81345	200.175	30.6685	250.212	32.5981	300.336	89.3045
0.674	0.17273	50.38	1.36035	100.451	2.18791	149.99	5.8976	200.18	31.1309	250.216	33.3835	300.343	90.0746
0.6805	0.17303	50.385	1.36589	100.454	2.19626	149.993	5.98786	200.185	31.6404	250.22	34.4419	300.35	90.8158
0.687	0.17312	50.39	1.37034	100.457	2.20514	149.995	6.07476	200.19	32.1457	250.224	35.2936	300.357	92.1739
0.6935	0.17312	50.395	1.37391	100.461	2.21077	149.998	6.1779	200.195	32.6053	250.229	35.9933	300.364	92.8419
0.7	0.17332	50.4	1.37749	100.464	2.21644	150	6.31335	200.2	33.0308	250.233	36.7038	300.371	93.6208
0.7065	0.17322	50.405	1.38063	100.467	2.22165	150.002	6.46255	200.205	33.3785	250.237	37.4253	300.378	94.2802
0.713	0.17312	50.41	1.38401	100.471	2.22736	150.005	6.60504	200.21	33.9148	250.241	38.3697	300.385	95.214
0.7195	0.17322	50.415	1.38695	100.474	2.23165	150.007	6.7566	200.215	34.4319	250.245	39.1535	300.393	95.7383
0.726	0.17303	50.42	1.3908	100.477	2.23741	150.01	6.90654	200.22	34.8844	250.249	39.7317	300.4	96.7947
0.7325	0.17273	50.425	1.39488	100.481	2.2427	150.012	7.02584	200.225	35.1651	250.254	40.4275	300.407	97.29
0.739	0.17263	50.43	1.40036	100.484	2.24996	150.015	7.13001	200.23	35.4934	250.258	40.9841	300.414	98.0836
0.7455	0.17244	50.435	1.40632	100.487	2.25872	150.018	7.22413	200.235	35.8708	250.262	41.5848	300.421	99.2757
0.752	0.17224	50.44	1.41253	100.49	2.26852	150.02	7.29568	200.24	36.3606	250.266	42.0022	300.428	100.424
0.7585	0.17204	50.445	1.41925	100.494	2.28039	150.023	7.36808	200.245	36.8582	250.27	42.6928	300.435	100.936
0.765	0.17185	50.45	1.42623	100.497	2.29185	150.025	7.4352	200.25	37.2526	250.274	43.315	300.443	101.719
0.7715	0.17165	50.455	1.43303	100.5	2.30342	150.028	7.51547	200.255	37.6198	250.279	43.7868	300.45	102.468
0.778	0.17146	50.46	1.4382	100.504	2.31458	150.03	7.60938	200.26	38.0075	250.283	44.343	300.457	103.204
0.7845	0.17126	50.465	1.44293	100.507	2.32377	150.032	7.71112	200.265	38.4659	250.287	45.1483	300.464	103.476
0.791	0.17106	50.47	1.44767	100.51	2.33355	150.035	7.82756	200.27	38.9811	250.291	45.6787	300.471	103.885
0.7975	0.17097	50.475	1.45125	100.513	2.34184	150.037	7.94615	200.275	39.4365	250.295	46.5474	300.478	104.159
0.804	0.17077	50.48	1.4553	100.517	2.34861	150.04	8.08731	200.28	39.8812	250.299	47.0084	300.485	104.61
0.8105	0.17057	50.485	1.4601	100.52	2.357	150.042	8.23853	200.285	40.1926	250.304	47.5586	300.493	104.728
0.817	0.17038	50.49	1.46563	100.523	2.36649	150.045	8.37196	200.29	40.5245	250.308	47.9429	300.5	105.399
0.8235	0.17018	50.495	1.47119	100.527	2.37764	150.048	8.49366	200.295	41.109	250.312	48.6333	300.507	105.796
0.83	0.16999	50.5	1.47994	100.53	2.39051	150.05	8.61023	200.3	41.6675	250.316	49.0694	300.514	106.254
0.8365	0.16979	50.505	1.4895	100.533	2.40675	150.053	8.7139	200.305	42.18	250.32	49.5534	300.521	106.354
0.843	0.1696	50.51	1.49962	100.537	2.42595	150.055	8.80403	200.31	42.5695	250.324	49.9527	300.528	106.714
0.8495	0.1694	50.515	1.50808	100.54	2.44486	150.058	8.88004	200.315	42.9824	250.328	50.625	300.535	106.874
0.856	0.16911	50.52	1.51634	100.543	2.46232	150.06	8.99564	200.32	43.3429	250.333	51.078	300.543	107.599
0.8625	0.16891	50.525	1.52314	100.546	2.4777	150.062	9.10529	200.325	43.8231	250.337	51.4889	300.55	107.781
0.869	0.16862	50.53	1.53048	100.55	2.49384	150.065	9.21667	200.33	44.4083	250.341	52.1345	300.557	108.348
0.8755	0.16842	50.535	1.53583	100.553	2.50781	150.067	9.36248	200.335	44.764	250.345	52.8819	300.564	108.735
0.882	0.16823	50.54	1.54197	100.556	2.52074	150.07	9.51131	200.34	45.0833	250.349	53.3068	300.571	109.205
0.8885	0.16813	50.545	1.54685	100.56	2.53319	150.072	9.66327	200.345	45.446	250.353	53.6396	300.578	109.287
0.895	0.16803	50.55	1.55356	100.563	2.54514	150.075	9.81843	200.35	45.8329	250.358	54.2149	300.585	110.027
0.9015	0.16794	50.555	1.55926	100.566	2.55781	150.077	9.96802	200.355	46.2861	250.362	55.0403	300.593	110.255
0.908	0.16774	50.56	1.5663	100.57	2.56997	150.08	10.1026	200.36	46.5566	250.366	55.6304	300.6	110.814
0.9145	0.16755	50.565	1.57363	100.573	2.58469	150.083	10.2395	200.365	46.8923	250.37	56.377	300.607	111.022
0.921	0.16735	50.57	1.5826	100.576	2.60081	150.085	10.3602	200.37	47.2311	250.374	56.9308	300.614	111.522
0.9275	0.16716	50.575	1.59243	100.579	2.61774	150.088	10.4667	200.375	47.5731	250.378	57.4901	300.621	111.627
0.934	0.16696	50.58	1.60636	100.583	2.64125	150.09	10.5642	200.38	48.114	250.383	58.055	300.628	112.277
0.9405	0.16677	50.585	1.61964	100.586	2.6697	150.093	10.6618	200.385	48.4863	250.387	58.7299	300.635	112.678
0.947	0.16667	50.59	1.6347	100.589	2.70202	150.095	10.7686	200.39	48.8401	250.391	59.1492	300.643	113.207
0.9535	0.16657	50.595	1.65049	100.593	2.73502	150.097	10.8809	200.395	49.1301	250.395	59.4128	300.65	113.461
0.96	0.16648	50.6	1.66873	100.596	2.77223	150.1	11.0019	200.4	49.3998	250.399	59.5715	300.657	113.93
0.9665	0.16638	50.605	1.68293	100.599	2.8082	150.102	11.134	200.405	49.6714	250.403	60.0504	300.664	114.079
0.973	0.16618	50.61	1.69527	100.603	2.83772	150.105	11.3073	200.41	50.0367	250.408	60.8575	300.671	114.443
0.9795	0.16609	50.615	1.70539	100.606	2.86187	150.107	11.494	200.415	50.3823	250.412	61.6209	300.678	114.4
0.986	0.16599	50.62	1.71589	100.609	2.88191	150.11	11.6939	200.42	50.7778	250.416	62.0616	300.685	114.679
0.9925	0.16579	50.625	1.72411	100.612	2.89993	150.113	11.9089	200.425	50.9654	250.42	62.7289	300.692	114.765
0.999	0.1656	50.63	1.73534	100.616	2.91815	150.115	12.154	200.43	51.2011	250.424	63.2908	300.7	115.131
1.0055	0.1655	50.635	1.74726	100.619	2.93657	150.118	12.3357	200.435	51.5097	250.428	63.6305	300.707	115.196
1.012	0.16531	50.64	1.76292	100.622	2.95521	150.12	12.4788	200.44	51.8208	250.432	64.0293	300.714	115.585
1.0185	0.16521	50.645	1.78091	100.626	2.97721	150.123	12.5885	200.445	52.1586	250.437	64.6613	300.721	115.542
1.025	0.16511	50.65	1.80318	100.629	3.00754	150.125	12.686	200.45	56.3461	250.441	65.067	300.728	115.758
1.0315	0.16502	50.655	1.82137	100.632	3.03842	150.127	12.8123	200.455	52.6463	250.445	65.5926	300.735	115.585
1.038	0.16502	50.66	1.84333	100.636	3.07322	150.13	12.9301	200.46	52.9667	250.449	65.9456	300.742	115.91
1.0445	0.16502	50.665	1.86531	100.639	3.10788	150.132	13.0806	200.465	53.3145	250.453	66.598	300.75	116.062
1.051	0.16502	50.67	1.89095	100.642	3.14325	150.135	13.2125	200.47	53.6403	250.457	67.0769	300.757	116.323
1.0575	0.16482	50.675	1.91367	100.645	3.18023	150.137	13.3344	200.475	53.8168	250.462	67.499	300.764	116.629
1.064	0.16482	50.68	1.93539	100.649	3.21799	150.14	13.4864	200.48	54.045	250.466	67.6808	300.771	116.869
1.0705	0.16482	50.685	1.95431	100.652	3.25378	150.143	13.6629	200.485	54.3511	250.47	68.046	300.778	116.913
1.077	0.16482	50.69	1.97242	100.655	3.28181	150.145	13.857	200.49	54.7114	250.474	68.2907	300.785	117.505
1.0835	0.16472	50.695	1.99041	100.659	3.31026	150.148	14.0624	200.495	54.9446	250.478	68.7212	300.792	117.66
1.09	0.16453	50.7	2.01149	100.662	3.33917	150.15	14.2693	200.5	55.3627	250.482	68.7829	300.8	118.145
1.0965	0.16443	50.705	2.0336	100.665	3.36951	150.153	14.4793	200.505	55.6262	250.487	69.1547	300.807	118.455
1.103	0.16434	50.71	2.05863	100.669	3.40538	150.155	14.6677	200.51	55.6262	250.491	69.2791	300.814	118.922
1.1095	0.16424	50.715	2.08294	100.672	3.44297	150.157	14.874	200.515	55.8382	250.495	69.5912	300.821	118.878
1.116	0.16424	50.72	2.11264	100.675	3.48761	150.16	15.0526	200.52	56.1047	250.499	69.9049	300.828	119.413
1.1225	0.16414	50.725	2.14095	100.678	3.5333	150.162	15.2086	200.525	56.2924	250.503	70.41	300.835	119.525
1.129	0.16414	50.73	2.16899	100.682	3.57788	150.165	15.4065	200.53	56.5079	250.507	70.6005	300.842	120.063
1.1355	0.16405	50.735	2.1947	100.685	3.62012	150.167	15.563	200.535	56.6431	250.512	70.9192	300.85	120.176
1.142	0.16424	50.74	2.21712	100.688	3.66213	150.17	15.7322	200.54	56.8332	250.516	71.0472	300.857	120.559
1.1485	0.16414	50.745	2.23488	100.692	3.69917	150.173	15.9267	200.545	56.8605	250.52	71.3681	300.864	120.537
1.155	0.16424	50.75	2.25157	100.695	3.73572	150.175	16.155	200.55	56.9969	250.524	71.5615	300.871	120.921
1.1615	0.16424	50.755	2.26505	100.698	3.76808	150.178	16.4247	200.555	57.1063	250.528	71.8851	300.878	121.012
1.168	0.16405	50.76	2.2812	100.702	3.79728	150.18	16.6827	200.56	57.3537	250.532	72.08	300.885	121.762
1.1745	0.16395	50.765	2.29665	100.705	3.82566	150.183	16.9834	200.565	57.5194	250.536	72.3409	300.892	121.899
1.181	0.16385	50.77	2.31311	100.708	3.8519	150.185	17.2945	200.57	57.658	250.541	72.3409	300.9	122.219
1.1875	0.16356	50.775	2.32974	100.712	3.88102	150.188	17.5841	200.575	57.7136	250.545	72.5373	300.907	122.196
1.194	0.16356	50.78	2.3501	100.715	3.91573	150.19	17.8296	200.58	57.8807	250.549	72.8	300.914	123.069
1.2005	0.16346	50.785	2.37929	100.718	3.95627	150.192	18.053	200.585	58.0766	250.553	73.3286	300.921	123.346
1.207	0.16346	50.79	2.41316	100.721	4.00569	150.195	18.2358	200.59	58.2733	250.557	73.4615	300.928	124.064
1.2135	0.16337	50.795	2.45006	100.725	4.06316	150.197	18.3975	200.595	58.3579	250.561	73.528	300.935	124.577
1.22	0.16346	50.8	2.48826	100.728	4.12216	150.2	18.6079	200.6	58.4993	250.566	73.6613	300.942	125.162
1.2265	0.16346	50.805	2.5283	100.731	4.17983	150.202	18.7951	200.605	58.6128	250.57	74.0627	300.95	125.397
1.233	0.16385	50.81	2.56523	100.735	4.236	150.205	18.999	200.61	58.8121	250.574	74.4666	300.957	126.151
1.2395	0.16405	50.815	2.60139	100.738	4.28744	150.208	19.2344	200.615	58.8692	250.578	74.8731	300.964	126.411
1.246	0.16434	50.82	2.63044	100.741	4.3338	150.21	19.522	200.62	59.0697	250.582	75.0091	300.971	126.863
1.2525	0.16443	50.825	2.65625	100.745	4.37632	150.213	19.8434	200.625	59.1559	250.586	75.3505	300.978	126.483
1.259	0.16443	50.83	2.68081	100.748	4.40992	150.215	20.1583	200.63	59.2712	250.591	75.3505	300.985	126.982
1.2655	0.16453	50.835	2.70461	100.751	4.44236	150.218	20.4994	200.635	59.1847	250.595	75.7624	300.992	126.958
1.272	0.16453	50.84	2.72817	100.754	4.47857	150.22	20.8339	200.64	59.2712	250.599	76.0385	301	127.962
1.2785	0.16443	50.845	2.75539	100.758	4.51364	150.222	21.1447	200.645	59.3578	250.603	76.3158	301.007	128.587
1.285	0.16434	50.85	2.78414	100.761	4.54751	150.225	21.3305	200.65	59.4156	250.607	76.5245	301.014	129.071
1.2915	0.16434	50.855	2.81622	100.764	4.58878	150.227	21.5133	200.655	59.3578	250.611	76.8738	301.021	128.611
1.298	0.16434	50.86	2.84886	100.768	4.64313	150.23	21.6845	200.66	59.4446	250.616	77.014	301.028	128.226
1.3045	0.16434	50.865	2.88684	100.771	4.7023	150.232	21.8579	200.665	59.7644	250.62	77.4365	301.035	128.78
1.311	0.16443	50.87	2.92436	100.774	4.75917	150.235	22.051	200.67	59.7644	250.624	77.6488	301.042	129.629
1.3175	0.16463	50.875	2.96323	100.778	4.82303	150.238	22.2058	200.675	59.8228	250.628	78.0753	301.05	129.653
1.324	0.16482	50.88	2.99844	100.781	4.88266	150.24	22.3475	200.68	59.9105	250.632	78.2896	301.057	129.921
1.3305	0.16492	50.885	3.03428	100.784	4.94566	150.243	22.5327	200.685	60.0572	250.636	78.4328	301.064	129.726
1.337	0.16521	50.89	3.06682	100.787	5	150.245	22.7265	200.69	60.1749	250.64	78.3612	301.071	130.214
1.3435	0.16531	50.895	3.0979	100.791	5.04925	150.248	23.0131	200.695	60.1749	250.645	78.6483	301.078	130.116
1.35	0.16541	50.9	3.1281	100.794	5.09098	150.25	23.3183	200.7	60.3224	250.649	78.7923	301.085	130.239
1.3565	0.1655	50.905	3.15806	100.797	5.13764	150.252	23.5752	200.705	60.4409	250.653	79.0812	301.092	130.116
1.363	0.1656	50.91	3.18776	100.801	5.18292	150.255	23.8367	200.71	60.6191	250.657	79.2262	301.099	130.263
1.3695	0.1656	50.915	3.2179	100.804	5.23116	150.257	24.026	200.715	60.7383	250.661	79.2262	301.107	129.872
1.376	0.1657	50.92	3.26068	100.807	5.28475	150.26	24.2076	200.72	60.9178	250.665	79.2987	301.114	130.068
1.3825	0.1657	50.925	3.31022	100.811	5.33938	150.262	24.3675	200.725	61.0378	250.67	79.5898	301.121	129.532
1.389	0.16599	50.93	3.35866	100.814	5.41152	150.265	24.505	200.73	61.1582	250.674	79.7359	301.128	129.726
1.3955	0.16599	50.935	3.40667	100.817	5.48792	150.268	24.616	200.735	61.1582	250.678	80.1023	301.135	129.97
1.402	0.16618	50.94	3.45575	100.82	5.56388	150.27	24.7593	200.74	61.2487	250.682	80.1759	301.142	130.557
1.4085	0.16648	50.945	3.50593	100.824	5.62913	150.273	24.9112	200.745	61.3394	250.686	80.3969	301.149	130.459
1.415	0.16716	50.95	3.54903	100.827	5.69323	150.275	25.0288	200.75	61.491	250.69	80.6187	301.157	130.851
1.4215	0.16774	50.955	3.59296	100.83	5.75607	150.278	25.1545	200.755	61.6736	250.695	80.9156	301.164	130.753
1.428	0.16852	50.96	3.63093	100.834	5.81213	150.28	25.2995	200.76	61.9796	250.699	80.6928	301.171	131.196
1.4345	0.16901	50.965	3.66608	100.837	5.85554	150.282	25.4606	200.765	62.0718	250.703	80.8412	301.178	131.171
1.441	0.16921	50.97	3.69826	100.84	5.9051	150.285	25.6234	200.77	62.2259	250.707	80.8412	301.185	131.566
1.4475	0.1695	50.975	3.72911	100.844	5.95264	150.287	25.8219	200.775	62.4116	250.711	81.139	301.192	131.516
1.454	0.16969	50.98	3.75947	100.847	5.99805	150.29	26.0688	200.78	62.6292	250.715	81.4381	301.199	131.838
1.4605	0.16979	50.985	3.79296	100.85	6.03543	150.292	26.2615	200.785	62.8166	250.72	81.9647	301.207	131.665
1.467	0.16989	50.99	3.83062	100.853	6.07617	150.295	26.4487	200.79	62.8479	250.724	82.4193	301.214	131.863
1.4735	0.16999	50.995	3.87358	100.857	6.1204	150.298	26.6263	200.795	62.8479	250.728	82.4193	301.221	131.516
1.48	0.17018	51	3.92308	100.86	6.17429	150.3	26.7658	200.8	63.0362	250.732	82.4954	301.228	131.714
1.4865	0.17028	51.005	3.97949	100.863	6.23522	150.303	26.8823	200.805	63.0362	250.736	82.6477	301.235	131.689
1.493	0.17077	51.01	4.04527	100.867	6.30043	150.305	27.016	200.81	63.1938	250.74	82.5715	301.242	131.962
1.4995	0.17126	51.015	4.11592	100.87	6.37976	150.308	27.1466	200.815	63.3518	250.744	82.8769	301.249	131.615
1.506	0.17224	51.02	4.18219	100.873	6.47748	150.31	27.2949	200.82	63.447	250.749	82.9534	301.257	131.64
1.5125	0.17303	51.025	4.2371	100.876	6.56449	150.312	27.432	200.825	63.5105	250.753	83.1836	301.264	131.541
1.519	0.17391	51.03	4.27767	100.88	6.63985	150.315	27.5661	200.83	63.6378	250.757	83.1068	301.271	131.739
1.5255	0.1745	51.035	4.31551	100.883	6.7098	150.317	27.7268	200.835	63.7016	250.761	83.3375	301.278	131.294
1.532	0.17519	51.04	4.34822	100.886	6.7596	150.32	27.9449	200.84	63.8615	250.765	83.3375	301.285	131.566
1.5385	0.17558	51.045	4.38363	100.89	6.81374	150.322	28.1966	200.845	63.9256	250.769	83.569	301.292	131.344
1.545	0.17598	51.05	4.41486	100.893	6.86502	150.325	28.4343	200.85	64.022	250.774	83.8012	301.299	131.566
1.5515	0.17627	51.055	4.4488	100.896	6.92077	150.327	28.6351	200.855	64.0863	250.778	83.8788	301.307	131.368
1.558	0.17657	51.06	4.48198	100.9	6.96979	150.33	28.7748	200.86	64.1185	250.782	84.0342	301.314	131.516
1.5645	0.17667	51.065	4.52282	100.903	7.02333	150.333	28.9431	200.865	64.183	250.786	84.3461	301.321	131.196
1.571	0.17696	51.07	4.56427	100.906	7.08939	150.335	29.0394	200.87	64.3123	250.79	84.1899	301.328	131.591
1.5775	0.17716	51.075	4.61509	100.909	7.16864	150.338	29.1454	200.875	64.3123	250.794	84.4243	301.335	131.467
1.584	0.17765	51.08	4.66303	100.913	7.26189	150.34	29.2428	200.88	64.4095	250.799	84.5025	301.342	131.788
1.5905	0.17815	51.085	4.71698	100.916	7.34906	150.343	29.3408	200.885	64.4419	250.803	84.8165	301.349	131.788
1.597	0.17874	51.09	4.77064	100.919	7.43824	150.345	29.4111	200.89	64.5393	250.807	84.6593	301.357	132.136
1.6035	0.17914	51.095	4.83071	100.923	7.53391	150.347	29.5006	200.895	64.5393	250.811	84.7379	301.364	132.036
1.61	0.17983	51.1	4.87967	100.926	7.63195	150.35	29.6048	200.9	64.7022	250.815	84.974	301.371	132.483
1.6165	0.18052	51.105	4.92668	100.929	7.7232	150.352	29.7431	200.905	64.6696	250.819	85.0529	301.378	132.334
1.623	0.18131	51.11	4.96878	100.933	7.80713	150.355	29.844	200.91	64.8003	250.824	84.8952	301.385	132.508
1.6295	0.18201	51.115	5.00862	100.936	7.86884	150.357	29.9551	200.915	64.833	250.828	85.1319	301.392	132.483
1.636	0.1827	51.12	5.04609	100.939	7.93148	150.36	30.0914	200.92	64.9313	250.832	85.2109	301.399	132.882
1.6425	0.1831	51.125	5.0855	100.942	8.00002	150.363	30.2534	200.925	64.8985	250.836	85.2901	301.406	132.857
1.649	0.1835	51.13	5.12841	100.946	8.06468	150.365	30.3622	200.93	64.9641	250.84	85.3693	301.414	133.308
1.6555	0.1839	51.135	5.17495	100.949	8.13034	150.368	30.4567	200.935	64.9969	250.844	85.4487	301.421	133.258
1.662	0.1842	51.14	5.22528	100.952	8.19187	150.37	30.5316	200.94	65.0627	250.848	85.5281	301.428	133.533
1.6685	0.18479	51.145	5.28269	100.956	8.25954	150.373	30.5969	200.945	65.0956	250.853	85.8467	301.435	133.433
1.675	0.18559	51.15	5.3348	100.959	8.33362	150.375	30.6674	200.95	65.1615	250.857	85.9265	301.442	133.659
1.6815	0.18659	51.155	5.38616	100.962	8.40735	150.377	30.7737	200.955	65.1945	250.861	86.0866	301.449	133.634
1.688	0.18769	51.16	5.43342	100.966	8.48344	150.38	30.8909	200.96	65.2275	250.865	86.0866	301.456	133.936
1.6945	0.18889	51.165	5.47973	100.969	8.54461	150.382	31.0088	200.965	65.1945	250.869	86.0866	301.464	133.684
1.701	0.19019	51.17	5.51827	100.972	8.614	150.385	31.0965	200.97	65.2275	250.873	86.0065	301.471	134.112
1.7075	0.1916	51.175	5.55898	100.975	8.6868	150.387	31.1897	200.975	65.2605	250.878	86.3272	301.478	134.011
1.714	0.19271	51.18	5.59847	100.979	8.75198	150.39	31.2574	200.98	65.2936	250.882	86.1667	301.485	134.44
1.7205	0.19361	51.185	5.64194	100.982	8.81157	150.393	31.3201	200.985	65.2275	250.886	86.3272	301.492	134.339
1.727	0.19442	51.19	5.68067	100.985	8.86173	150.395	31.383	200.99	65.1615	250.89	86.2469	301.499	134.693
1.7335	0.19492	51.195	5.71985	100.989	8.91729	150.398	31.4884	200.995	65.0627	250.894	86.4077	301.506	134.567
1.74	0.19553	51.2	5.75768	100.992	8.9803	150.4	31.6368	201	65.1285	250.898	86.4882	301.514	134.947
1.7465	0.19613	51.205	5.79778	100.995	9.04604	150.403	31.7544	201.005	65.3266	250.903	86.8111	301.521	134.871
1.753	0.19684	51.21	5.84206	100.999	9.11334	150.405	31.8296	201.01	65.3266	250.907	86.892	301.528	135.176
1.7595	0.19775	51.215	5.89635	101.002	9.18354	150.407	31.8835	201.015	65.3929	250.911	86.9731	301.535	134.972
1.766	0.19887	51.22	5.94384	101.005	9.27179	150.41	31.9429	201.02	65.4924	250.915	86.892	301.542	135.379
1.7725	0.20039	51.225	5.99588	101.008	9.35967	150.412	32.0406	201.025	65.7254	250.919	87.0542	301.549	135.328
1.779	0.20232	51.23	6.04083	101.012	9.46074	150.415	32.0679	201.03	65.7923	250.923	87.0542	301.556	135.609
1.7855	0.20467	51.235	6.08635	101.015	9.54311	150.417	32.117	201.035	65.8257	250.928	87.1355	301.564	135.558
1.792	0.20702	51.24	6.12642	101.018	9.5946	150.42	32.1772	201.04	65.9262	250.932	87.1355	301.571	135.813
1.7985	0.20938	51.245	6.16491	101.022	9.63251	150.423	32.2762	201.045	65.8592	250.936	87.2982	301.578	135.634
1.805	0.21103	51.25	6.18943	101.025	9.67426	150.425	32.3923	201.05	65.8592	250.94	87.2982	301.585	135.864
1.8115	0.21257	51.255	6.22032	101.028	9.71636	150.428	32.4924	201.055	65.8592	250.944	87.3797	301.592	135.609
1.818	0.2135	51.26	6.25566	101.032	9.74799	150.43	32.6099	201.06	65.9597	250.948	87.2982	301.599	135.838
1.8245	0.21474	51.265	6.28712	101.035	9.77837	150.433	32.7225	201.065	66.0268	250.952	87.543	301.606	135.736
1.831	0.21578	51.27	6.31886	101.038	9.81842	150.435	32.796	201.07	66.0941	250.957	87.4613	301.614	136.171
1.8375	0.21661	51.275	6.35946	101.041	9.85879	150.438	32.8528	201.075	66.1278	250.961	87.543	301.621	135.966
1.844	0.21733	51.28	6.40269	101.045	9.9032	150.44	32.9268	201.08	66.2289	250.965	87.543	301.628	136.197
1.8505	0.21848	51.285	6.44863	101.048	9.9495	150.442	32.9725	201.085	66.2289	250.969	87.543	301.635	136.12
1.857	0.21993	51.29	6.50183	101.051	10.0076	150.445	33.0069	201.09	66.2964	250.973	87.543	301.642	136.479
1.8635	0.2216	51.295	6.54901	101.055	10.0655	150.447	33.0298	201.095	66.2964	250.977	87.7887	301.649	136.274
1.87	0.22327	51.3	6.59679	101.058	10.1156	150.45	33.047	201.1	66.3641	250.982	87.8707	301.656	136.556
1.8765	0.22515	51.305	6.64518	101.061	10.1725	150.452	33.0988	201.105	66.2964	250.986	88.0352	301.664	136.274
1.883	0.22746	51.31	6.68715	101.065	10.2386	150.455	33.1391	201.11	66.2964	250.99	87.9529	301.671	136.53
1.8895	0.22988	51.315	6.72484	101.068	10.2936	150.458	33.2143	201.115	66.2289	250.994	88.2	301.678	136.402
1.896	0.23178	51.32	6.75813	101.071	10.3548	150.46	33.2781	201.12	66.2289	250.998	88.2825	301.685	136.711
1.9025	0.234	51.325	6.78689	101.075	10.4053	150.463	33.3539	201.125	66.2289	251.002	88.4479	301.692	136.402
1.909	0.23602	51.33	6.81344	101.078	10.4546	150.465	33.4182	201.13	66.2626	251.007	88.4479	301.699	136.685
1.9155	0.23793	51.335	6.84017	101.081	10.4952	150.468	33.5121	201.135	66.2289	251.011	88.6136	301.706	136.453
1.922	0.23932	51.34	8.55502	101.084	10.5403	150.47	33.5769	201.14	66.2626	251.015	88.6136	301.714	136.582
1.9285	0.24113	51.345	6.88431	101.088	10.5832	150.472	33.6183	201.145	66.2964	251.019	88.8629	301.721	136.351
1.935	0.24295	51.35	6.91651	101.091	10.6248	150.475	33.6775	201.15	66.3302	251.023	88.7798	301.728	136.633
1.9415	0.2451	51.355	6.94645	101.094	10.6786	150.477	33.7608	201.155	66.2964	251.027	89.0297	301.735	136.505
1.948	0.24735	51.36	6.97663	101.098	10.7531	150.48	33.8026	201.16	66.3641	251.032	89.0297	301.742	136.865
1.9545	0.25037	51.365	7.00195	101.101	10.8391	150.482	33.8385	201.165	66.3302	251.036	89.1967	301.749	136.633
1.961	0.25373	51.37	7.02488	101.104	10.9436	150.485	33.8205	201.17	66.3979	251.04	89.1967	301.756	136.891
1.9675	0.25775	51.375	7.05051	101.108	11.0153	150.488	33.8504	201.175	66.3979	251.044	89.3642	301.764	136.659
1.974	0.26136	51.38	7.07372	101.111	11.063	150.49	33.8804	201.18	66.4657	251.048	89.2804	301.771	136.917
1.9805	0.26509	51.385	7.09966	101.114	11.1101	150.493	33.9164	201.185	66.4657	251.052	89.4481	301.778	136.736
1.987	0.26785	51.39	7.12316	101.117	11.1548	150.495	33.9585	201.19	66.5336	251.056	89.5321	301.785	137.175
1.9935	0.27061	51.395	7.14152	101.121	11.2009	150.498	33.9947	201.195	66.6016	251.061	89.6161	301.792	137.071
2	0.27283	51.4	7.15997	101.124	11.2482	150.5	34.0672	201.2	66.6016	251.065	89.7003	301.799	137.433
2.0065	0.27494	51.405	7.17585	101.127	11.2902	150.502	34.1521	201.205	66.5676	251.069	89.8689	301.806	137.226
2.013	0.27683	51.41	7.19712	101.131	11.3094	150.505	34.1887	201.21	66.6016	251.073	89.8689	301.813	137.641
2.0195	0.27873	51.415	7.22655	101.134	11.3344	150.507	34.2375	201.215	66.6016	251.077	89.9534	301.821	137.615
2.026	0.28075	51.42	7.25349	101.137	11.378	150.51	34.2925	201.22	66.6697	251.081	89.8689	301.828	138.056
2.0325	0.28288	51.425	7.2915	101.141	11.4317	150.512	34.3293	201.225	66.6697	251.086	90.038	301.835	137.9
2.039	0.28535	51.43	7.32986	101.144	11.4849	150.515	34.3539	201.23	66.7379	251.09	90.1226	301.842	138.186
2.0455	0.28829	51.435	7.36025	101.147	11.5236	150.518	34.4216	201.235	66.7038	251.094	90.2074	301.849	138.134
2.052	0.29146	51.44	7.38807	101.15	11.5676	150.52	34.4648	201.24	66.7379	251.098	90.2074	301.856	138.421
2.0585	0.29579	51.445	7.41046	101.154	11.6038	150.523	34.5267	201.245	66.7038	251.102	90.2922	301.863	138.212
2.065	0.30025	51.45	7.42733	101.157	11.6342	150.525	34.595	201.25	66.7379	251.106	90.2074	301.871	138.525
2.0715	0.30519	51.455	7.43862	101.16	11.6617	150.528	34.6323	201.255	66.772	251.111	90.3772	301.878	138.212
2.078	0.31028	51.46	7.4556	101.164	11.6903	150.53	34.6822	201.26	66.8062	251.115	90.3772	301.885	138.447
2.0845	0.31505	51.465	7.46696	101.167	11.7211	150.532	34.726	201.265	66.8062	251.119	90.5474	301.892	138.342
2.091	0.31891	51.47	7.48406	101.17	11.7448	150.535	34.7887	201.27	66.8404	251.123	90.4622	301.899	138.656
2.0975	0.32256	51.475	7.49837	101.174	11.7717	150.537	34.8327	201.275	66.8062	251.127	90.6327	301.906	138.421
2.104	0.32574	51.48	7.50697	101.177	11.7936	150.54	34.8895	201.28	66.8404	251.131	90.6327	301.913	138.63
2.1105	0.32846	51.485	7.52712	101.18	11.8218	150.542	34.9527	201.285	66.8062	251.136	90.718	301.921	138.369
2.117	0.33179	51.49	7.54156	101.183	11.8522	150.545	34.9907	201.29	66.8062	251.14	90.8035	301.928	138.734
2.1235	0.33524	51.495	7.55897	101.187	11.8839	150.548	35.0288	201.295	66.8062	251.144	90.889	301.935	138.577
2.13	0.33884	51.5	7.57644	101.19	11.922	150.55	35.0479	201.3	66.8404	251.148	90.8035	301.942	138.943
2.1365	0.34292	51.505	7.58813	101.193	11.968	150.553	35.0797	201.305	66.772	251.152	90.9747	301.949	138.839
2.143	0.34824	51.51	7.60572	101.197	12.0045	150.555	35.1116	201.31	66.7379	251.156	90.889	301.956	138.996
2.1495	0.35433	51.515	7.62634	101.2	12.0326	150.558	35.15	201.315	66.6697	251.16	91.0604	301.963	139.574
2.156	0.36033	51.52	7.64112	101.203	12.0674	150.56	35.15	201.32	66.7379	251.165	91.0604	301.971	140.048
2.1625	0.36662	51.525	7.65893	101.207	12.0968	150.562	35.1756	201.325	66.7038	251.169	91.2322	301.978	139.969
2.169	0.37371	51.53	7.67682	101.21	12.1177	150.565	35.1948	201.33	66.7379	251.173	91.1463	301.985	139.995
2.1755	0.38085	51.535	7.68579	101.213	12.1474	150.567	35.2204	201.335	66.7379	251.177	91.2322	301.992	139.863
2.182	0.38729	51.54	7.70078	101.216	12.1751	150.57	35.259	201.34	66.8404	251.181	91.2322	301.999	139.916
2.1885	0.39327	51.545	7.71582	101.22	12.205	150.572	35.2912	201.345	66.8745	251.185	91.4044	302.006	139.758
2.195	0.3989	51.55	7.73092	101.223	12.2184	150.575	35.3363	201.35	66.9773	251.19	91.3183	302.013	140.26
2.2015	0.40405	51.555	7.75214	101.226	12.243	150.577	35.3945	201.355	66.9773	251.194	91.4044	302.021	140.154
2.208	0.40923	51.56	7.77041	101.23	12.261	150.58	35.4723	201.36	66.9773	251.198	91.2322	302.028	140.339
2.2145	0.41457	51.565	7.78876	101.233	12.2869	150.583	35.5113	201.365	67.0116	251.202	91.4044	302.035	140.128
2.221	0.42165	51.57	7.81026	101.236	12.3016	150.585	35.5113	201.37	67.0803	251.206	91.3183	302.042	140.392
2.2275	0.42865	51.575	7.82878	101.24	12.3151	150.588	35.5635	201.375	67.0803	251.21	91.4907	302.049	140.154
2.234	0.43759	51.58	7.83806	101.243	12.339	150.59	35.5504	201.38	67.1491	251.215	91.4907	302.056	140.472
2.2405	0.4462	51.585	7.85981	101.246	12.364	150.593	35.5635	201.385	67.1491	251.219	91.4044	302.063	140.339
2.247	0.45735	51.59	7.86916	101.249	12.3789	150.595	35.6027	201.39	67.1836	251.223	91.3183	302.071	140.498
2.2535	0.46781	51.595	7.88166	101.253	12.3949	150.597	35.6223	201.395	67.1836	251.227	91.4044	302.078	140.339
2.26	0.47769	51.6	7.90048	101.256	12.4156	150.6	35.6485	201.4	67.1836	251.231	91.4044	302.085	140.764
2.2665	0.48598	51.605	7.91622	101.259	12.4375	150.602	35.6682	201.405	67.218	251.235	91.577	302.092	140.26
2.273	0.49548	51.61	7.92569	101.263	12.4491	150.605	35.6813	201.41	67.2525	251.24	91.4044	302.099	140.976
2.2795	0.50336	51.615	7.92885	101.266	12.4595	150.607	35.6879	201.415	67.218	251.244	91.4907	302.106	140.71
2.286	0.51057	51.62	7.93202	101.269	12.4688	150.61	35.701	201.42	67.287	251.248	91.3183	302.113	141.349
2.2925	0.5174	51.625	7.94152	101.272	12.4897	150.613	35.7339	201.425	67.3216	251.252	91.4907	302.12	141.243
2.299	0.52575	51.63	7.95105	101.276	12.5026	150.615	35.7208	201.43	67.3907	251.256	91.4907	302.128	141.403
2.3055	0.53358	51.635	7.96697	101.279	12.5248	150.618	35.7274	201.435	67.3907	251.26	91.6635	302.135	141.216
2.312	0.54312	51.64	7.97975	101.282	12.5447	150.62	35.7405	201.44	67.46	251.264	91.75	302.142	141.723
2.3185	0.55245	51.645	7.98615	101.286	12.5635	150.623	35.7669	201.445	67.46	251.269	91.8367	302.149	141.75
2.325	0.56447	51.65	7.99256	101.289	12.5824	150.625	35.7801	201.45	67.5293	251.273	91.8367	302.156	142.099
2.3315	0.57913	51.655	8.00541	101.292	12.6001	150.627	35.8197	201.455	67.5293	251.277	91.9234	302.163	141.938
2.338	0.59637	51.66	8.01508	101.296	12.6073	150.63	35.8594	201.46	67.564	251.281	91.8367	302.17	142.34
2.3445	0.61279	51.665	8.02153	101.299	12.612	150.632	35.8992	201.465	67.46	251.285	92.0103	302.178	142.287
2.351	0.63128	51.67	8.03123	101.302	12.6096	150.635	35.9257	201.47	67.5293	251.289	92.0103	302.185	142.583
2.3575	0.64778	51.675	8.03446	101.305	12.6263	150.637	35.9923	201.475	67.5293	251.294	92.0973	302.192	142.287
2.364	0.66489	51.68	8.04094	101.309	12.6453	150.64	36.0457	201.48	67.5293	251.298	92.0973	302.199	142.556
2.3705	0.67903	51.685	8.04743	101.312	12.6596	150.643	36.1126	201.485	67.564	251.302	92.3588	302.206	142.529
2.377	0.69128	51.69	8.05068	101.315	12.6764	150.645	36.1664	201.49	67.6336	251.306	92.3588	302.213	142.825
2.3835	0.70051	51.695	8.05393	101.319	12.6944	150.648	36.2404	201.495	67.6336	251.31	92.5336	302.22	142.287
2.39	0.71107	51.7	8.06696	101.322	12.7185	150.65	36.281	201.5	67.6684	251.314	92.6212	302.228	142.717
2.3965	0.7203	51.705	8.07349	101.325	12.7366	150.653	36.3283	201.505	67.5988	251.319	92.6212	302.235	142.744
2.403	0.73106	51.71	8.08003	101.329	12.7487	150.655	36.3487	201.51	67.6336	251.323	92.6212	302.242	143.014
2.4095	0.74047	51.715	8.08003	101.332	12.7633	150.657	36.3826	201.515	67.7032	251.327	92.7967	302.249	142.798
2.416	0.754	51.72	8.08657	101.335	12.7852	150.66	36.403	201.52	67.7729	251.331	92.8846	302.256	143.068
2.4225	0.76678	51.725	8.10298	101.338	12.8023	150.662	36.4234	201.525	67.8427	251.335	93.0606	302.263	142.852
2.429	0.78197	51.73	8.10956	101.342	12.812	150.665	36.4302	201.53	67.9126	251.339	93.0606	302.27	143.177
2.4355	0.79642	51.735	8.11615	101.345	12.8292	150.667	36.4507	201.535	67.9126	251.344	93.0606	302.278	142.987
2.442	0.81301	51.74	8.12275	101.348	12.8427	150.67	36.478	201.54	67.9827	251.348	92.9725	302.285	143.312
2.4485	0.82768	51.745	8.12605	101.352	12.8525	150.673	36.5121	201.545	67.9827	251.352	93.0606	302.292	143.095
2.455	0.84354	51.75	8.12936	101.355	12.8587	150.675	36.5258	201.55	68.0177	251.356	93.0606	302.299	143.339
2.4615	0.85963	51.755	8.13597	101.358	12.8624	150.678	36.5806	201.555	68.0879	251.36	93.1488	302.306	143.122
2.468	0.87431	51.76	8.13929	101.362	12.8673	150.68	36.6287	201.56	68.1231	251.364	93.1488	302.313	143.42
2.4745	0.88607	51.765	8.14592	101.365	12.8698	150.683	36.6631	201.565	68.1231	251.368	93.3256	302.32	143.231
2.481	0.89878	51.77	8.15256	101.368	12.8809	150.685	36.6631	201.57	68.1582	251.373	93.3256	302.328	143.502
2.4875	0.91101	51.775	8.15589	101.371	12.8883	150.688	36.67	201.575	68.1231	251.377	93.5027	302.335	143.339
2.494	0.92593	51.78	8.15921	101.375	12.9007	150.69	36.6768	201.58	68.1934	251.381	93.3256	302.342	143.61
2.5005	0.9391	51.785	8.16254	101.378	12.9082	150.692	36.6906	201.585	68.1582	251.385	93.4141	302.349	143.366
2.507	0.95572	51.79	8.16921	101.381	12.9181	150.695	36.7113	201.59	68.1934	251.389	93.4141	302.356	143.637
2.5135	0.97279	51.795	8.18257	101.385	12.9306	150.697	36.732	201.595	68.2286	251.393	93.5027	302.363	143.393
2.52	0.99193	51.8	8.18926	101.388	12.9393	150.7	36.7528	201.6	68.2639	251.398	93.5914	302.37	143.665
2.5265	1.00977	51.805	8.19262	101.391	12.9455	150.702	36.7805	201.605	68.2991	251.402	93.6803	302.378	143.42
2.533	1.03162	51.81	8.19933	101.395	12.9555	150.705	36.8082	201.61	68.3697	251.406	93.7692	302.385	143.692
2.5395	1.05244	51.815	8.20268	101.398	12.9593	150.708	36.8707	201.615	68.3697	251.41	93.8582	302.392	143.447
2.546	1.07265	51.82	8.20941	101.401	12.968	150.71	36.9125	201.62	68.4404	251.414	93.7692	302.399	143.719
2.5525	1.08925	51.825	8.21278	101.404	12.9705	150.713	36.9264	201.625	68.4758	251.418	93.8582	302.406	143.475
2.559	1.10583	51.83	8.21614	101.408	12.9781	150.715	36.9473	201.63	68.5113	251.423	93.7692	302.413	143.801
2.5655	1.12137	51.835	8.21951	101.411	12.9869	150.718	36.9823	201.635	68.4758	251.427	93.8582	302.42	143.61
2.572	1.13711	51.84	8.21951	101.414	12.9956	150.72	37.0173	201.64	68.4758	251.431	93.8582	302.428	143.828
2.5785	1.15071	51.845	8.22289	101.418	12.9982	150.722	37.0453	201.645	68.4404	251.435	93.8582	302.435	143.583
2.585	1.16551	51.85	8.22626	101.421	13.007	150.725	37.0663	201.65	68.4404	251.439	93.8582	302.442	143.801
2.5915	1.18022	51.855	8.22964	101.424	13.012	150.727	37.1155	201.655	68.4758	251.443	93.8582	302.449	143.556
2.598	1.19857	51.86	8.23302	101.428	13.0196	150.73	37.1437	201.66	68.5113	251.448	93.8582	302.456	143.855
2.6045	1.21773	51.865	8.23641	101.431	13.0284	150.732	37.186	201.665	68.5113	251.452	93.9474	302.463	143.61
2.611	1.23994	51.87	8.23979	101.434	13.0221	150.735	37.186	201.67	68.5822	251.456	93.9474	302.47	143.882
2.6175	1.26281	51.875	8.23979	101.438	13.0208	150.738	37.2143	201.675	68.6177	251.46	94.0366	302.478	143.665
2.624	1.29153	51.88	8.23979	101.441	13.0234	150.74	37.2143	201.68	68.6888	251.464	93.9474	302.485	143.937
2.6305	1.31706	51.885	8.24657	101.444	13.031	150.743	37.2214	201.685	68.7244	251.468	94.0366	302.492	143.637
2.637	1.34278	51.89	8.24996	101.447	13.0398	150.745	37.2284	201.69	68.8313	251.472	93.9474	302.499	143.855
2.6435	1.36444	51.895	8.24996	101.451	13.0512	150.748	37.2497	201.695	68.867	251.477	93.9474	302.506	143.583
2.65	1.38367	51.9	8.25336	101.454	13.0563	150.75	37.278	201.7	68.867	251.481	93.8582	302.513	143.909
2.6565	1.40068	51.905	8.25336	101.457	13.0626	150.752	37.2993	201.705	68.8313	251.485	93.9474	302.52	143.692
2.663	1.4179	51.91	8.25676	101.461	13.0728	150.755	37.3277	201.71	68.9027	251.489	93.9474	302.527	143.991
2.6695	1.43279	51.915	8.26016	101.464	13.0766	150.757	37.3562	201.715	68.9027	251.493	94.0366	302.535	143.692
2.676	1.44944	51.92	8.26697	101.467	13.0907	150.76	37.3775	201.72	68.9742	251.497	94.0366	302.542	143.937
2.6825	1.46434	51.925	8.27038	101.471	13.0958	150.762	37.3847	201.725	68.9742	251.502	94.126	302.549	143.692
2.689	1.484	51.93	8.27379	101.474	13.1073	150.765	37.3989	201.73	69.0458	251.506	94.126	302.556	143.991
2.6955	1.50427	51.935	8.27379	101.477	13.1175	150.768	37.4417	201.735	69.0458	251.51	94.305	302.563	143.665
2.702	1.52754	51.94	8.28062	101.48	13.129	150.77	37.456	201.74	69.0458	251.514	94.305	302.57	143.828
2.7085	1.55016	51.945	8.28403	101.484	13.1329	150.773	37.4775	201.745	69.01	251.518	94.3947	302.577	143.475
2.715	1.57453	51.95	8.28746	101.487	13.1419	150.775	37.4918	201.75	69.0458	251.522	94.3947	302.585	143.746
2.7215	1.60038	51.955	8.29088	101.49	13.1509	150.778	37.5133	201.755	69.0458	251.527	94.4845	302.592	143.556
2.728	1.62631	51.96	8.2943	101.494	13.1586	150.78	37.5277	201.76	69.0817	251.531	94.3947	302.599	143.964
2.7345	1.64901	51.965	8.2943	101.497	13.1625	150.782	37.5492	201.765	69.0817	251.535	94.4845	302.606	143.665
2.741	1.67018	51.97	8.2943	101.5	13.1689	150.785	37.5996	201.77	69.1535	251.539	94.3947	302.613	143.855
2.7475	1.68559	51.975	8.2943	101.504	13.1754	150.787	37.6212	201.775	69.1894	251.543	94.5744	302.62	143.719
2.754	1.70153	51.98	8.2943	101.507	13.1831	150.79	37.6284	201.78	69.2613	251.547	94.5744	302.627	144.018
2.7605	1.71803	51.985	8.29773	101.51	13.1909	150.792	37.6644	201.785	69.2254	251.552	94.305	302.635	143.746
2.767	1.7347	51.99	8.30116	101.513	13.2	150.795	37.6934	201.79	69.2974	251.556	94.2155	302.642	143.964
2.7735	1.74998	51.995	8.30803	101.517	13.2052	150.798	37.7368	201.795	69.2254	251.56	94.3947	302.649	143.637
2.78	1.7674	52	8.30803	101.52	13.2052	150.8	37.7585	201.8	69.2974	251.564	94.2155	302.656	143.719
2.7865	1.78622	52.005	8.31491	101.523	13.2091	150.803	37.7658	201.805	69.2974	251.568	94.305	302.663	143.61
2.793	1.80852	52.01	8.31491	101.527	13.2156	150.805	37.7803	201.81	69.3334	251.572	94.2155	302.67	143.937
2.7995	1.82825	52.015	8.31836	101.53	13.2195	150.808	37.8021	201.815	69.3695	251.576	94.4845	302.677	143.855
2.806	1.84989	52.02	8.32525	101.533	13.226	150.81	37.8312	201.82	69.4056	251.581	94.305	302.685	144.182
2.8125	1.86801	52.025	8.3287	101.537	13.2338	150.812	37.8603	201.825	69.3695	251.585	94.3947	302.692	143.909
2.819	1.88762	52.03	8.33216	101.54	13.2416	150.815	37.8676	201.83	69.4417	251.589	94.2155	302.699	144.127
2.8255	1.90313	52.035	8.33216	101.543	13.2468	150.817	37.9187	201.835	69.4056	251.593	94.3947	302.706	143.855
2.832	1.91616	52.04	8.33216	101.546	13.2534	150.82	37.9699	201.84	69.4417	251.597	94.3947	302.713	144.182
2.8385	1.92886	52.045	8.33216	101.55	13.2534	150.822	38.0213	201.845	69.4417	251.601	94.4845	302.72	143.937
2.845	1.94033	52.05	8.3287	101.553	13.2586	150.825	38.0433	201.85	69.4779	251.606	94.3947	302.727	144.127
2.8515	1.95277	52.055	8.33216	101.556	13.2651	150.827	38.0727	201.855	69.4417	251.61	94.4845	302.735	143.855
2.858	1.96531	52.06	8.33561	101.56	13.2782	150.83	38.0874	201.86	69.4779	251.614	94.5744	302.742	144.1
2.8645	1.97748	52.065	8.33907	101.563	13.2796	150.833	38.0874	201.865	69.4417	251.618	94.6644	302.749	143.855
2.871	1.99066	52.07	8.34253	101.566	13.2901	150.835	38.0948	201.87	69.4779	251.622	94.6644	302.756	144.154
2.8775	2.00486	52.075	8.346	101.57	13.2979	150.838	38.1243	201.875	69.4417	251.626	94.8447	302.763	143.937
2.884	2.01871	52.08	8.346	101.573	13.3045	150.84	38.1317	201.88	69.514	251.631	94.8447	302.77	144.154
2.8905	2.03221	52.085	8.34946	101.576	13.3098	150.843	38.1834	201.885	69.4779	251.635	94.8447	302.777	143.991
2.897	2.05053	52.09	8.35293	101.579	13.3124	150.845	38.2204	201.89	69.5502	251.639	94.8447	302.785	144.291
2.9035	2.0681	52.095	8.3564	101.583	13.3177	150.847	38.2427	201.895	69.514	251.643	95.0255	302.792	144.045
2.91	2.08922	52.1	8.3564	101.586	13.323	150.85	38.2501	201.9	69.5502	251.647	95.0255	302.799	144.318
2.9165	2.10621	52.105	8.3564	101.589	13.3269	150.852	38.2724	201.905	69.5502	251.651	95.0255	302.806	144.045
2.923	2.11796	52.11	8.3564	101.593	13.3349	150.855	38.2798	201.91	69.5865	251.656	95.116	302.813	144.236
2.9295	2.12731	52.115	8.35988	101.596	13.3388	150.857	38.2872	201.915	69.5502	251.66	95.2067	302.82	144.018
2.936	2.13671	52.12	8.36336	101.599	13.3455	150.86	38.2947	201.92	69.6227	251.664	95.116	302.827	144.264
2.9425	2.14716	52.125	8.36336	101.603	13.3494	150.863	38.3095	201.925	69.6227	251.668	95.2974	302.834	143.937
2.949	2.15868	52.13	8.36336	101.606	13.3481	150.865	38.3095	201.93	69.659	251.672	95.2067	302.842	144.209
2.9555	2.17483	52.135	8.36684	101.609	13.3561	150.868	38.317	201.935	69.6227	251.676	95.2974	302.849	143.991
2.962	2.18398	52.14	8.36684	101.612	13.36	150.87	38.3244	201.94	69.659	251.68	95.116	302.856	144.345
2.9685	2.1942	52.145	8.36684	101.616	13.3627	150.873	38.3393	201.945	69.659	251.685	95.2067	302.863	144.1
2.975	2.205	52.15	8.37032	101.619	13.3693	150.875	38.3542	201.95	69.6953	251.689	95.116	302.87	144.236
2.9815	2.21742	52.155	8.3738	101.622	13.372	150.877	38.3766	201.955	69.6953	251.693	95.3883	302.877	143.964
2.988	2.22783	52.16	8.3738	101.626	13.3787	150.88	38.399	201.96	69.7317	251.697	95.2974	302.884	144.236
2.9945	2.23988	52.165	8.3738	101.629	13.3813	150.882	38.4215	201.965	69.659	251.701	95.3883	302.892	144.1
3.001	2.25095	52.17	8.3738	101.632	13.3853	150.885	38.4289	201.97	69.6953	251.705	95.3883	302.899	144.427
3.0075	2.25943	52.175	8.37729	101.635	13.38	150.887	38.4439	201.975	69.659	251.71	95.3883	302.906	144.236
3.014	2.26795	52.18	8.37729	101.639	13.384	150.89	38.4514	201.98	69.7317	251.714	95.2974	302.913	144.537
3.0205	2.2749	52.185	8.3738	101.642	13.388	150.893	38.4664	201.985	69.659	251.718	95.3883	302.92	144.427
3.027	2.28403	52.19	8.3738	101.645	13.392	150.895	38.4814	201.99	69.7317	251.722	95.2974	302.927	144.728
3.0335	2.29213	52.195	8.3738	101.649	13.3933	150.898	38.4964	201.995	69.6953	251.726	95.4793	302.934	144.591
3.04	2.30026	52.2	8.37729	101.652	13.3986	150.9	38.4889	202	69.7317	251.73	95.5704	302.942	144.893
3.0465	2.30842	52.205	8.37729	101.655	13.4053	150.903	38.4889	202.005	69.6953	251.735	95.5704	302.949	144.591
3.053	2.31334	52.21	8.37729	101.659	13.4107	150.905	38.4964	202.01	69.7317	251.739	95.5704	302.956	144.92
3.0595	2.32156	52.215	8.38078	101.662	13.412	150.907	38.5114	202.015	69.659	251.743	95.7529	302.963	144.728
3.066	2.33148	52.22	8.38078	101.665	13.4147	150.91	38.5114	202.02	69.6953	251.747	95.7529	302.97	145.085
3.0725	2.33868	52.225	8.38078	101.668	13.4187	150.912	38.5189	202.025	69.6953	251.751	95.8443	302.977	144.893
3.079	2.34479	52.23	8.38427	101.672	13.4214	150.915	38.5264	202.03	69.7681	251.755	95.8443	302.984	145.167
3.0855	2.34868	52.235	8.38427	101.675	13.42	150.917	38.549	202.035	69.7681	251.76	95.8443	302.992	145.002
3.092	2.35595	52.24	8.38777	101.678	13.42	150.92	38.564	202.04	69.8409	251.764	95.6616	302.999	145.277
3.0985	2.36661	52.245	8.38777	101.682	13.4214	150.923	38.5866	202.045	69.8045	251.768	95.8443	303.006	144.975
3.105	2.37338	52.25	8.38777	101.685	13.4321	150.925	38.5866	202.05	69.9138	251.772	95.8443	303.013	145.277
3.1115	2.37733	52.255	8.38777	101.688	13.4375	150.928	38.5866	202.055	69.8773	251.776	95.9358	303.02	144.975
3.118	2.38244	52.26	8.38777	101.692	13.4428	150.93	38.5866	202.06	69.9138	251.78	95.9358	303.027	145.195
3.1245	2.38584	52.265	8.38777	101.695	13.4496	150.933	38.6093	202.065	69.8773	251.784	96.1192	303.034	144.893
3.131	2.39211	52.27	8.39126	101.698	13.4509	150.935	38.6093	202.07	69.9503	251.789	96.0275	303.042	145.14
3.1375	2.39611	52.275	8.39126	101.701	13.4549	150.938	38.6093	202.075	69.9503	251.793	96.1192	303.049	144.92
3.144	2.4047	52.28	8.39126	101.705	13.459	150.94	38.6244	202.08	70.0234	251.797	96.1192	303.056	145.195
3.1505	2.41045	52.285	8.39126	101.708	13.4617	150.942	38.6395	202.085	69.9503	251.801	96.2111	303.063	144.893
3.157	2.4168	52.29	8.39476	101.711	13.4657	150.945	38.6319	202.09	69.9869	251.805	96.1192	303.07	145.167
3.1635	2.42317	52.295	8.39476	101.715	13.4684	150.947	38.647	202.095	69.9869	251.809	96.1192	303.077	144.893
3.17	2.43014	52.3	8.39476	101.718	13.4711	150.95	38.6621	202.1	70.1333	251.814	96.1192	303.084	145.25
3.1765	2.43655	52.305	8.39476	101.721	13.4738	150.952	38.6773	202.105	70.0967	251.818	96.2111	303.092	145.057
3.183	2.44182	52.31	8.39476	101.725	13.4752	150.955	38.6848	202.11	70.1333	251.822	96.1192	303.099	145.387
3.1895	2.44651	52.315	8.39476	101.728	13.4765	150.958	38.6924	202.115	70.0967	251.826	96.2111	303.106	145.195
3.196	2.44886	52.32	8.39476	101.731	13.4806	150.96	38.6848	202.12	70.1333	251.83	96.303	303.113	145.525
3.2025	2.4518	52.325	8.39476	101.734	13.4792	150.963	38.6848	202.125	70.0967	251.834	96.3951	303.12	145.332
3.209	2.45592	52.33	8.39827	101.738	13.4779	150.965	38.6924	202.13	70.17	251.839	96.303	303.127	145.552
3.2155	2.45828	52.335	8.39476	101.741	13.4779	150.968	38.7152	202.135	70.1333	251.843	96.4873	303.134	145.305
3.222	2.46124	52.34	8.39827	101.744	13.4819	150.97	38.7152	202.14	70.17	251.847	96.4873	303.142	145.635
3.2285	2.46479	52.345	8.39827	101.748	13.4819	150.972	38.7227	202.145	70.1333	251.851	96.5796	303.149	145.47
3.235	2.46835	52.35	8.39827	101.751	13.4819	150.975	38.7303	202.15	70.17	251.855	96.5796	303.156	145.801
3.2415	2.47132	52.355	8.40177	101.754	13.4846	150.977	38.7531	202.155	70.17	251.859	96.672	303.163	145.608
3.248	2.47489	52.36	8.40177	101.758	13.4887	150.98	38.7607	202.16	70.2434	251.864	96.672	303.17	145.828
3.2545	2.47847	52.365	8.40177	101.761	13.49	150.982	38.7683	202.165	70.2434	251.868	96.7646	303.177	145.635
3.261	2.48086	52.37	8.40177	101.764	13.4927	150.985	38.7759	202.17	70.2802	251.872	96.672	303.184	145.911
3.2675	2.48504	52.375	8.40177	101.767	13.4927	150.988	38.7835	202.175	70.2434	251.876	96.7646	303.192	145.773
3.274	2.48924	52.38	8.40177	101.771	13.4941	150.99	38.8063	202.18	70.2434	251.88	96.7646	303.199	146.077
3.2805	2.49405	52.385	8.40177	101.774	13.4954	150.993	38.8216	202.185	70.17	251.884	96.8572	303.206	145.856
3.287	2.49706	52.39	8.40177	101.777	13.4968	150.995	38.8368	202.19	70.2067	251.888	96.8572	303.213	146.188
3.2935	2.50067	52.395	8.40177	101.781	13.4981	150.998	38.8673	202.195	70.2802	251.893	96.8572	303.22	145.966
3.3	2.5043	52.4	8.40528	101.784	13.4981	151	38.8749	202.2	70.317	251.897	96.7646	303.227	146.215
3.3065	2.50672	52.405	8.40528	101.787	13.4981	151.002	38.8826	202.205	70.317	251.901	96.8572	303.234	146.022
3.313	2.51096	52.41	8.40528	101.791	13.5008	151.005	38.8826	202.21	70.3906	251.905	96.7646	303.241	146.299
3.3195	2.51339	52.415	8.40528	101.794	13.5008	151.007	38.8902	202.215	70.3538	251.909	96.8572	303.249	146.105
3.326	2.51582	52.42	8.40528	101.797	13.5036	151.01	38.8826	202.22	70.3906	251.913	96.8572	303.256	146.382
3.3325	2.51826	52.425	8.40528	101.8	13.5049	151.012	38.8979	202.225	70.3538	251.918	96.8572	303.263	146.16
3.339	2.52009	52.43	8.40528	101.804	13.5063	151.015	38.8826	202.23	70.3906	251.922	96.95	303.27	146.465
3.3455	2.52314	52.435	8.40528	101.807	13.5063	151.018	38.8902	202.235	70.3538	251.926	97.0428	303.277	146.243
3.352	2.52742	52.44	8.40528	101.81	13.509	151.02	38.8749	202.24	70.3906	251.93	97.0428	303.284	146.493
3.3585	2.52925	52.445	8.40528	101.814	13.509	151.023	38.8826	202.245	70.3906	251.934	97.0428	303.291	146.215
3.365	2.53293	52.45	8.40528	101.817	13.509	151.025	38.8826	202.25	70.4275	251.938	96.95	303.299	146.465
3.3715	2.53539	52.455	8.40528	101.82	13.509	151.028	38.8826	202.255	70.3906	251.943	96.95	303.306	146.215
3.378	2.53908	52.46	8.40528	101.824	13.5117	151.03	38.8749	202.26	70.4275	251.947	96.95	303.313	146.493
3.3845	2.54092	52.465	8.40528	101.827	13.513	151.032	38.8826	202.265	70.4275	251.951	97.0428	303.32	146.299
3.391	2.54216	52.47	8.40528	101.83	13.5144	151.035	38.8902	202.27	70.4644	251.955	97.0428	303.327	146.604
3.3975	2.54401	52.475	8.40528	101.834	13.513	151.037	38.8979	202.275	70.4275	251.959	97.2289	303.334	146.271
3.404	2.54524	52.48	8.40879	101.837	13.5144	151.04	38.8979	202.28	70.4644	251.963	97.2289	303.341	146.576
3.4105	2.54648	52.485	8.40879	101.84	13.5158	151.042	38.9055	202.285	70.4275	251.968	97.2289	303.349	146.354
3.417	2.5471	52.49	8.40879	101.843	13.5158	151.045	38.8902	202.29	70.4644	251.972	97.1358	303.356	146.632
3.4235	2.54833	52.495	8.40879	101.847	13.513	151.048	38.8902	202.295	70.3906	251.976	97.3221	303.363	146.382
3.43	2.54957	52.5	8.40879	101.85	13.5144	151.05	38.8902	202.3	70.4275	251.98	97.3221	303.37	146.659
3.4365	2.55019	52.505	8.40879	101.853	13.5144	151.053	38.8902	202.305	70.3906	251.984	97.4154	303.377	146.437
3.443	2.55205	52.51	8.41231	101.857	13.5144	151.055	38.8979	202.31	70.4275	251.988	97.4154	303.384	146.687
3.4495	2.55391	52.515	8.41231	101.86	13.5117	151.058	38.9055	202.315	70.3906	251.992	97.5088	303.391	146.437
3.456	2.55577	52.52	8.41231	101.863	13.513	151.06	38.9055	202.32	70.4275	251.997	97.5088	303.399	146.798
3.4625	2.55701	52.525	8.41231	101.867	13.509	151.062	38.9132	202.325	70.3906	252.001	97.5088	303.406	146.604
3.469	2.55887	52.53	8.41231	101.87	13.5076	151.065	38.9132	202.33	70.4275	252.005	97.4154	303.413	146.882
3.4755	2.56074	52.535	8.41231	101.873	13.5117	151.067	38.9208	202.335	70.3906	252.009	97.6024	303.42	146.715
3.482	2.56199	52.54	8.41231	101.876	13.513	151.07	38.9285	202.34	70.4275	252.013	97.5088	303.427	147.049
3.4885	2.56323	52.545	8.41231	101.88	13.5117	151.072	38.9438	202.345	70.3538	252.017	97.6024	303.434	146.826
3.495	2.56448	52.55	8.41231	101.883	13.509	151.075	38.9591	202.35	70.3906	252.022	97.5088	303.441	147.133
3.5015	2.5651	52.555	8.41582	101.886	13.5117	151.077	38.9591	202.355	70.3538	252.026	97.6024	303.449	146.882
3.508	2.56635	52.56	8.41582	101.89	13.5144	151.08	38.9515	202.36	70.3906	252.03	97.5088	303.456	147.188
3.5145	2.56822	52.565	8.41582	101.893	13.5185	151.083	38.9821	202.365	70.3906	252.034	97.6024	303.463	146.965
3.521	2.56885	52.57	8.41582	101.896	13.5198	151.085	38.9744	202.37	70.4275	252.038	97.5088	303.47	147.244
3.5275	2.56947	52.575	8.41582	101.9	13.5226	151.088	38.9821	202.375	70.3906	252.042	97.6961	303.477	147.021
3.534	2.57072	52.58	8.41582	101.903	13.5266	151.09	38.9898	202.38	70.4275	252.047	97.6024	303.484	147.3
3.5405	2.57198	52.585	8.41934	101.906	13.5253	151.093	38.9975	202.385	70.4275	252.051	97.6961	303.491	147.049
3.547	2.5726	52.59	8.41934	101.909	13.5294	151.095	39.0128	202.39	70.4644	252.055	97.6024	303.499	147.3
3.5535	2.5726	52.595	8.41934	101.913	13.5294	151.097	39.0128	202.395	70.5014	252.059	97.6961	303.506	147.077
3.56	2.5726	52.6	8.41934	101.916	13.5307	151.1	39.0205	202.4	70.5383	252.063	97.6024	303.513	147.384
3.5665	2.5726	52.605	8.41582	101.919	13.5307	151.102	39.0282	202.405	70.5383	252.067	97.6961	303.52	147.133
3.573	2.57323	52.61	8.41582	101.923	13.5334	151.105	39.0282	202.41	70.5383	252.072	97.6961	303.527	147.44
3.5795	2.57323	52.615	8.41934	101.926	13.5334	151.107	39.0359	202.415	70.5014	252.076	97.6961	303.534	147.216
3.586	2.57448	52.62	8.41934	101.929	13.5375	151.11	39.0436	202.42	70.5753	252.08	97.6961	303.541	147.496
3.5925	2.57448	52.625	8.41934	101.933	13.5389	151.113	39.0513	202.425	70.5383	252.084	97.7898	303.548	147.244
3.599	2.57511	52.63	8.41934	101.936	13.5416	151.115	39.059	202.43	70.5383	252.088	97.6961	303.556	147.524
3.6055	2.57573	52.635	8.41582	101.939	13.5416	151.118	39.0436	202.435	70.5014	252.092	97.7898	303.563	147.272
3.612	2.57699	52.64	8.41934	101.942	13.543	151.12	39.0359	202.44	70.5383	252.096	97.7898	303.57	147.552
3.6185	2.57824	52.645	8.41934	101.946	13.5416	151.123	39.0359	202.445	70.5014	252.101	97.8837	303.577	147.328
3.625	2.57887	52.65	8.41934	101.949	13.543	151.125	39.0359	202.45	70.5753	252.105	97.7898	303.584	147.608
3.6315	2.58013	52.655	8.42286	101.952	13.5443	151.127	39.0359	202.455	70.5753	252.109	97.7898	303.591	147.384
3.638	2.58139	52.66	8.42286	101.956	13.5471	151.13	39.0359	202.46	70.6123	252.113	97.7898	303.598	147.636
3.6445	2.58201	52.665	8.42286	101.959	13.5471	151.132	39.059	202.465	70.6123	252.117	97.8837	303.606	147.44
3.651	2.58327	52.67	8.42639	101.962	13.5484	151.135	39.0667	202.47	70.6494	252.121	97.7898	303.613	147.72
3.6575	2.58453	52.675	8.42639	101.966	13.5498	151.137	39.0898	202.475	70.6494	252.126	97.8837	303.62	147.496
3.664	2.58516	52.68	8.42639	101.969	13.5471	151.14	39.1053	202.48	70.7235	252.13	97.7898	303.627	147.804
3.6705	2.58516	52.685	8.42639	101.972	13.5457	151.143	39.1207	202.485	70.6494	252.134	97.8837	303.634	147.58
3.677	2.58516	52.69	8.42639	101.975	13.5416	151.145	39.113	202.49	70.6864	252.138	97.7898	303.641	147.86
3.6835	2.58516	52.695	8.42639	101.979	13.5375	151.148	39.1207	202.495	70.6494	252.142	97.8837	303.648	147.664
3.69	2.58642	52.7	8.42639	101.982	13.5403	151.15	39.1053	202.5	70.7235	252.146	97.7898	303.656	147.944
3.6965	2.58705	52.705	8.42639	101.985	13.5375	151.153	39.1207	202.505	70.7607	252.151	97.8837	303.663	147.72
3.703	2.58768	52.71	8.42639	101.989	13.5389	151.155	39.1284	202.51	70.8722	252.155	97.8837	303.67	148.028
3.7095	2.58768	52.715	8.42639	101.992	13.5403	151.157	39.1362	202.515	70.835	252.159	97.9777	303.677	147.804
3.716	2.58895	52.72	8.42639	101.995	13.5375	151.16	39.1439	202.52	70.8722	252.163	97.8837	303.684	148.084
3.7225	2.59021	52.725	8.42639	101.999	13.5362	151.162	39.1439	202.525	70.8722	252.167	97.9777	303.691	147.86
3.729	2.59084	52.73	8.42991	102.002	13.5362	151.165	39.1516	202.53	70.9095	252.171	97.8837	303.698	148.14
3.7355	2.59084	52.735	8.42639	102.005	13.5375	151.167	39.1593	202.535	70.8722	252.176	97.9777	303.706	147.888
3.742	2.59084	52.74	8.42991	102.008	13.5416	151.17	39.1516	202.54	70.9467	252.18	97.8837	303.713	148.197
3.7485	2.59021	52.745	8.42991	102.012	13.543	151.173	39.1593	202.545	70.9467	252.184	97.9777	303.72	147.944
3.755	2.59021	52.75	8.42991	102.015	13.543	151.175	39.1593	202.55	70.984	252.188	97.8837	303.727	148.225
3.7615	2.59021	52.755	8.42991	102.018	13.5471	151.178	39.1671	202.555	70.9095	252.192	97.9777	303.734	147.972
3.768	2.59084	52.76	8.42991	102.022	13.5484	151.18	39.1826	202.56	70.9467	252.196	97.9777	303.741	148.281
3.7745	2.59211	52.765	8.42991	102.025	13.5471	151.183	39.1903	202.565	70.8722	252.2	97.9777	303.748	148.028
3.781	2.59211	52.77	8.42991	102.028	13.5471	151.185	39.1903	202.57	70.9095	252.205	97.9777	303.756	148.337
3.7875	2.59274	52.775	8.42991	102.031	13.5471	151.188	39.1981	202.575	70.8722	252.209	97.9777	303.763	148.084
3.794	2.59274	52.78	8.42991	102.035	13.5498	151.19	39.1981	202.58	70.9095	252.213	97.9777	303.77	148.394
3.8005	2.59274	52.785	8.42991	102.038	13.5512	151.192	39.2058	202.585	70.9467	252.217	98.0718	303.777	148.168
3.807	2.59337	52.79	8.42991	102.041	13.5552	151.195	39.2058	202.59	70.9467	252.221	97.9777	303.784	148.45
3.8135	2.59337	52.795	8.42991	102.045	13.5594	151.197	39.2213	202.595	70.9095	252.225	98.0718	303.791	148.225
3.82	2.59337	52.8	8.42991	102.048	13.5634	151.2	39.2291	202.6	70.9095	252.23	97.9777	303.798	148.506
3.8265	2.594	52.805	8.42991	102.051	13.5607	151.202	39.2291	202.605	70.8722	252.234	98.0718	303.806	148.281
3.833	2.59464	52.81	8.43344	102.055	13.5621	151.205	39.2213	202.61	70.8722	252.238	98.0059	303.813	148.591
3.8395	2.594	52.815	8.43344	102.058	13.5621	151.208	39.2213	202.615	70.8722	252.242	98.0718	303.82	148.337
3.846	2.59464	52.82	8.43344	102.061	13.5621	151.21	39.2291	202.62	70.9095	252.246	98.0154	303.827	148.647
3.8525	2.59464	52.825	8.42991	102.064	13.5634	151.213	39.2291	202.625	70.9095	252.25	98.0718	303.834	148.422
3.859	2.59527	52.83	8.43344	102.068	13.5662	151.215	39.2291	202.63	70.984	252.255	97.9777	303.841	148.675
3.8655	2.5959	52.835	8.43344	102.071	13.5676	151.218	39.2291	202.635	70.984	252.259	98.1189	303.848	148.45
3.872	2.59654	52.84	8.43344	102.074	13.5676	151.22	39.2368	202.64	71.0587	252.263	98.0718	303.856	148.76
3.8785	2.59654	52.845	8.43344	102.078	13.5689	151.222	39.2368	202.645	71.0587	252.267	98.1378	303.863	148.534
3.885	2.59654	52.85	8.43344	102.081	13.5662	151.225	39.2368	202.65	71.0961	252.271	98.0813	303.87	148.816
3.8915	2.59654	52.855	8.43344	102.084	13.5676	151.227	39.2368	202.655	71.0961	252.275	98.1566	303.877	148.591
3.898	2.59717	52.86	8.43344	102.088	13.5689	151.23	39.2446	202.66	71.1335	252.28	98.0907	303.884	148.873
3.9045	2.59717	52.865	8.43344	102.091	13.5703	151.232	39.2446	202.665	71.0961	252.284	98.1661	303.891	148.675
3.911	2.5978	52.87	8.43344	102.094	13.5703	151.235	39.2368	202.67	71.0961	252.288	98.1189	303.898	148.958
3.9175	2.5978	52.875	8.43344	102.097	13.5703	151.238	39.2368	202.675	71.0587	252.292	98.1849	303.906	148.732
3.924	2.5978	52.88	8.43344	102.101	13.5689	151.24	39.2368	202.68	71.0961	252.296	98.1189	303.913	149.014
3.9305	2.5978	52.885	8.43344	102.104	13.5662	151.243	39.2446	202.685	71.0961	252.3	98.1661	303.92	148.816
3.937	2.59844	52.89	8.43344	102.107	13.5703	151.245	39.2602	202.69	71.0961	252.304	98.0718	303.927	149.128
3.9435	2.59844	52.895	8.43344	102.111	13.5662	151.248	39.2679	202.695	71.0961	252.309	98.1095	303.934	148.93
3.95	2.59907	52.9	8.43344	102.114	13.5634	151.25	39.2679	202.7	71.1335	252.313	98.0813	303.941	149.241
3.9565	2.59844	52.905	8.43344	102.117	13.5607	151.252	39.2679	202.705	71.1335	252.317	98.1661	303.948	149.014
3.963	2.59907	52.91	8.43344	102.121	13.5634	151.255	39.2757	202.71	71.171	252.321	98.1284	303.955	149.298
3.9695	2.59844	52.915	8.43344	102.124	13.5634	151.257	39.2757	202.715	71.1335	252.325	98.1944	303.963	149.099
3.976	2.59907	52.92	8.43344	102.127	13.5621	151.26	39.2835	202.72	71.171	252.329	98.1378	303.97	149.383
3.9825	2.59907	52.925	8.43344	102.13	13.5621	151.262	39.2835	202.725	71.1335	252.334	98.1755	303.977	149.184
3.989	2.59907	52.93	8.43344	102.134	13.5634	151.265	39.2835	202.73	71.171	252.338	98.1378	303.984	149.468
3.9955	2.59907	52.935	8.43344	102.137	13.5634	151.268	39.299	202.735	71.171	252.342	98.2132	303.991	149.269
4.002	2.59907	52.94	8.43697	102.14	13.5662	151.27	39.299	202.74	71.2085	252.346	98.1566	303.998	149.553
4.0085	2.59971	52.945	8.43697	102.144	13.5689	151.273	39.299	202.745	71.171	252.35	98.2321	304.005	149.354
4.015	2.60034	52.95	8.43697	102.147	13.5744	151.275	39.3068	202.75	71.2085	252.354	98.1755	304.013	149.667
4.0215	2.60034	52.955	8.43697	102.15	13.5785	151.278	39.3068	202.755	71.2085	252.359	98.2038	304.02	149.468
4.028	2.60098	52.96	8.43697	102.154	13.5826	151.28	39.299	202.76	71.246	252.363	98.1378	304.027	149.752
4.0345	2.60098	52.965	8.43697	102.157	13.5854	151.282	39.3068	202.765	71.2085	252.367	98.2132	304.034	149.524
4.041	2.60098	52.97	8.43697	102.16	13.5867	151.285	39.3146	202.77	71.246	252.371	98.1472	304.041	149.809
4.0475	2.60034	52.975	8.43697	102.163	13.5895	151.287	39.3224	202.775	71.2085	252.375	98.1944	304.048	149.61
4.054	2.60098	52.98	8.43697	102.167	13.5881	151.29	39.3302	202.78	71.246	252.379	98.1378	304.055	149.894
4.0605	2.60098	52.985	8.43697	102.17	13.5854	151.292	39.3224	202.785	71.2085	252.384	98.2038	304.063	149.667
4.067	2.60098	52.99	8.43697	102.173	13.5895	151.295	39.3224	202.79	71.246	252.388	98.1472	304.07	149.951
4.0735	2.60034	52.995	8.43697	102.177	13.584	151.298	39.3224	202.795	71.2085	252.392	98.1944	304.077	149.752
4.08	2.60161	53	8.43697	102.18	13.5881	151.3	39.3224	202.8	71.246	252.396	98.1472	304.084	150.094
4.0865	2.60161	53.005	8.43697	102.183	13.5881	151.303	39.3302	202.805	71.2085	252.4	98.2038	304.091	149.894
4.093	2.60225	53.01	8.43697	102.187	13.5854	151.305	39.338	202.81	71.246	252.404	98.1001	304.098	150.179
4.0995	2.60225	53.015	8.43697	102.19	13.5867	151.308	39.3302	202.815	71.1335	252.408	98.1566	304.105	150.008
4.106	2.60225	53.02	8.43697	102.193	13.5881	151.31	39.338	202.82	71.171	252.413	98.0907	304.113	150.293
4.1125	2.60161	53.025	8.43697	102.197	13.5854	151.312	39.338	202.825	71.171	252.417	98.1472	304.12	150.065
4.119	2.60161	53.03	8.43697	102.2	13.5826	151.315	39.338	202.83	71.246	252.421	98.1189	304.127	150.35
4.1255	2.60225	53.035	8.43697	102.203	13.5826	151.317	39.3536	202.835	71.246	252.425	98.1661	304.134	150.151
4.132	2.60225	53.04	8.43697	102.206	13.584	151.32	39.3692	202.84	71.2835	252.429	98.0907	304.141	150.436
4.1385	2.60225	53.045	8.43697	102.21	13.584	151.322	39.3692	202.845	71.246	252.433	98.1472	304.148	150.236
4.145	2.60288	53.05	8.43697	102.213	13.5812	151.325	39.3692	202.85	71.2835	252.438	98.0624	304.155	150.551
4.1515	2.60288	53.055	8.43697	102.216	13.5799	151.327	39.3692	202.855	71.246	252.442	98.1095	304.163	150.35
4.158	2.60352	53.06	8.43697	102.22	13.5799	151.33	39.377	202.86	71.3211	252.446	98.053	304.17	150.636
4.1645	2.60352	53.065	8.43697	102.223	13.5799	151.333	39.3849	202.865	71.2835	252.45	98.1001	304.177	150.465
4.171	2.60288	53.07	8.43697	102.226	13.5785	151.335	39.3927	202.87	71.3211	252.454	98.0436	304.184	150.751
4.1775	2.60288	53.075	8.43697	102.23	13.5785	151.338	39.3849	202.875	71.2835	252.458	98.0718	304.191	150.551
4.184	2.60288	53.08	8.43697	102.233	13.5799	151.34	39.3927	202.88	71.3211	252.463	98.053	304.198	150.866
4.1905	2.60288	53.085	8.43697	102.236	13.5812	151.343	39.4005	202.885	71.3211	252.467	98.1284	304.205	150.694
4.197	2.60352	53.09	8.43697	102.239	13.5826	151.345	39.4005	202.89	71.3211	252.471	98.0813	304.213	151.009
4.2035	2.60352	53.095	8.43697	102.243	13.5812	151.347	39.4083	202.895	71.2835	252.475	98.2132	304.22	150.837
4.21	2.60352	53.1	8.43697	102.246	13.5812	151.35	39.4005	202.9	71.3211	252.479	98.0624	304.227	151.181
4.2165	2.60352	53.105	8.43697	102.249	13.5812	151.352	39.4083	202.905	71.3211	252.483	98.1378	304.234	150.98
4.223	2.60352	53.11	8.44051	102.253	13.5826	151.355	39.4161	202.91	71.3586	252.488	98.0907	304.241	151.325
4.2295	2.60352	53.115	8.43697	102.256	13.584	151.357	39.4161	202.915	71.3211	252.492	98.1472	304.248	151.181
4.236	2.60415	53.12	8.44051	102.259	13.5854	151.36	39.424	202.92	71.3586	252.496	98.0813	304.255	151.527
4.2425	2.60415	53.125	8.44051	102.263	13.5881	151.363	39.4396	202.925	71.3586	252.5	98.1661	304.262	151.297
4.249	2.60415	53.13	8.44051	102.266	13.5895	151.365	39.4475	202.93	71.3963	252.504	98.2321	304.27	151.613
4.2555	2.60415	53.135	8.44051	102.269	13.5895	151.368	39.4553	202.935	71.3586	252.508	98.3076	304.277	151.383
4.262	2.60415	53.14	8.44051	102.272	13.595	151.37	39.4867	202.94	71.3963	252.512	98.2982	304.284	151.671
4.2685	2.60415	53.145	8.44051	102.276	13.5908	151.373	39.5102	202.945	71.3586	252.517	98.3927	304.291	151.44
4.275	2.60415	53.15	8.44051	102.279	13.5922	151.375	39.5102	202.95	71.3963	252.521	98.336	304.298	151.671
4.2815	2.60415	53.155	8.44051	102.282	13.5922	151.377	39.526	202.955	71.3963	252.525	98.4116	304.305	151.44
4.288	2.60415	53.16	8.44051	102.286	13.595	151.38	39.5417	202.96	71.3963	252.529	98.3833	304.312	151.671
4.2945	2.60415	53.165	8.44051	102.289	13.595	151.382	39.5102	202.965	71.3963	252.533	98.4022	304.32	151.412
4.301	2.60415	53.17	8.44051	102.292	13.5991	151.385	39.4945	202.97	71.4339	252.537	98.3454	304.327	151.642
4.3075	2.60479	53.175	8.44051	102.296	13.6032	151.387	39.5102	202.975	71.3963	252.542	98.4116	304.334	151.383
4.314	2.60479	53.18	8.44051	102.299	13.6032	151.39	39.5181	202.98	71.4339	252.546	98.3643	304.341	151.613
4.3205	2.60479	53.185	8.44051	102.302	13.6073	151.393	39.5181	202.985	71.3963	252.55	98.4116	304.348	151.354
4.327	2.60543	53.19	8.44051	102.305	13.606	151.395	39.5181	202.99	71.4339	252.554	98.3833	304.355	151.613
4.3335	2.60543	53.195	8.44051	102.309	13.6032	151.398	39.5102	202.995	71.3963	252.558	98.4495	304.362	151.354
4.34	2.60543	53.2	8.44051	102.312	13.6032	151.4	39.526	203	71.4339	252.562	98.4211	304.37	151.585
4.3465	2.60543	53.205	8.44051	102.315	13.606	151.403	39.5417	203.005	71.3963	252.567	98.4873	304.377	151.325
4.353	2.60606	53.21	8.44051	102.319	13.6101	151.405	39.5575	203.01	71.4339	252.571	98.4589	304.384	151.556
4.3595	2.60606	53.215	8.44051	102.322	13.6087	151.407	39.5732	203.015	71.4339	252.575	98.5157	304.391	151.325
4.366	2.60606	53.22	8.44051	102.325	13.606	151.41	39.5732	203.02	71.4716	252.579	98.4589	304.398	151.556
4.3725	2.6067	53.225	8.44051	102.329	13.6073	151.412	39.5653	203.025	71.4339	252.583	98.5347	304.405	151.297
4.379	2.6067	53.23	8.44051	102.332	13.6073	151.415	39.5811	203.03	71.4716	252.587	98.4779	304.412	151.556
4.3855	2.6067	53.235	8.44051	102.335	13.6101	151.417	39.589	203.035	71.4339	252.592	98.5347	304.42	151.297
4.392	2.60734	53.24	8.44051	102.338	13.6115	151.42	39.6127	203.04	71.4716	252.596	98.5347	304.427	151.527
4.3985	2.60734	53.245	8.44051	102.342	13.6115	151.423	39.6206	203.045	71.4339	252.6	98.6105	304.434	151.268
4.405	2.60734	53.25	8.44051	102.345	13.6115	151.425	39.6364	203.05	71.4716	252.604	98.5726	304.441	151.527
4.4115	2.60734	53.255	8.44051	102.348	13.6128	151.428	39.6364	203.055	71.4716	252.608	98.6105	304.448	151.268
4.418	2.60734	53.26	8.44051	102.352	13.6156	151.43	39.6443	203.06	71.4716	252.612	98.5726	304.455	151.498
4.4245	2.60734	53.265	8.44051	102.355	13.6156	151.433	39.6443	203.065	71.4716	252.616	98.639	304.462	151.239
4.431	2.60797	53.27	8.44051	102.358	13.617	151.435	39.6522	203.07	71.5093	252.621	98.601	304.47	151.498
4.4375	2.60797	53.275	8.44051	102.362	13.6211	151.438	39.6522	203.075	71.4716	252.625	98.658	304.477	151.239
4.444	2.60861	53.28	8.44404	102.365	13.6239	151.44	39.6601	203.08	71.5093	252.629	98.6485	304.484	151.469
4.4505	2.60861	53.285	8.44051	102.368	13.6239	151.442	39.6601	203.085	71.4716	252.633	98.7339	304.491	151.239
4.457	2.60861	53.29	8.44404	102.371	13.628	151.445	39.6601	203.09	71.5093	252.637	98.7054	304.498	151.469
4.4635	2.60861	53.295	8.44404	102.375	13.628	151.447	39.6601	203.095	71.5093	252.641	98.7529	304.505	151.239
4.47	2.60925	53.3	8.44404	102.378	13.6308	151.45	39.668	203.1	71.5093	252.646	98.7149	304.512	151.469
4.4765	2.60925	53.305	8.44404	102.381	13.6349	151.452	39.668	203.105	71.5093	252.65	98.7719	304.52	151.21
4.483	2.60925	53.31	8.44404	102.385	13.6349	151.455	39.668	203.11	71.547	252.654	98.7244	304.527	151.469
4.4895	2.60925	53.315	8.44404	102.388	13.6377	151.458	39.6601	203.115	71.547	252.658	98.7814	304.534	151.21
4.496	2.60925	53.32	8.44404	102.391	13.6377	151.46	39.668	203.12	71.547	252.662	98.7434	304.541	151.469
4.5025	2.60925	53.325	8.44404	102.394	13.6363	151.463	39.668	203.125	71.547	252.666	98.8004	304.548	151.21
4.509	2.60925	53.33	8.44404	102.398	13.6363	151.465	39.6759	203.13	71.547	252.671	98.7529	304.555	151.44
4.5155	2.60925	53.335	8.44404	102.401	13.6349	151.468	39.668	203.135	71.5093	252.675	98.8195	304.562	151.181
4.522	2.60989	53.34	8.44404	102.404	13.6363	151.47	39.6759	203.14	71.547	252.679	98.7814	304.57	151.44
4.5285	2.60989	53.345	8.44404	102.408	13.6363	151.472	39.668	203.145	71.547	252.683	98.829	304.577	151.181
4.535	2.60989	53.35	8.44404	102.411	13.6377	151.475	39.6759	203.15	71.5848	252.687	98.7909	304.584	151.44
4.5415	2.60989	53.355	8.44404	102.414	13.6363	151.477	39.6759	203.155	71.547	252.691	98.848	304.591	151.21
4.548	2.60989	53.36	8.44404	102.418	13.639	151.48	39.6838	203.16	71.5848	252.696	98.829	304.598	151.469
4.5545	2.61053	53.365	8.44404	102.421	13.639	151.482	39.6838	203.165	71.547	252.7	98.8385	304.605	151.239
4.561	2.61053	53.37	8.44404	102.424	13.6404	151.485	39.6918	203.17	71.5848	252.704	98.7909	304.612	151.469
4.5675	2.61053	53.375	8.44404	102.427	13.6432	151.488	39.6838	203.175	71.5848	252.708	98.8385	304.62	151.239
4.574	2.61053	53.38	8.44404	102.431	13.6446	151.49	39.6918	203.18	71.6226	252.712	98.7814	304.627	151.469
4.5805	2.61053	53.385	8.44404	102.434	13.6446	151.493	39.6918	203.185	71.5848	252.716	98.8195	304.634	151.21
4.587	2.61053	53.39	8.44404	102.437	13.646	151.495	39.6997	203.19	71.6226	252.72	98.7719	304.641	151.469
4.5935	2.61053	53.395	8.44404	102.441	13.646	151.498	39.6997	203.195	71.5848	252.725	98.829	304.648	151.21
4.6	2.61116	53.4	8.44404	102.444	13.6487	151.5	39.7076	203.2	71.6226	252.729	98.7814	304.655	151.469
4.6065	2.61116	53.405	8.44404	102.447	13.6473	151.502	39.7076	203.205	71.5848	252.733	98.7719	304.662	151.21
4.613	2.61116	53.41	8.44404	102.451	13.6501	151.505	39.7156	203.21	71.6226	252.737	98.7149	304.669	151.469
4.6195	2.61116	53.415	8.44404	102.454	13.6501	151.507	39.7156	203.215	71.5848	252.741	98.658	304.677	151.21
4.626	2.61116	53.42	8.44404	102.457	13.6501	151.51	39.7235	203.22	71.6226	252.745	98.6105	304.684	151.469
4.6325	2.61116	53.425	8.44404	102.46	13.6501	151.512	39.7156	203.225	71.5848	252.75	98.6675	304.691	151.21
4.639	2.61116	53.43	8.44404	102.464	13.6529	151.515	39.7235	203.23	71.6226	252.754	98.639	304.698	151.44
4.6455	2.61116	53.435	8.44404	102.467	13.6529	151.518	39.7314	203.235	71.6226	252.758	98.6959	304.705	151.21
4.652	2.6118	53.44	8.44404	102.47	13.6543	151.52	39.7394	203.24	71.6226	252.762	98.6675	304.712	151.412
4.6585	2.61116	53.445	8.44404	102.474	13.6515	151.523	39.7314	203.245	71.5848	252.766	98.7244	304.719	151.153
4.665	2.6118	53.45	8.44404	102.477	13.6529	151.525	39.7314	203.25	71.6226	252.77	98.6675	304.727	151.383
4.6715	2.6118	53.455	8.44404	102.48	13.6529	151.528	39.7314	203.255	71.5848	252.775	98.7149	304.734	151.124
4.678	2.6118	53.46	8.44404	102.484	13.6543	151.53	39.7314	203.26	71.6226	252.779	98.6959	304.741	151.383
4.6845	2.6118	53.465	8.44404	102.487	13.6515	151.532	39.7314	203.265	71.5848	252.783	98.7244	304.748	151.124
4.691	2.6118	53.47	8.44404	102.49	13.6515	151.535	39.7314	203.27	71.6226	252.787	98.639	304.755	151.383
4.6975	2.6118	53.475	8.44404	102.493	13.6515	151.537	39.7314	203.275	71.5848	252.791	98.6959	304.762	151.124
4.704	2.6118	53.48	8.44404	102.497	13.6529	151.54	39.7394	203.28	71.6226	252.795	98.7054	304.769	151.383
4.7105	2.6118	53.485	8.44404	102.5	13.6515	151.542	39.7394	203.285	71.6226	252.8	98.7054	304.777	151.124
4.717	2.61244	53.49	8.44404	102.503	13.6556	151.545	39.7473	203.29	71.6604	252.804	98.6864	304.784	151.383
4.7235	2.61244	53.495	8.44404	102.507	13.6543	151.548	39.7394	203.295	71.6226	252.808	98.7529	304.791	151.153
4.73	2.61244	53.5	8.44758	102.51	13.657	151.55	39.7473	203.3	71.6604	252.812	98.7434	304.798	151.383
4.7365	2.61244	53.505	8.44404	102.513	13.6556	151.553	39.7394	203.305	71.6604	252.816	98.7149	304.805	151.124
4.743	2.61308	53.51	8.44758	102.517	13.657	151.555	39.7473	203.31	71.6983	252.82	98.658	304.812	151.383
4.7495	2.61244	53.515	8.44758	102.52	13.6556	151.558	39.7473	203.315	71.6604	252.824	98.6959	304.819	151.124
4.756	2.61308	53.52	8.44758	102.523	13.657	151.56	39.7552	203.32	71.6983	252.829	98.6675	304.827	151.383
4.7625	2.61308	53.525	8.44758	102.526	13.657	151.562	39.7473	203.325	71.6604	252.833	98.6675	304.834	151.095
4.769	2.61308	53.53	8.44758	102.53	13.6598	151.565	39.7632	203.33	71.6983	252.837	98.62	304.841	151.325
4.7755	2.61308	53.535	8.44758	102.533	13.6584	151.567	39.7552	203.335	71.6604	252.841	98.6675	304.848	151.038
4.782	2.61372	53.54	8.44758	102.536	13.6584	151.57	39.7632	203.34	71.6983	252.845	98.639	304.855	151.297
4.7885	2.61436	53.545	8.44758	102.54	13.6584	151.572	39.7552	203.345	71.6604	252.849	98.6864	304.862	151.009
4.795	2.61564	53.55	8.44758	102.543	13.6598	151.575	39.7632	203.35	71.6983	252.854	98.6675	304.869	151.239
4.8015	2.61564	53.555	8.44758	102.546	13.6598	151.577	39.7552	203.355	71.6983	252.858	98.7054	304.877	151.009
4.808	2.61564	53.56	8.44758	102.55	13.6626	151.58	39.7632	203.36	71.6983	252.862	98.658	304.884	151.239
4.8145	2.61564	53.565	8.44758	102.553	13.6626	151.583	39.7632	203.365	71.6604	252.866	98.7054	304.891	150.98
4.821	2.61564	53.57	8.44758	102.556	13.6654	151.585	39.7711	203.37	71.6983	252.87	98.7244	304.898	151.21
4.8275	2.61564	53.575	8.44758	102.559	13.664	151.588	39.7632	203.375	71.6983	252.874	98.7149	304.905	150.894
4.834	2.61628	53.58	8.44758	102.563	13.6654	151.59	39.7632	203.38	71.7361	252.879	98.6769	304.912	151.038
4.8405	2.61628	53.585	8.44758	102.566	13.664	151.593	39.7632	203.385	71.6983	252.883	98.7434	304.919	150.665
4.847	2.61628	53.59	8.44758	102.569	13.6654	151.595	39.7711	203.39	71.7361	252.887	98.7339	304.927	150.78
4.8535	2.61628	53.595	8.44758	102.573	13.664	151.597	39.7711	203.395	71.7361	252.891	98.7434	304.934	150.465
4.86	2.61628	53.6	8.44758	102.576	13.6654	151.6	39.7791	203.4	71.7361	252.895	98.7244	304.941	150.608
4.8665	2.61628	53.605	8.44758	102.579	13.664	151.602	39.7711	203.405	71.6983	252.899	98.8004	304.948	150.35
4.873	2.61692	53.61	8.44758	102.583	13.6654	151.605	39.7791	203.41	71.7361	252.904	98.7814	304.955	150.551
4.8795	2.61692	53.615	8.44758	102.586	13.6654	151.607	39.7711	203.415	71.6983	252.908	98.8099	304.962	150.293
4.886	2.61692	53.62	8.44758	102.589	13.6667	151.61	39.7791	203.42	71.7361	252.912	98.7719	304.969	150.465
4.8925	2.61692	53.625	8.44758	102.593	13.6654	151.613	39.7711	203.425	71.6983	252.916	98.8195	304.976	150.179
4.899	2.61756	53.63	8.44758	102.596	13.6667	151.615	39.7791	203.43	71.7361	252.92	98.7909	304.984	150.379
4.9055	2.61756	53.635	8.44758	102.599	13.6654	151.618	39.7711	203.435	71.7361	252.924	98.8195	304.991	150.122
4.912	2.61756	53.64	8.44758	102.602	13.6667	151.62	39.7791	203.44	71.7361	252.928	98.8099	304.998	150.293
4.9185	2.61756	53.645	8.44758	102.606	13.6654	151.623	39.7791	203.445	71.7361	252.933	98.848	305.005	150.065
4.925	2.6182	53.65	8.45113	102.609	13.6667	151.625	39.7791	203.45	71.7741	252.937	98.848	305.012	150.236
4.9315	2.6182	53.655	8.45113	102.612	13.6667	151.627	39.7791	203.455	71.7361	252.941	98.9051	305.019	149.98
4.938	2.6182	53.66	8.45113	102.616	13.6667	151.63	39.7791	203.46	71.7741	252.945	98.8956	305.026	150.208
4.9445	2.6182	53.665	8.45113	102.619	13.6667	151.632	39.7711	203.465	71.7361	252.949	98.9146	305.034	149.98
4.951	2.6182	53.67	8.45113	102.622	13.6681	151.635	39.7791	203.47	71.7741	252.953	98.8575	305.041	150.208
4.9575	2.61884	53.675	8.45113	102.626	13.6667	151.637	39.7791	203.475	71.7741	252.958	98.8765	305.048	149.98
4.964	2.61884	53.68	8.45113	102.629	13.6667	151.64	39.7791	203.48	71.7741	252.962	98.829	305.055	150.208
4.9705	2.61884	53.685	8.45113	102.632	13.6654	151.643	39.7711	203.485	71.7741	252.966	98.867	305.062	149.951
4.977	2.61948	53.69	8.45113	102.635	13.6667	151.645	39.7791	203.49	71.7741	252.97	98.8195	305.069	150.122
4.9835	2.61884	53.695	8.45113	102.639	13.6667	151.648	39.7711	203.495	71.7741	252.974	98.8765	305.076	149.866
4.99	2.61948	53.7	8.45113	102.642	13.6681	151.65	39.7791	203.5	71.812	252.978	98.8765	305.084	150.094
4.9965	2.61948	53.705	8.45113	102.645	13.6681	151.653	39.7711	203.505	71.7741	252.983	98.9241	305.091	149.866
5.003	2.61948	53.71	8.45113	102.649	13.6695	151.655	39.7791	203.51	71.812	252.987	98.9336	305.098	150.094
5.0095	2.61948	53.715	8.45113	102.652	13.6681	151.657	39.7711	203.515	71.7741	252.991	99.0289	305.105	149.837
5.016	2.62012	53.72	8.45113	102.655	13.6695	151.66	39.7711	203.52	71.812	252.995	98.9622	305.112	150.065
5.0225	2.62012	53.725	8.45113	102.659	13.6695	151.662	39.7711	203.525	71.7741	252.999	99.0003	305.119	149.837
5.029	2.62012	53.73	8.45113	102.662	13.6695	151.665	39.7711	203.53	71.812	253.003	98.9908	305.126	150.065
5.0355	2.62076	53.735	8.45467	102.665	13.6695	151.667	39.7711	203.535	71.812	253.008	99.0671	305.134	149.837
5.042	2.62076	53.74	8.45467	102.668	13.6709	151.67	39.7791	203.54	71.812	253.012	99.0289	305.141	150.008
5.0485	2.62076	53.745	8.45467	102.672	13.6695	151.673	39.7711	203.545	71.7741	253.016	99.0289	305.148	149.752
5.055	2.6214	53.75	8.45467	102.675	13.6709	151.675	39.7791	203.55	71.812	253.02	98.9813	305.155	150.008
5.0615	2.6214	53.755	8.45467	102.678	13.6709	151.678	39.7711	203.555	71.812	253.024	99.0575	305.162	149.78
5.068	2.6214	53.76	8.45467	102.682	13.6723	151.68	39.7711	203.56	71.85	253.028	99.0862	305.169	150.008
5.0745	2.6214	53.765	8.45467	102.685	13.6709	151.683	39.7711	203.565	71.812	253.032	99.1339	305.176	149.78
5.081	2.62204	53.77	8.45467	102.688	13.6723	151.685	39.7711	203.57	71.85	253.037	99.1339	305.184	150.008
5.0875	2.62204	53.775	8.45467	102.692	13.6709	151.688	39.7632	203.575	71.85	253.041	99.1625	305.191	149.809
5.094	2.62204	53.78	8.45467	102.695	13.6723	151.69	39.7711	203.58	71.85	253.045	99.153	305.198	150.008
5.1005	2.62204	53.785	8.45467	102.698	13.6709	151.692	39.7632	203.585	71.85	253.049	99.1816	305.205	149.752
5.107	2.62269	53.79	8.45467	102.701	13.6723	151.695	39.7632	203.59	71.85	253.053	99.1721	305.212	149.98
5.1135	2.62269	53.795	8.45467	102.705	13.6709	151.697	39.7632	203.595	71.85	253.057	99.2103	305.219	149.723
5.12	2.62333	53.8	8.45467	102.708	13.6709	151.7	39.7632	203.6	71.888	253.062	99.1912	305.226	149.951
5.1265	2.62333	53.805	8.45467	102.711	13.6709	151.702	39.7632	203.605	71.85	253.066	99.2103	305.234	149.723
5.133	2.62333	53.81	8.45822	102.715	13.6709	151.705	39.7632	203.61	71.888	253.07	99.1912	305.241	149.951
5.1395	2.62333	53.815	8.45822	102.718	13.6709	151.708	39.7632	203.615	71.888	253.074	99.2199	305.248	149.695
5.146	2.62397	53.82	8.45822	102.721	13.6723	151.71	39.7632	203.62	71.926	253.078	99.2007	305.255	149.894
5.1525	2.62397	53.825	8.45822	102.725	13.6709	151.713	39.7632	203.625	71.888	253.082	99.2294	305.262	149.638
5.159	2.62461	53.83	8.45822	102.728	13.6723	151.715	39.7632	203.63	71.926	253.087	99.2007	305.269	149.837
5.1655	2.62461	53.835	8.45822	102.731	13.6723	151.718	39.7552	203.635	71.926	253.091	99.2294	305.276	149.581
5.172	2.62461	53.84	8.45822	102.734	13.6737	151.72	39.7632	203.64	71.926	253.095	99.2007	305.284	149.752
5.1785	2.62461	53.845	8.45822	102.738	13.6723	151.722	39.7632	203.645	71.926	253.099	99.2199	305.291	149.439
5.185	2.62526	53.85	8.45822	102.741	13.6737	151.725	39.7632	203.65	71.9641	253.103	99.1912	305.298	149.638
5.1915	2.62526	53.855	8.45822	102.744	13.6737	151.727	39.7552	203.655	71.926	253.107	99.2103	305.305	149.383
5.198	2.6259	53.86	8.45822	102.748	13.6751	151.73	39.7632	203.66	71.9641	253.112	99.1816	305.312	149.61
5.2045	2.6259	53.865	8.45822	102.751	13.6737	151.732	39.7552	203.665	71.926	253.116	99.2199	305.319	149.411
5.211	2.6259	53.87	8.45822	102.754	13.6751	151.735	39.7552	203.67	71.9641	253.12	99.2007	305.326	149.581
5.2175	2.62654	53.875	8.45822	102.757	13.6751	151.738	39.7473	203.675	71.926	253.124	99.2294	305.334	149.326
5.224	2.62654	53.88	8.45822	102.761	13.6751	151.74	39.7552	203.68	71.9641	253.128	99.2103	305.341	149.468
5.2305	2.62654	53.885	8.46177	102.764	13.6751	151.743	39.7552	203.685	71.926	253.132	99.2294	305.348	149.212
5.237	2.62719	53.89	8.45822	102.767	13.6751	151.745	39.7632	203.69	71.9641	253.136	99.2007	305.355	149.411
5.2435	2.62719	53.895	8.46177	102.771	13.6751	151.748	39.7552	203.695	71.926	253.141	99.2294	305.362	149.156
5.25	2.62719	53.9	8.46177	102.774	13.6751	151.75	39.7552	203.7	71.9641	253.145	99.1912	305.369	149.383
5.2565	2.62719	53.905	8.46177	102.777	13.6737	151.752	39.7552	203.705	71.926	253.149	99.2199	305.376	149.099
5.263	2.62783	53.91	8.46177	102.781	13.6751	151.755	39.7632	203.71	71.9641	253.153	99.2007	305.383	149.326
5.2695	2.62783	53.915	8.46177	102.784	13.6751	151.757	39.7552	203.715	71.926	253.157	99.2199	305.391	149.128
5.276	2.62847	53.92	8.46177	102.787	13.6751	151.76	39.7632	203.72	71.9641	253.161	99.2007	305.398	149.326
5.2825	2.62847	53.925	8.46177	102.79	13.6751	151.762	39.7552	203.725	71.926	253.166	99.2294	305.405	149.071
5.289	2.62847	53.93	8.46177	102.794	13.6751	151.765	39.7552	203.73	71.9641	253.17	99.2103	305.412	149.298
5.2955	2.62912	53.935	8.46177	102.797	13.6737	151.768	39.7473	203.735	71.9641	253.174	99.2294	305.419	149.043
5.302	2.62912	53.94	8.46177	102.8	13.6751	151.77	39.7632	203.74	71.9641	253.178	99.2103	305.426	149.269
5.3085	2.62976	53.945	8.46177	102.804	13.6751	151.773	39.7552	203.745	71.9641	253.182	99.239	305.433	149.014
5.315	2.63041	53.95	8.46177	102.807	13.6751	151.775	39.7632	203.75	72.0022	253.186	99.2294	305.441	149.241
5.3215	2.63041	53.955	8.46177	102.81	13.6751	151.778	39.7552	203.755	71.9641	253.191	99.2485	305.448	148.986
5.328	2.63041	53.96	8.46532	102.814	13.6751	151.78	39.7632	203.76	72.0022	253.195	99.2294	305.455	149.241
5.3345	2.63105	53.965	8.46532	102.817	13.6751	151.782	39.7552	203.765	71.9641	253.199	99.2485	305.462	149.014
5.341	2.63105	53.97	8.46532	102.82	13.6751	151.785	39.7632	203.77	72.0022	253.203	99.239	305.469	149.241
5.3475	2.63169	53.975	8.46532	102.823	13.6751	151.787	39.7552	203.775	72.0022	253.207	99.2485	305.476	148.986
5.354	2.63169	53.98	8.46532	102.827	13.6765	151.79	39.7632	203.78	72.0022	253.211	99.2103	305.483	149.241
5.3605	2.63234	53.985	8.46532	102.83	13.6751	151.792	39.7552	203.785	72.0022	253.216	99.2294	305.491	148.986
5.367	2.63234	53.99	8.46532	102.833	13.6765	151.795	39.7632	203.79	72.0022	253.22	99.2199	305.498	149.184
5.3735	2.63234	53.995	8.46532	102.837	13.6751	151.798	39.7552	203.795	72.0022	253.224	99.239	305.505	148.958
5.38	2.63298	54	8.46532	102.84	13.6765	151.8	39.7632	203.8	72.0022	253.228	99.2103	305.512	149.156
5.3865	2.63298	54.005	8.46532	102.843	13.6765	151.803	39.7552	203.805	71.9641	253.232	99.2199	305.519	148.93
5.393	2.63428	54.01	8.46532	102.847	13.6778	151.805	39.7632	203.81	72.0022	253.236	99.1912	305.526	149.128
5.3995	2.63428	54.015	8.46532	102.85	13.6765	151.808	39.7632	203.815	72.0022	253.24	99.2103	305.533	148.845
5.406	2.63492	54.02	8.46888	102.853	13.6778	151.81	39.7632	203.82	72.0022	253.245	99.2007	305.541	149.014
5.4125	2.63492	54.025	8.46888	102.856	13.6765	151.812	39.7552	203.825	72.0022	253.249	99.2103	305.548	148.76
5.419	2.63557	54.03	8.46888	102.86	13.6778	151.815	39.7632	203.83	72.0403	253.253	99.1912	305.555	148.958
5.4255	2.63557	54.035	8.46888	102.863	13.6765	151.817	39.7552	203.835	72.0022	253.257	99.2103	305.562	148.732
5.432	2.63621	54.04	8.46888	102.866	13.6778	151.82	39.7632	203.84	72.0403	253.261	99.1912	305.569	148.93
5.4385	2.63621	54.045	8.46888	102.87	13.6778	151.822	39.7552	203.845	72.0022	253.265	99.2103	305.576	148.704
5.445	2.63686	54.05	8.46888	102.873	13.6792	151.825	39.7632	203.85	72.0403	253.27	99.2103	305.583	148.93
5.4515	2.63686	54.055	8.46888	102.876	13.6778	151.827	39.7632	203.855	72.0403	253.274	99.239	305.591	148.704
5.458	2.63751	54.06	8.46888	102.88	13.6792	151.83	39.7711	203.86	72.0403	253.278	99.2199	305.598	148.93
5.4645	2.63751	54.065	8.47244	102.883	13.6792	151.833	39.7632	203.865	72.0403	253.282	99.239	305.605	148.675
5.471	2.63815	54.07	8.47244	102.886	13.6806	151.835	39.7711	203.87	72.0403	253.286	99.2294	305.612	148.873
5.4775	2.6388	54.075	8.47244	102.889	13.6792	151.838	39.7552	203.875	72.0403	253.29	99.239	305.619	148.619
5.484	2.63945	54.08	8.47244	102.893	13.6806	151.84	39.7632	203.88	72.0784	253.295	99.2199	305.626	148.788
5.4905	2.63945	54.085	8.47244	102.896	13.6792	151.843	39.7552	203.885	72.0403	253.299	99.2294	305.633	148.563
5.497	2.6401	54.09	8.47244	102.899	13.6806	151.845	39.7632	203.89	72.0784	253.303	99.2294	305.641	148.76
5.5035	2.64074	54.095	8.47244	102.903	13.6792	151.847	39.7552	203.895	72.0403	253.307	99.2294	305.648	148.478
5.51	2.64139	54.1	8.47244	102.906	13.6806	151.85	39.7552	203.9	72.0784	253.311	99.2199	305.655	148.704
5.5165	2.64139	54.105	8.47244	102.909	13.6792	151.852	39.7552	203.905	72.0784	253.315	99.239	305.662	148.45
5.523	2.64204	54.11	8.47244	102.913	13.6806	151.855	39.7552	203.91	72.0784	253.32	99.2199	305.669	148.675
5.5295	2.64269	54.115	8.47244	102.916	13.6792	151.857	39.7473	203.915	72.0784	253.324	99.2199	305.676	148.45
5.536	2.64334	54.12	8.476	102.919	13.6806	151.86	39.7473	203.92	72.1166	253.328	99.2007	305.683	148.675
5.5425	2.64334	54.125	8.476	102.922	13.6806	151.863	39.7235	203.925	72.0784	253.332	99.2485	305.69	148.478
5.549	2.64398	54.13	8.476	102.926	13.682	151.865	39.7156	203.93	72.1166	253.336	99.2485	305.698	148.647
5.5555	2.64463	54.135	8.476	102.929	13.6806	151.868	39.7076	203.935	72.1166	253.34	99.2581	305.705	148.422
5.562	2.64528	54.14	8.476	102.932	13.682	151.87	39.7156	203.94	72.1548	253.344	99.239	305.712	148.591
5.5685	2.64593	54.145	8.476	102.936	13.6806	151.873	39.6997	203.945	72.1548	253.349	99.2581	305.719	148.394
5.575	2.64658	54.15	8.476	102.939	13.682	151.875	39.6997	203.95	72.1548	253.353	99.2772	305.726	148.591
5.5815	2.64723	54.155	8.476	102.942	13.6806	151.877	39.6918	203.955	72.1548	253.357	99.2772	305.733	148.365
5.588	2.64788	54.16	8.476	102.946	13.682	151.88	39.6997	203.96	72.1548	253.361	99.2964	305.74	148.534
5.5945	2.64853	54.165	8.47956	102.949	13.6806	151.882	39.6997	203.965	72.1548	253.365	99.3155	305.748	148.309
5.601	2.64918	54.17	8.47956	102.952	13.682	151.885	39.7156	203.97	72.1548	253.369	99.3155	305.755	148.506
5.6075	2.64918	54.175	8.47956	102.956	13.6806	151.887	39.7235	203.975	72.1548	253.374	99.3251	305.762	148.281
5.614	2.64983	54.18	8.47956	102.959	13.682	151.89	39.7235	203.98	72.1548	253.378	99.3155	305.769	148.506
5.6205	2.64983	54.185	8.47956	102.962	13.6792	151.893	39.7235	203.985	72.1548	253.382	99.3442	305.776	148.14
5.627	2.65048	54.19	8.47956	102.965	13.682	151.895	39.7156	203.99	72.193	253.386	99.3059	305.783	148.225
5.6335	2.65048	54.195	8.47956	102.969	13.6806	151.898	39.6997	203.995	72.193	253.39	99.2964	305.79	148.168
5.64	2.65048	54.2	8.47956	102.972	13.682	151.9	39.7156	204	72.2313	253.394	99.2868	305.798	148.394
5.6465	2.65113	54.205	8.48313	102.975	13.6806	151.903	39.7076	204.005	72.193	253.399	99.2868	305.805	148.225
5.653	2.65113	54.21	8.48313	102.979	13.6806	151.905	39.7235	204.01	72.2313	253.403	99.2581	305.812	148.45
5.6595	2.65113	54.215	8.48313	102.982	13.6806	151.907	39.7156	204.015	72.2313	253.407	99.2581	305.819	148.281
5.666	2.65113	54.22	8.48313	102.985	13.682	151.91	39.7235	204.02	72.2313	253.411	99.2772	305.826	148.506
5.6725	2.65113	54.225	8.48313	102.989	13.6806	151.912	39.7314	204.025	72.2313	253.415	99.2964	305.833	148.309
5.679	2.65178	54.23	8.48313	102.992	13.682	151.915	39.7394	204.03	72.2696	253.419	99.2485	305.84	148.506
5.6855	2.65178	54.235	8.4867	102.995	13.6806	151.917	39.7235	204.035	72.2313	253.424	99.239	305.848	148.197
5.692	2.65178	54.24	8.4867	102.998	13.682	151.92	39.7394	204.04	72.2696	253.428	99.239	305.855	148.506
5.6985	2.65178	54.245	8.4867	103.002	13.6806	151.923	39.7394	204.045	72.2696	253.432	99.2677	305.862	148.365
5.705	2.65178	54.25	8.4867	103.005	13.6834	151.925	39.7552	204.05	72.2696	253.436	99.2868	305.869	148.478
5.7115	2.65178	54.255	8.4867	103.008	13.682	151.928	39.7394	204.055	72.2696	253.44	99.2868	305.876	148.197
5.718	2.65178	54.26	8.4867	103.012	13.6834	151.93	39.7394	204.06	72.3079	253.444	99.2772	305.883	148.309
5.7245	2.65113	54.265	8.4867	103.015	13.682	151.933	39.7076	204.065	72.3079	253.448	99.2772	305.89	148.309
5.731	2.65113	54.27	8.4867	103.018	13.6834	151.935	39.7156	204.07	72.3079	253.453	99.2581	305.898	148.422
5.7375	2.65113	54.275	8.49027	103.022	13.682	151.938	39.6997	204.075	72.3079	253.457	99.2677	305.905	148.168
5.744	2.65113	54.28	8.49027	103.025	13.6834	151.94	39.7076	204.08	72.3079	253.461	99.2772	305.912	148.309
5.7505	2.65113	54.285	8.49027	103.028	13.682	151.942	39.6997	204.085	72.3079	253.465	99.2868	305.919	148.168
5.757	2.65113	54.29	8.49027	103.031	13.6834	151.945	39.7156	204.09	72.3463	253.469	99.2581	305.926	148.337
5.7635	2.65113	54.295	8.49384	103.035	13.682	151.947	39.7156	204.095	72.3463	253.473	99.2677	305.933	148.14
5.77	2.65113	54.3	8.49384	103.038	13.6834	151.95	39.7235	204.1	72.3463	253.478	99.2677	305.94	148.197
5.7765	2.65048	54.305	8.49384	103.041	13.682	151.952	39.7235	204.105	72.3463	253.482	99.3059	305.948	148
5.783	2.65048	54.31	8.49384	103.045	13.6848	151.955	39.7473	204.11	72.3847	253.486	99.3059	305.955	148.309
5.7895	2.65048	54.315	8.49384	103.048	13.6834	151.958	39.7394	204.115	72.3463	253.49	99.3059	305.962	148.084
5.796	2.65048	54.32	8.49742	103.051	13.6848	151.96	39.7473	204.12	72.3847	253.494	99.3155	305.969	148.337
5.8025	2.64983	54.325	8.49742	103.055	13.6834	151.963	39.7394	204.125	72.3847	253.498	99.3442	305.976	148.084
5.809	2.65048	54.33	8.49742	103.058	13.6848	151.965	39.7552	204.13	72.4231	253.503	99.3634	305.983	148.253
5.8155	2.64983	54.335	8.49742	103.061	13.6834	151.968	39.7473	204.135	72.3847	253.507	99.3921	305.99	148.028
5.822	2.65048	54.34	8.49742	103.064	13.6848	151.97	39.7552	204.14	72.4231	253.511	99.3634	305.998	148.309
5.8285	2.64983	54.345	8.501	103.068	13.6834	151.972	39.7394	204.145	72.4231	253.515	99.3442	306.005	148.028
5.835	2.64983	54.35	8.501	103.071	13.6848	151.975	39.7552	204.15	72.4231	253.519	99.3346	306.012	148.112
5.8415	2.64983	54.355	8.501	103.074	13.6834	151.977	39.7473	204.155	72.4231	253.523	99.3346	306.019	148
5.848	2.64983	54.36	8.501	103.078	13.6848	151.98	39.7552	204.16	72.4615	253.528	99.3251	306.026	148.253
5.8545	2.64983	54.365	8.50458	103.081	13.6834	151.982	39.7552	204.165	72.4615	253.532	99.3442	306.033	148.056
5.861	2.64983	54.37	8.50458	103.084	13.6848	151.985	39.7632	204.17	72.4615	253.536	99.3634	306.04	148.084
5.8675	2.64983	54.375	8.50458	103.088	13.6848	151.988	39.7552	204.175	72.4615	253.54	99.3825	306.048	148.028
5.874	2.64983	54.38	8.50458	103.091	13.6848	151.99	39.7632	204.18	72.5	253.544	99.3825	306.055	148.281
5.8805	2.64918	54.385	8.50458	103.094	13.6834	151.993	39.7552	204.185	72.4615	253.548	99.3825	306.062	148
5.887	2.64918	54.39	8.50817	103.097	13.6848	151.995	39.7632	204.19	72.5	253.552	99.3921	306.069	148.112
5.8935	2.64918	54.395	8.50817	103.101	13.6848	151.998	39.7552	204.195	72.5	253.557	99.3921	306.076	147.888
5.9	2.64918	54.4	8.50817	103.104	13.6862	152	39.7632	204.2	72.5	253.561	99.3921	306.083	147.72
5.9065	2.64918	54.405	8.51176	103.107	13.6848	152.002	39.7552	204.205	72.5	253.565	99.4017	306.09	147.412
5.913	2.64918	54.41	8.51176	103.111	13.6862	152.005	39.7632	204.21	72.5385	253.569	99.4017	306.097	147.748
5.9195	2.64918	54.415	8.51176	103.114	13.6848	152.007	39.7473	204.215	72.5385	253.573	99.4017	306.105	147.496
5.926	2.64918	54.42	8.51176	103.117	13.6862	152.01	39.7473	204.22	72.5385	253.577	99.4113	306.112	147.804
5.9325	2.64918	54.425	8.51535	103.121	13.6848	152.012	39.7314	204.225	72.5385	253.582	99.4113	306.119	147.552
5.939	2.64918	54.43	8.51535	103.124	13.6862	152.015	39.7473	204.23	72.5771	253.586	99.4304	306.126	147.44
5.9455	2.64853	54.435	8.51535	103.127	13.6848	152.018	39.7394	204.235	72.5771	253.59	99.4304	306.133	147.216
5.952	2.64853	54.44	8.51894	103.13	13.6862	152.02	39.7552	204.24	72.5771	253.594	99.44	306.14	147.272
5.9585	2.64918	54.445	8.51894	103.134	13.6848	152.023	39.7473	204.245	72.5771	253.598	99.4304	306.147	147.188
5.965	2.64918	54.45	8.51894	103.137	13.6862	152.025	39.7632	204.25	72.6156	253.602	99.44	306.155	147.412
5.9715	2.64918	54.455	8.52254	103.14	13.6848	152.028	39.7632	204.255	72.6156	253.607	99.44	306.162	147.049
5.978	2.64918	54.46	8.52254	103.144	13.6862	152.03	39.7711	204.26	72.6542	253.611	99.44	306.169	147.188
5.9845	2.64853	54.465	8.52254	103.147	13.6848	152.032	39.7632	204.265	72.6542	253.615	99.4304	306.176	146.938
5.991	2.64918	54.47	8.52614	103.15	13.6862	152.035	39.7711	204.27	72.6542	253.619	99.44	306.183	147.105
5.9975	2.64853	54.475	8.52614	103.153	13.6848	152.037	39.7632	204.275	72.6542	253.623	99.44	306.19	146.993
6.004	2.64853	54.48	8.52614	103.157	13.6862	152.04	39.7552	204.28	72.6929	253.627	99.44	306.197	147.077
6.0105	2.64853	54.485	8.52614	103.16	13.6862	152.042	39.7314	204.285	72.6929	253.632	99.44	306.205	146.798
6.017	2.64853	54.49	8.52974	103.163	13.6862	152.045	39.7394	204.29	72.7315	253.636	99.44	306.212	147.216
6.0235	2.64788	54.495	8.52974	103.167	13.6862	152.048	39.7235	204.295	72.6929	253.64	99.44	306.219	146.965
6.03	2.64788	54.5	8.53334	103.17	13.6876	152.05	39.7235	204.3	72.7315	253.644	99.4592	306.226	146.938
6.0365	2.64788	54.505	8.53334	103.173	13.6876	152.053	39.7235	204.305	72.7315	253.648	99.4496	306.233	146.993
6.043	2.64788	54.51	8.53695	103.177	13.689	152.055	39.7235	204.31	72.7702	253.652	99.4688	306.24	147.077
6.0495	2.64788	54.515	8.53695	103.18	13.6876	152.058	39.7235	204.315	72.7702	253.656	99.4592	306.247	146.659
6.056	2.64788	54.52	8.53695	103.183	13.689	152.06	39.7473	204.32	72.7702	253.661	99.4688	306.255	146.854
6.0625	2.64788	54.525	8.54056	103.186	13.6876	152.062	39.7473	204.325	72.7702	253.665	99.4304	306.262	146.91
6.069	2.64788	54.53	8.54056	103.19	13.689	152.065	39.7473	204.33	72.7702	253.669	99.44	306.269	147.077
6.0755	2.64788	54.535	8.54056	103.193	13.6876	152.067	39.7394	204.335	72.7702	253.673	99.44	306.276	146.882
6.082	2.64788	54.54	8.54417	103.196	13.689	152.07	39.7473	204.34	72.8089	253.677	99.4688	306.283	146.771
6.0885	2.64723	54.545	8.54417	103.2	13.6876	152.072	39.7473	204.345	72.7702	253.681	99.4592	306.29	146.409
6.095	2.64723	54.55	8.54779	103.203	13.689	152.075	39.7473	204.35	72.8089	253.686	99.4688	306.297	146.798
6.1015	2.64723	54.555	8.54779	103.206	13.6876	152.077	39.7473	204.355	72.7702	253.69	99.4784	306.305	146.604
6.108	2.64723	54.56	8.54779	103.21	13.689	152.08	39.7632	204.36	72.8089	253.694	99.488	306.312	146.771
6.1145	2.64723	54.565	8.54779	103.213	13.6876	152.083	39.7552	204.365	72.7702	253.698	99.4784	306.319	146.493
6.121	2.64723	54.57	8.5514	103.216	13.689	152.085	39.7632	204.37	72.8089	253.702	99.488	306.326	146.243
6.1275	2.64658	54.575	8.5514	103.219	13.689	152.088	39.7632	204.375	72.7702	253.706	99.4688	306.333	146.049
6.134	2.64658	54.58	8.5514	103.223	13.6904	152.09	39.7632	204.38	72.7702	253.711	99.4784	306.34	146.632
6.1405	2.64593	54.585	8.5514	103.226	13.689	152.093	39.7552	204.385	72.7702	253.715	99.4592	306.347	146.022
6.147	2.64658	54.59	8.5514	103.229	13.6904	152.095	39.7632	204.39	72.7702	253.719	99.4784	306.355	145.856
6.1535	2.64593	54.595	8.55502	103.233	13.689	152.097	39.7552	204.395	72.7702	253.723	99.4784	306.362	145.884
6.16	2.64593	54.6	8.55502	103.236	13.6904	152.1	39.7552	204.4	72.7702	253.727	99.488	306.369	146.105
6.1665	2.64593	54.605	8.55502	103.239	13.689	152.102	39.7552	204.405	72.7702	253.731	99.4784	306.376	146.049
6.173	2.64593	54.61	8.55502	103.243	13.6904	152.105	39.7632	204.41	72.7702	253.736	99.488	306.383	146.105
6.1795	2.64593	54.615	8.55502	103.246	13.6904	152.107	39.7552	204.415	72.7702	253.74	99.4688	306.39	146.132
6.186	2.64593	54.62	8.55502	103.249	13.6918	152.11	39.7552	204.42	72.7702	253.744	99.488	306.397	146.243
6.1925	2.64593	54.625	8.55502	103.252	13.6904	152.113	39.7473	204.425	72.7702	253.748	99.4784	306.404	146.16
6.199	2.64593	54.63	8.55502	103.256	13.6918	152.115	39.7552	204.43	72.7702	253.752	99.4976	306.412	146.215
6.2055	2.64528	54.635	8.55502	103.259	13.6904	152.118	39.7473	204.435	72.7702	253.756	99.488	306.419	146.16
6.212	2.64528	54.64	8.55502	103.262	13.6918	152.12	39.7473	204.44	72.7315	253.76	99.4976	306.426	146.409
6.2185	2.64528	54.645	8.55502	103.266	13.6904	152.123	39.7394	204.445	72.6929	253.765	99.4976	306.433	146.382
6.225	2.64528	54.65	8.55502	103.269	13.6918	152.125	39.7314	204.45	72.6929	253.769	99.5167	306.44	146.659
6.2315	2.64528	54.655	8.55502	103.272	13.6918	152.127	39.7235	204.455	72.6929	253.773	99.5263	306.447	146.299
6.238	2.64528	54.66	8.55502	103.276	13.6918	152.13	39.7076	204.46	72.6929	253.777	99.5647	306.454	146.52
6.2445	2.64528	54.665	8.55502	103.279	13.6904	152.132	39.6997	204.465	72.6542	253.781	99.5647	306.462	146.299
6.251	2.64528	54.67	8.55502	103.282	13.6931	152.135	39.6997	204.47	72.6542	253.785	99.5935	306.469	146.409
6.2575	2.64528	54.675	8.55502	103.285	13.6918	152.137	39.6918	204.475	72.6156	253.79	99.5839	306.476	146.215
6.264	2.64528	54.68	8.55502	103.289	13.6931	152.14	39.7156	204.48	72.6542	253.794	99.6031	306.483	146.354
6.2705	2.64528	54.685	8.55502	103.292	13.6931	152.143	39.7156	204.485	72.6156	253.798	99.5839	306.49	146.132
6.277	2.64528	54.69	8.55502	103.295	13.6959	152.145	39.7235	204.49	72.6156	253.802	99.6031	306.497	146.16
6.2835	2.64528	54.695	8.55502	103.299	13.6945	152.148	39.7314	204.495	72.6156	253.806	99.5839	306.504	145.939
6.29	2.64528	54.7	8.55865	103.302	13.6959	152.15	39.7473	204.5	72.6156	253.81	99.6031	306.512	145.911
6.2965	2.64528	54.705	8.55502	103.305	13.6945	152.153	39.7394	204.505	72.6156	253.815	99.5839	306.519	145.47
6.303	2.64528	54.71	8.55502	103.309	13.6959	152.155	39.7552	204.51	72.6542	253.819	99.6128	306.526	145.387
6.3095	2.64528	54.715	8.55502	103.312	13.6945	152.157	39.7473	204.515	72.6156	253.823	99.5935	306.533	144.975
6.316	2.64593	54.72	8.55502	103.315	13.6959	152.16	39.7632	204.52	72.6542	253.827	99.6128	306.54	144.865
6.3225	2.64528	54.725	8.55502	103.319	13.6945	152.162	39.7552	204.525	72.6542	253.831	99.6031	306.547	144.537
6.329	2.64528	54.73	8.55502	103.322	13.6959	152.165	39.7632	204.53	72.6542	253.835	99.6224	306.554	144.509
6.3355	2.64593	54.735	8.55502	103.325	13.6945	152.167	39.7552	204.535	72.6542	253.84	99.6031	306.562	144.291
6.342	2.64528	54.74	8.55502	103.328	13.6959	152.17	39.7711	204.54	72.6542	253.844	99.6224	306.569	144.345
6.3485	2.64463	54.745	8.55502	103.332	13.6945	152.173	39.7632	204.545	72.6542	253.848	99.6128	306.576	143.991
6.355	2.64463	54.75	8.55502	103.335	13.6973	152.175	39.7791	204.55	72.6542	253.852	99.632	306.583	143.964
6.3615	2.64463	54.755	8.55502	103.338	13.6959	152.178	39.7711	204.555	72.6542	253.856	99.6128	306.59	143.719
6.368	2.64463	54.76	8.55502	103.342	13.6973	152.18	39.7791	204.56	72.6542	253.86	99.6416	306.597	143.529
6.3745	2.64398	54.765	8.55502	103.345	13.6959	152.183	39.7791	204.565	72.6542	253.864	99.632	306.604	143.447
6.381	2.64398	54.77	8.55502	103.348	13.6973	152.185	39.7871	204.57	72.6542	253.869	99.6608	306.612	143.475
6.3875	2.64334	54.775	8.55502	103.352	13.6959	152.188	39.7791	204.575	72.6542	253.873	99.6416	306.619	143.15
6.394	2.64334	54.78	8.55502	103.355	13.6973	152.19	39.7871	204.58	72.6542	253.877	99.6704	306.626	143.15
6.4005	2.64334	54.785	8.55502	103.358	13.6959	152.192	39.7711	204.585	72.6542	253.881	99.6608	306.633	142.852
6.407	2.64334	54.79	8.55502	103.361	13.6973	152.195	39.7711	204.59	72.6929	253.885	99.6897	306.64	142.906
6.4135	2.64269	54.795	8.55502	103.365	13.6959	152.197	39.7711	204.595	72.6542	253.889	99.6704	306.647	142.502
6.42	2.64269	54.8	8.55502	103.368	13.6973	152.2	39.7791	204.6	72.6929	253.894	99.6897	306.654	142.448
6.4265	2.64269	54.805	8.55502	103.371	13.6959	152.202	39.7632	204.605	72.6542	253.898	99.6704	306.662	142.313
6.433	2.64269	54.81	8.55502	103.375	13.6973	152.205	39.7791	204.61	72.6929	253.902	99.6897	306.669	142.367
6.4395	2.64269	54.815	8.55502	103.378	13.6959	152.208	39.7711	204.615	72.6542	253.906	99.6993	306.676	141.964
6.446	2.64269	54.82	8.55502	103.381	13.6973	152.21	39.7711	204.62	72.6542	253.91	99.7281	306.683	142.045
6.4525	2.64269	54.825	8.55502	103.385	13.6959	152.213	39.7632	204.625	72.6542	253.914	99.7185	306.69	141.804
6.459	2.64269	54.83	8.55502	103.388	13.6973	152.215	39.7791	204.63	72.6542	253.919	99.7474	306.697	141.83
6.4655	2.64269	54.835	8.55502	103.391	13.6959	152.218	39.7711	204.635	72.6542	253.923	99.7377	306.704	141.67
6.472	2.64269	54.84	8.55502	103.394	13.6973	152.22	39.7871	204.64	72.6542	253.927	99.7666	306.712	141.67
6.4785	2.64269	54.845	8.55502	103.398	13.6959	152.222	39.7791	204.645	72.6542	253.931	99.7474	306.719	141.429
6.485	2.64269	54.85	8.55502	103.401	13.6973	152.225	39.7711	204.65	72.6542	253.935	99.7666	306.726	141.163
6.4915	2.64269	54.855	8.55502	103.404	13.6945	152.227	39.7552	204.655	72.6542	253.939	99.757	306.733	141.403
6.498	2.64269	54.86	8.55502	103.408	13.6973	152.23	39.7711	204.66	72.6542	253.944	99.7859	306.74	141.723
6.5045	2.64269	54.865	8.55502	103.411	13.6959	152.232	39.7711	204.665	72.6542	253.948	99.7666	306.747	141.509
6.511	2.64269	54.87	8.55502	103.414	13.6973	152.235	39.7791	204.67	72.6542	253.952	99.8051	306.754	141.67
6.5175	2.64269	54.875	8.55502	103.418	13.6959	152.238	39.7632	204.675	72.6542	253.956	99.7955	306.762	141.216
6.524	2.64269	54.88	8.55502	103.421	13.6973	152.24	39.7632	204.68	72.6542	253.96	99.8148	306.769	141.029
6.5305	2.64269	54.885	8.55502	103.424	13.6959	152.243	39.7473	204.685	72.6542	253.964	99.7955	306.776	140.631
6.537	2.64269	54.89	8.55502	103.427	13.6973	152.245	39.7632	204.69	72.6542	253.968	99.8244	306.783	140.71
6.5435	2.64269	54.895	8.55502	103.431	13.6959	152.248	39.7473	204.695	72.6542	253.973	99.8051	306.79	140.339
6.55	2.64269	54.9	8.55502	103.434	13.6973	152.25	39.7473	204.7	72.6542	253.977	99.834	306.797	140.26
6.5565	2.64269	54.905	8.55502	103.437	13.6959	152.252	39.7394	204.705	72.6542	253.981	99.8148	306.804	139.6
6.563	2.64269	54.91	8.55502	103.441	13.6987	152.255	39.7394	204.71	72.6542	253.985	99.8437	306.811	139.943
6.5695	2.64269	54.915	8.55502	103.444	13.6973	152.257	39.7394	204.715	72.6542	253.989	99.8244	306.819	140.128
6.576	2.64269	54.92	8.55502	103.447	13.6987	152.26	39.7632	204.72	72.6542	253.993	99.8533	306.826	140.419
6.5825	2.64269	54.925	8.55502	103.451	13.6973	152.262	39.7473	204.725	72.6542	253.998	99.8437	306.833	140.313
6.589	2.64269	54.93	8.55502	103.454	13.6987	152.265	39.7552	204.73	72.6542	254.002	99.8822	306.84	140.525
6.5955	2.64269	54.935	8.55502	103.457	13.6973	152.268	39.7473	204.735	72.6542	254.006	99.8726	306.847	140.313
6.602	2.64269	54.94	8.55502	103.46	13.6987	152.27	39.7473	204.74	72.6542	254.01	99.9015	306.854	140.445
6.6085	2.64269	54.945	8.55502	103.464	13.6973	152.273	39.7314	204.745	72.6542	254.014	99.8822	306.861	140.207
6.615	2.64269	54.95	8.55502	103.467	13.6987	152.275	39.7473	204.75	72.6542	254.018	99.9015	306.869	140.472
6.6215	2.64269	54.955	8.55502	103.47	13.6973	152.278	39.7473	204.755	72.6156	254.023	99.8919	306.876	140.339
6.628	2.64269	54.96	8.55502	103.474	13.6987	152.28	39.7473	204.76	72.6542	254.027	99.9208	306.883	140.445
6.6345	2.64269	54.965	8.55502	103.477	13.6973	152.282	39.7394	204.765	72.6156	254.031	99.9015	306.89	140.154
6.641	2.64269	54.97	8.55502	103.48	13.7001	152.285	39.7473	204.77	72.6156	254.035	99.9304	306.897	140.26
6.6475	2.64269	54.975	8.55502	103.484	13.6987	152.287	39.7314	204.775	72.6156	254.039	99.9111	306.904	139.916
6.654	2.64269	54.98	8.55502	103.487	13.7001	152.29	39.7473	204.78	72.6156	254.043	99.9401	306.911	139.969
6.6605	2.64204	54.985	8.55502	103.49	13.6987	152.292	39.7473	204.785	72.6156	254.048	99.9208	306.919	139.495
6.667	2.64269	54.99	8.55502	103.493	13.7001	152.295	39.7473	204.79	72.6156	254.052	99.9497	306.926	139.758
6.6735	2.64204	54.995	8.55502	103.497	13.6987	152.298	39.7552	204.795	72.6156	254.056	99.9208	306.933	139.258
6.68	2.64269	55	8.55502	103.5	13.7001	152.3	39.7711	204.8	72.6156	254.06	99.9497	306.94	139.495
6.6865	2.64204	55.005	8.55502	103.503	13.6987	152.303	39.7711	204.805	72.6156	254.064	99.9304	306.947	139.179
6.693	2.64269	55.01	8.55502	103.507	13.7001	152.305	39.7711	204.81	72.6156	254.068	99.969	306.954	139.232
6.6995	2.64204	55.015	8.55502	103.51	13.6987	152.308	39.7711	204.815	72.6156	254.072	99.9497	306.961	139.048
6.706	2.64204	55.02	8.55502	103.513	13.7001	152.31	39.7711	204.82	72.6156	254.077	99.9787	306.969	139.074
6.7125	2.64204	55.025	8.55502	103.516	13.6987	152.312	39.7632	204.825	72.6156	254.081	99.9594	306.976	138.839
6.719	2.64269	55.03	8.55502	103.52	13.7001	152.315	39.7711	204.83	72.6156	254.085	99.998	306.983	138.813
6.7255	2.64204	55.035	8.55502	103.523	13.6987	152.317	39.7711	204.835	72.5771	254.089	99.9787	306.99	138.603
6.732	2.64204	55.04	8.55502	103.526	13.7015	152.32	39.7711	204.84	72.5771	254.093	100.008	306.997	138.551
6.7385	2.64204	55.045	8.55502	103.53	13.7001	152.322	39.7711	204.845	72.5771	254.097	99.9883	307.004	138.603
6.745	2.64139	55.05	8.55502	103.533	13.7015	152.325	39.7711	204.85	72.6156	254.102	100.027	307.011	138.369
6.7515	2.64139	55.055	8.55502	103.536	13.7001	152.327	39.7632	204.855	72.5771	254.106	100.008	307.019	138.134
6.758	2.64139	55.06	8.55502	103.54	13.7001	152.33	39.7711	204.86	72.5771	254.11	100.037	307.026	138.186
6.7645	2.64139	55.065	8.55502	103.543	13.6987	152.333	39.7632	204.865	72.5771	254.114	100.017	307.033	138.212
6.771	2.64139	55.07	8.55502	103.546	13.7001	152.335	39.7791	204.87	72.5771	254.118	100.056	307.04	138.63
6.7775	2.64074	55.075	8.55502	103.549	13.6987	152.338	39.7632	204.875	72.5771	254.122	100.037	307.047	138.551
6.784	2.64074	55.08	8.55502	103.553	13.7001	152.34	39.7711	204.88	72.5771	254.127	100.075	307.054	138.656
6.7905	2.6401	55.085	8.55502	103.556	13.7001	152.343	39.7711	204.885	72.5771	254.131	100.056	307.061	138.499
6.797	2.6401	55.09	8.55502	103.559	13.7015	152.345	39.7711	204.89	72.5771	254.135	100.095	307.069	138.577
6.8035	2.63945	55.095	8.55502	103.563	13.7015	152.347	39.7711	204.895	72.5771	254.139	100.075	307.076	138.082
6.81	2.63945	55.1	8.55502	103.566	13.7015	152.35	39.7711	204.9	72.5771	254.143	100.104	307.083	137.692
6.8165	2.6388	55.105	8.55502	103.569	13.7015	152.352	39.7632	204.905	72.5771	254.147	100.085	307.09	137.459
6.823	2.6388	55.11	8.55502	103.573	13.7029	152.355	39.7632	204.91	72.5771	254.152	100.114	307.097	137.615
6.8295	2.63751	55.115	8.55502	103.576	13.7029	152.357	39.7552	204.915	72.5771	254.156	100.095	307.104	137.356
6.836	2.63751	55.12	8.55502	103.579	13.7043	152.36	39.7552	204.92	72.5771	254.16	100.133	307.111	137.226
6.8425	2.63686	55.125	8.55502	103.582	13.7029	152.363	39.7314	204.925	72.5771	254.164	100.114	307.118	137.201
6.849	2.63621	55.13	8.55502	103.586	13.7043	152.365	39.7394	204.93	72.5771	254.168	100.162	307.126	137.459
6.8555	2.63621	55.135	8.55502	103.589	13.7029	152.368	39.7235	204.935	72.5771	254.172	100.133	307.133	137.252
6.862	2.63557	55.14	8.55502	103.592	13.7043	152.37	39.7314	204.94	72.5771	254.176	100.172	307.14	137.407
6.8685	2.63557	55.145	8.55502	103.596	13.7029	152.373	39.7076	204.945	72.5771	254.181	100.143	307.147	137.123
6.875	2.63492	55.15	8.55502	103.599	13.7043	152.375	39.7076	204.95	72.5771	254.185	100.182	307.154	136.865
6.8815	2.63492	55.155	8.55502	103.602	13.7029	152.377	39.6838	204.955	72.5771	254.189	100.162	307.161	136.556
6.888	2.63428	55.16	8.55502	103.606	13.7057	152.38	39.6918	204.96	72.5771	254.193	100.201	307.168	136.582
6.8945	2.63428	55.165	8.5514	103.609	13.7043	152.382	39.6918	204.965	72.5771	254.197	100.182	307.176	136.376
6.901	2.63428	55.17	8.5514	103.612	13.7057	152.385	39.6838	204.97	72.5771	254.201	100.23	307.183	136.402
6.9075	2.63363	55.175	8.5514	103.615	13.7043	152.387	39.6838	204.975	72.5771	254.206	100.201	307.19	136.12
6.914	2.63363	55.18	8.5514	103.619	13.7057	152.39	39.6997	204.98	72.5771	254.21	100.249	307.197	136.12
6.9205	2.63363	55.185	8.5514	103.622	13.7043	152.393	39.6918	204.985	72.5771	254.214	100.23	307.204	135.864
6.927	2.63363	55.19	8.5514	103.625	13.7057	152.395	39.7076	204.99	72.5771	254.218	100.269	307.211	135.89
6.9335	2.63363	55.195	8.5514	103.629	13.7043	152.398	39.6997	204.995	72.5385	254.222	100.24	307.218	135.074
6.94	2.63363	55.2	8.5514	103.632	13.7057	152.4	39.7156	205	72.5385	254.226	100.288	307.226	135.099
6.9465	2.63298	55.205	8.5514	103.635	13.7043	152.403	39.7156	205.005	72.5385	254.231	100.259	307.233	134.693
6.953	2.63298	55.21	8.5514	103.639	13.7071	152.405	39.7235	205.01	72.5385	254.235	100.308	307.24	134.795
6.9595	2.63234	55.215	8.5514	103.642	13.7057	152.407	39.7235	205.015	72.5385	254.239	100.288	307.247	134.693
6.966	2.63234	55.22	8.5514	103.645	13.7071	152.41	39.7314	205.02	72.5385	254.243	100.327	307.254	134.769
6.9725	2.63234	55.225	8.5514	103.648	13.7071	152.412	39.7235	205.025	72.5385	254.247	100.308	307.261	134.592
6.979	2.63169	55.23	8.5514	103.652	13.7085	152.415	39.7394	205.03	72.5385	254.251	100.346	307.268	134.516
6.9855	2.63169	55.235	8.5514	103.655	13.7071	152.417	39.7235	205.035	72.5385	254.256	100.327	307.276	134.162
6.992	2.63169	55.24	8.5514	103.658	13.7085	152.42	39.7394	205.04	72.5385	254.26	100.375	307.283	133.91
6.9985	2.63169	55.245	8.5514	103.662	13.7071	152.423	39.7314	205.045	72.5385	254.264	100.346	307.29	133.483
7.005	2.63169	55.25	8.5514	103.665	13.7099	152.425	39.7314	205.05	72.5385	254.268	100.395	307.297	133.584
7.0115	2.63169	55.255	8.5514	103.668	13.7085	152.428	39.7314	205.055	72.5385	254.272	100.366	307.304	132.982
7.018	2.63169	55.26	8.5514	103.672	13.7099	152.43	39.7394	205.06	72.5385	254.276	100.414	307.311	133.032
7.0245	2.63105	55.265	8.5514	103.675	13.7085	152.433	39.7473	205.065	72.5385	254.28	100.395	307.318	132.857
7.031	2.63105	55.27	8.5514	103.678	13.7113	152.435	39.7711	205.07	72.5385	254.285	100.434	307.326	132.533
7.0375	2.63041	55.275	8.5514	103.681	13.7099	152.438	39.7711	205.075	72.5385	254.289	100.405	307.333	131.714
7.044	2.62976	55.28	8.5514	103.685	13.7113	152.44	39.7791	205.08	72.5385	254.293	100.453	307.34	131.566
7.0505	2.62912	55.285	8.5514	103.688	13.7099	152.442	39.7791	205.085	72.5385	254.297	100.434	307.347	131.319
7.057	2.62912	55.29	8.5514	103.691	13.7113	152.445	39.7871	205.09	72.5385	254.301	100.482	307.354	131.22
7.0635	2.62912	55.295	8.5514	103.695	13.7113	152.447	39.7791	205.095	72.5385	254.305	100.453	307.361	130.778
7.07	2.62912	55.3	8.5514	103.698	13.7127	152.45	39.7871	205.1	72.5385	254.31	100.492	307.368	130.483
7.0765	2.62847	55.305	8.5514	103.701	13.7113	152.452	39.7791	205.105	72.5385	254.314	100.472	307.376	130.263
7.083	2.62783	55.31	8.5514	103.705	13.7127	152.455	39.7871	205.11	72.5385	254.318	100.521	307.383	130.19
7.0895	2.62783	55.315	8.5514	103.708	13.7113	152.458	39.7791	205.115	72.5385	254.322	100.502	307.39	129.97
7.096	2.62783	55.32	8.5514	103.711	13.7127	152.46	39.7791	205.12	72.5385	254.326	100.55	307.397	129.872
7.1025	2.62719	55.325	8.5514	103.715	13.7113	152.463	39.7632	205.125	72.5385	254.33	100.521	307.404	129.702
7.109	2.62719	55.33	8.5514	103.718	13.7141	152.465	39.7711	205.13	72.5385	254.335	100.579	307.411	129.556
7.1155	2.62654	55.335	8.5514	103.721	13.7127	152.468	39.7711	205.135	72.5385	254.339	100.55	307.418	129.192
7.122	2.6259	55.34	8.54779	103.724	13.7141	152.47	39.7871	205.14	72.5385	254.343	100.599	307.426	128.901
7.1285	2.6259	55.345	8.54779	103.728	13.7127	152.472	39.7791	205.145	72.5385	254.347	100.579	307.433	128.346
7.135	2.62526	55.35	8.54779	103.731	13.7141	152.475	39.7871	205.15	72.5385	254.351	100.628	307.44	128.226
7.1415	2.62526	55.355	8.54779	103.734	13.7127	152.477	39.7791	205.155	72.5385	254.355	100.599	307.447	127.818
7.148	2.62461	55.36	8.54779	103.738	13.7141	152.48	39.7791	205.16	72.5385	254.36	100.657	307.454	127.339
7.1545	2.62461	55.365	8.54779	103.741	13.7127	152.482	39.7711	205.165	72.5385	254.364	100.628	307.461	126.815
7.161	2.62461	55.37	8.54779	103.744	13.7155	152.485	39.7791	205.17	72.5385	254.368	100.677	307.468	126.435
7.1675	2.62397	55.375	8.54779	103.748	13.7127	152.488	39.7791	205.175	72.5385	254.372	100.657	307.476	125.797
7.174	2.62461	55.38	8.54779	103.751	13.7141	152.49	39.7791	205.18	72.5385	254.376	100.706	307.483	125.444
7.1805	2.62461	55.385	8.54779	103.754	13.7127	152.493	39.7791	205.185	72.5385	254.38	100.686	307.49	124.974
7.187	2.62461	55.39	8.54779	103.757	13.7155	152.495	39.7791	205.19	72.5385	254.384	100.745	307.497	125.021
7.1935	2.62461	55.395	8.54779	103.761	13.7141	152.498	39.7711	205.195	72.5385	254.389	100.716	307.504	124.974
7.2	2.62461	55.4	8.54779	103.764	13.7155	152.5	39.7711	205.2	72.5385	254.393	100.774	307.511	124.577
7.2065	2.62461	55.405	8.54779	103.767	13.7141	152.502	39.7552	205.205	72.5385	254.397	100.755	307.518	124.088
7.213	2.62461	55.41	8.54779	103.771	13.7155	152.505	39.7552	205.21	72.5385	254.401	100.803	307.525	124.064
7.2195	2.62333	55.415	8.54779	103.774	13.7141	152.507	39.7473	205.215	72.5385	254.405	100.774	307.533	124.181
7.226	2.62269	55.42	8.54779	103.777	13.7155	152.51	39.7473	205.22	72.5385	254.409	100.823	307.54	124.088
7.2325	2.6214	55.425	8.54779	103.781	13.7141	152.512	39.7473	205.225	72.5385	254.414	100.794	307.547	123.716
7.239	2.6214	55.43	8.54779	103.784	13.7169	152.515	39.7552	205.23	72.5385	254.418	100.842	307.554	123.531
7.2455	2.6214	55.435	8.54779	103.787	13.7141	152.518	39.7552	205.235	72.5385	254.422	100.803	307.561	123.115
7.252	2.6214	55.44	8.54779	103.79	13.7169	152.52	39.7711	205.24	72.5385	254.426	100.852	307.568	122.885
7.2585	2.62076	55.445	8.54779	103.794	13.7155	152.523	39.7791	205.245	72.5385	254.43	100.813	307.575	122.677
7.265	2.61948	55.45	8.54779	103.797	13.7169	152.525	39.7871	205.25	72.5385	254.434	100.862	307.583	122.013
7.2715	2.61884	55.455	8.54779	103.8	13.7155	152.528	39.7871	205.255	72.5385	254.439	100.823	307.59	121.352
7.278	2.61948	55.46	8.54779	103.804	13.7169	152.53	39.795	205.26	72.5385	254.443	100.872	307.597	121.125
7.2845	2.61948	55.465	8.54779	103.807	13.7155	152.532	39.795	205.265	72.5385	254.447	100.823	307.604	120.853
7.291	2.62012	55.47	8.54779	103.81	13.7183	152.535	39.795	205.27	72.5	254.451	100.872	307.611	120.898
7.2975	2.61948	55.475	8.54779	103.814	13.7155	152.537	39.795	205.275	72.5	254.455	100.823	307.618	120.379
7.304	2.61948	55.48	8.54779	103.817	13.7183	152.54	39.803	205.28	72.5	254.459	100.872	307.625	120.063
7.3105	2.62012	55.485	8.54779	103.82	13.7169	152.542	39.803	205.285	72.5	254.464	100.823	307.633	119.749
7.317	2.62012	55.49	8.54779	103.823	13.7183	152.545	39.803	205.29	72.5	254.468	100.872	307.64	119.57
7.3235	2.62076	55.495	8.54417	103.827	13.7169	152.548	39.795	205.295	72.5	254.472	100.823	307.647	118.989
7.33	2.62076	55.5	8.54417	103.83	13.7183	152.55	39.803	205.3	72.5	254.476	100.872	307.654	118.455
7.3365	2.6214	55.505	8.54417	103.833	13.7169	152.553	39.795	205.305	72.5	254.48	100.823	307.661	118.123
7.343	2.6214	55.51	8.54417	103.837	13.7183	152.555	39.8189	205.31	72.5	254.484	100.872	307.668	118.035
7.3495	2.62012	55.515	8.54417	103.84	13.7169	152.558	39.8109	205.315	72.4615	254.488	100.823	307.675	117.726
7.356	2.61884	55.52	8.54417	103.843	13.7183	152.56	39.8189	205.32	72.4615	254.493	100.862	307.683	117.528
7.3625	2.61756	55.525	8.54417	103.847	13.7169	152.562	39.803	205.325	72.4615	254.497	100.823	307.69	117.264
7.369	2.61628	55.53	8.54417	103.85	13.7183	152.565	39.803	205.33	72.4615	254.501	100.872	307.697	116.957
7.3755	2.615	55.535	8.54417	103.853	13.7169	152.567	39.795	205.335	72.4615	254.505	100.823	307.704	116.76
7.382	2.61436	55.54	8.54417	103.856	13.7183	152.57	39.803	205.34	72.4615	254.509	100.862	307.711	116.585
7.3885	2.61244	55.545	8.54417	103.86	13.7169	152.572	39.803	205.345	72.4615	254.513	100.823	307.718	116.127
7.395	2.61116	55.55	8.54417	103.863	13.7169	152.575	39.8109	205.35	72.4615	254.518	100.872	307.725	116.258
7.4015	2.60989	55.555	8.54417	103.866	13.7155	152.577	39.795	205.355	72.4615	254.522	100.823	307.733	115.758
7.408	2.60925	55.56	8.54417	103.87	13.7169	152.58	39.7871	205.36	72.4615	254.526	100.872	307.74	115.369
7.4145	2.60734	55.565	8.54417	103.873	13.7155	152.583	39.7791	205.365	72.4615	254.53	100.823	307.747	115.261
7.421	2.60606	55.57	8.54417	103.876	13.7169	152.585	39.7791	205.37	72.4615	254.534	100.872	307.754	115.002
7.4275	2.60415	55.575	8.54417	103.879	13.7155	152.588	39.7632	205.375	72.4615	254.538	100.823	307.761	114.658
7.434	2.60288	55.58	8.54417	103.883	13.7169	152.59	39.7632	205.38	72.4615	254.543	100.872	307.768	114.4
7.4405	2.60161	55.585	8.54417	103.886	13.7155	152.593	39.7632	205.385	72.4615	254.547	100.823	307.775	113.845
7.447	2.60098	55.59	8.54417	103.889	13.7169	152.595	39.7632	205.39	72.4615	254.551	100.872	307.783	113.653
7.4535	2.59971	55.595	8.54417	103.893	13.7169	152.597	39.7632	205.395	72.4615	254.555	100.813	307.79	112.974
7.46	2.59907	55.6	8.54417	103.896	13.7183	152.6	39.7632	205.4	72.4615	254.559	100.872	307.797	112.572
7.4665	2.59717	55.605	8.54417	103.899	13.7169	152.602	39.7632	205.405	72.4615	254.563	100.813	307.804	112.34
7.473	2.5959	55.61	8.54417	103.903	13.7196	152.605	39.7552	205.41	72.4231	254.568	100.862	307.811	112.088
7.4795	2.59464	55.615	8.54417	103.906	13.7183	152.607	39.7552	205.415	72.4231	254.572	100.813	307.818	111.627
7.486	2.59337	55.62	8.54417	103.909	13.7196	152.61	39.7711	205.42	72.4231	254.576	100.862	307.825	111.376
7.4925	2.59211	55.625	8.54417	103.912	13.7183	152.613	39.7711	205.425	72.4231	254.58	100.813	307.832	110.752
7.499	2.59084	55.63	8.54417	103.916	13.7196	152.615	39.7871	205.43	72.4231	254.584	100.862	307.84	110.131
7.5055	2.59084	55.635	8.54417	103.919	13.7183	152.618	39.795	205.435	72.4231	254.588	100.813	307.847	109.451
7.512	2.58895	55.64	8.54417	103.922	13.7196	152.62	39.795	205.44	72.4231	254.592	100.862	307.854	109.369
7.5185	2.58768	55.645	8.54417	103.926	13.7196	152.623	39.7871	205.445	72.4231	254.597	100.803	307.861	109.369
7.525	2.58642	55.65	8.54417	103.929	13.721	152.625	39.7871	205.45	72.4231	254.601	100.852	307.868	108.817
7.5315	2.58453	55.655	8.54417	103.932	13.7196	152.627	39.7791	205.455	72.4231	254.605	100.803	307.875	107.862
7.538	2.58201	55.66	8.54417	103.936	13.721	152.63	39.7871	205.46	72.4231	254.609	100.852	307.882	107.659
7.5445	2.58013	55.665	8.54417	103.939	13.721	152.632	39.7791	205.465	72.4231	254.613	100.803	307.89	106.955
7.551	2.57824	55.67	8.54417	103.942	13.7225	152.635	39.7791	205.47	72.4231	254.617	100.852	307.897	106.654
7.5575	2.57573	55.675	8.54417	103.945	13.721	152.637	39.7711	205.475	72.4231	254.622	100.803	307.904	106.394
7.564	2.57448	55.68	8.54056	103.949	13.7225	152.64	39.7791	205.48	72.4231	254.626	100.852	307.911	106.294
7.5705	2.57323	55.685	8.54417	103.952	13.721	152.643	39.7711	205.485	72.4231	254.63	100.803	307.918	106.055
7.577	2.57198	55.69	8.54056	103.955	13.721	152.645	39.7711	205.49	72.4231	254.634	100.852	307.925	105.617
7.5835	2.56947	55.695	8.54417	103.959	13.721	152.648	39.7791	205.495	72.4231	254.638	100.803	307.932	104.768
7.59	2.5676	55.7	8.54056	103.962	13.7225	152.65	39.7871	205.5	72.4231	254.642	100.852	307.94	104.512
7.5965	2.56573	55.705	8.54417	103.965	13.721	152.653	39.7871	205.505	72.4231	254.647	100.794	307.947	103.963
7.603	2.56385	55.71	8.54056	103.969	13.7225	152.655	39.7871	205.51	72.4231	254.651	100.852	307.954	103.476
7.6095	2.56199	55.715	8.54417	103.972	13.7225	152.657	39.7871	205.515	72.4615	254.655	100.794	307.961	102.874
7.616	2.56074	55.72	8.54056	103.975	13.7239	152.66	39.795	205.52	72.4615	254.659	100.852	307.968	102.18
7.6225	2.55825	55.725	8.54417	103.978	13.7239	152.662	39.7871	205.525	72.4615	254.663	100.794	307.975	101.853
7.629	2.55639	55.73	8.54056	103.982	13.7253	152.665	39.7871	205.53	72.4615	254.667	100.852	307.982	101.203
7.6355	2.55453	55.735	8.54417	103.985	13.7239	152.667	39.7791	205.535	72.4615	254.672	100.794	307.99	100.103
7.642	2.55205	55.74	8.54417	103.988	13.7253	152.67	39.7871	205.54	72.4615	254.676	100.852	307.997	99.3694
7.6485	2.54957	55.745	8.54417	103.992	13.7239	152.673	39.7871	205.545	72.5	254.68	100.794	308.004	98.4919
7.655	2.54648	55.75	8.54417	103.995	13.7253	152.675	39.7871	205.55	72.4615	254.684	100.852	308.011	97.5662
7.6615	2.54031	55.755	8.54417	103.998	13.7253	152.678	39.7871	205.555	72.4615	254.688	100.794	308.018	96.6118
7.668	2.53477	55.76	8.54417	104.002	13.7266	152.68	39.7871	205.56	72.4615	254.692	100.852	308.025	95.9923
7.6745	2.52925	55.765	8.54417	104.005	13.7253	152.683	39.7791	205.565	72.5	254.696	100.794	308.032	94.6922
7.681	2.52497	55.77	8.54056	104.008	13.7266	152.685	39.7791	205.57	72.4615	254.701	100.842	308.04	93.5143
7.6875	2.52192	55.775	8.54417	104.011	13.7253	152.688	39.7791	205.575	72.4615	254.705	100.794	308.047	92.1388
7.694	2.51704	55.78	8.54056	104.015	13.7266	152.69	39.7871	205.58	72.4615	254.709	100.852	308.054	91.0756
7.7005	2.51218	55.785	8.54056	104.018	13.7253	152.692	39.7791	205.585	72.4615	254.713	100.794	308.061	90.0918
7.707	2.50611	55.79	8.54056	104.021	13.7266	152.695	39.7871	205.59	72.4615	254.717	100.842	308.068	89.3727
7.7135	2.50007	55.795	8.54056	104.025	13.7266	152.697	39.7871	205.595	72.4615	254.721	100.784	308.075	88.4724
7.72	2.49104	55.8	8.54056	104.028	13.728	152.7	39.795	205.6	72.4615	254.726	100.842	308.082	87.6974
7.7265	2.48086	55.805	8.54056	104.031	13.7266	152.702	39.803	205.605	72.5	254.73	100.784	308.09	86.5788
7.733	2.4731	55.81	8.54056	104.035	13.728	152.705	39.8269	205.61	72.5	254.734	100.842	308.097	86.0489
7.7395	2.46657	55.815	8.54056	104.038	13.7266	152.708	39.8428	205.615	72.5	254.738	100.784	308.104	85.6203
7.746	2.45651	55.82	8.54056	104.041	13.728	152.71	39.8588	205.62	72.5	254.742	100.842	308.111	84.9154
7.7525	2.44768	55.825	8.54056	104.044	13.7266	152.713	39.8588	205.625	72.5	254.746	100.784	308.118	84.5241
7.759	2.43889	55.83	8.54056	104.048	13.728	152.715	39.8668	205.63	72.5	254.751	100.842	308.125	83.9886
7.7655	2.43189	55.835	8.54056	104.051	13.7266	152.718	39.8748	205.635	72.5	254.755	100.784	308.132	83.2467
7.772	2.42433	55.84	8.54056	104.054	13.7294	152.72	39.8748	205.64	72.5	254.759	100.842	308.14	82.5901
7.7785	2.41854	55.845	8.54056	104.058	13.728	152.722	39.8748	205.645	72.5	254.763	100.774	308.147	81.4947
7.785	2.41391	55.85	8.54056	104.061	13.7309	152.725	39.8907	205.65	72.4615	254.767	100.823	308.154	80.5206
7.7915	2.40873	55.855	8.54056	104.064	13.7294	152.727	39.8907	205.655	72.4615	254.771	100.764	308.161	79.1233
7.798	2.40355	55.86	8.54056	104.068	13.7323	152.73	39.8907	205.66	72.4615	254.776	100.823	308.168	78.1111
7.8045	2.3984	55.865	8.54056	104.071	13.7309	152.732	39.8828	205.665	72.4615	254.78	100.755	308.175	76.9432
7.811	2.39325	55.87	8.54056	104.074	13.7323	152.735	39.8907	205.67	72.4615	254.784	100.803	308.182	75.4471
7.8175	2.38755	55.875	8.54056	104.078	13.7309	152.738	39.8828	205.675	72.4615	254.788	100.735	308.19	74.252
7.824	2.3796	55.88	8.54056	104.081	13.7323	152.74	39.8987	205.68	72.4615	254.792	100.794	308.197	73.057
7.8305	2.37112	55.885	8.54056	104.084	13.7323	152.743	39.8987	205.685	72.4615	254.796	100.725	308.204	71.8483
7.837	2.36267	55.89	8.54056	104.087	13.7337	152.745	39.9067	205.69	72.4615	254.8	100.784	308.211	70.6688
7.8435	2.35371	55.895	8.54056	104.091	13.7323	152.748	39.9067	205.695	72.4615	254.805	100.725	308.218	69.3646
7.85	2.34367	55.9	8.54056	104.094	13.7337	152.75	39.9067	205.7	72.4231	254.809	100.794	308.225	68.6708
7.8565	2.33369	55.905	8.54056	104.097	13.7337	152.752	39.9067	205.705	72.4231	254.813	100.725	308.232	67.6123
7.863	2.32541	55.91	8.54056	104.101	13.735	152.755	39.9147	205.71	72.4231	254.817	100.784	308.239	66.7688
7.8695	2.31717	55.915	8.54056	104.104	13.7337	152.757	39.9228	205.715	72.4231	254.821	100.725	308.247	65.7451
7.876	2.30842	55.92	8.54056	104.107	13.735	152.76	39.9308	205.72	72.4231	254.825	100.784	308.254	64.9317
7.8825	2.29917	55.925	8.54056	104.111	13.7337	152.762	39.9388	205.725	72.4231	254.83	100.716	308.261	64.323
7.889	2.28889	55.93	8.54056	104.114	13.7364	152.765	39.9388	205.73	72.3847	254.834	100.784	308.268	63.0657
7.8955	2.28027	55.935	8.54056	104.117	13.735	152.768	39.9388	205.735	72.3847	254.838	100.716	308.275	62.044
7.902	2.27062	55.94	8.54056	104.12	13.7364	152.77	39.9388	205.74	72.3847	254.842	100.774	308.282	60.9574
7.9085	2.25996	55.945	8.54056	104.124	13.735	152.773	39.9388	205.745	72.4231	254.846	100.716	308.289	59.5957
7.915	2.24831	55.95	8.54056	104.127	13.7364	152.775	39.9388	205.75	72.3847	254.85	100.774	308.297	58.5384
7.9215	2.23568	55.955	8.54056	104.13	13.735	152.778	39.9388	205.755	72.3847	254.855	100.716	308.304	57.1157
7.928	2.22105	55.96	8.54056	104.134	13.7364	152.78	39.9468	205.76	72.3847	254.859	100.774	308.311	55.5602
7.9345	2.2081	55.965	8.54056	104.137	13.7364	152.782	39.9388	205.765	72.3847	254.863	100.716	308.318	53.9735
7.941	2.19472	55.97	8.54056	104.14	13.7393	152.785	39.9468	205.77	72.3847	254.867	100.784	308.325	52.9239
7.9475	2.18042	55.975	8.54056	104.144	13.7378	152.787	39.9468	205.775	72.3847	254.871	100.725	308.332	51.5101
7.954	2.16624	55.98	8.53695	104.147	13.7393	152.79	39.9468	205.78	72.3847	254.875	100.784	308.339	50.2991
7.9605	2.15417	55.985	8.53695	104.15	13.7378	152.792	39.9388	205.785	72.3847	254.88	100.716	308.347	49.1274
7.967	2.14168	55.99	8.53695	104.153	13.7393	152.795	39.9388	205.79	72.3847	254.884	100.774	308.354	48.2894
7.9735	2.13027	55.995	8.53695	104.157	13.7393	152.798	39.9388	205.795	72.3847	254.888	100.716	308.361	46.8862
7.98	2.11746	56	8.53695	104.16	13.7407	152.8	39.9388	205.8	72.3847	254.892	100.784	308.368	45.0833
7.9865	2.1067	56.005	8.53695	104.163	13.7393	152.803	39.9388	205.805	72.3847	254.896	100.706	308.375	43.4537
7.993	2.09358	56.01	8.53695	104.167	13.7407	152.805	39.9388	205.81	72.3847	254.9	100.774	308.382	42.2527
7.9995	2.08103	56.015	8.53695	104.17	13.7393	152.808	39.9308	205.815	72.3847	254.904	100.706	308.389	41.2102
8.006	2.06906	56.02	8.53334	104.173	13.7407	152.81	39.9468	205.82	72.3847	254.909	100.774	308.397	39.963
8.0125	2.0529	56.025	8.53334	104.177	13.7407	152.812	39.9548	205.825	72.3847	254.913	100.706	308.404	38.862
8.019	2.03221	56.03	8.53334	104.18	13.7421	152.815	39.9628	205.83	72.3847	254.917	100.774	308.411	37.44
8.0255	2.01038	56.035	8.53334	104.183	13.7407	152.817	39.9628	205.835	72.3463	254.921	100.696	308.418	35.8837
8.032	1.99157	56.04	8.53334	104.186	13.7421	152.82	39.9708	205.84	72.3847	254.925	100.764	308.425	34.5796
8.0385	1.97432	56.045	8.53334	104.19	13.7407	152.822	39.9708	205.845	72.3847	254.929	100.696	308.432	33.5704
8.045	1.95858	56.05	8.53334	104.193	13.7421	152.825	39.9708	205.85	72.3847	254.934	100.764	308.439	33.0255
8.0515	1.94388	56.055	8.52974	104.196	13.7407	152.827	39.9628	205.855	72.3847	254.938	100.686	308.447	32.126
8.058	1.93062	56.06	8.52974	104.2	13.7421	152.83	39.9628	205.86	72.4231	254.942	100.755	308.454	30.8846
8.0645	1.91835	56.065	8.53334	104.203	13.7407	152.833	39.9628	205.865	72.4615	254.946	100.686	308.461	29.9234
8.071	1.90573	56.07	8.53334	104.206	13.7435	152.835	39.9708	205.87	72.3847	254.95	100.755	308.468	29.4044
8.0775	1.89277	56.075	8.52974	104.21	13.7421	152.838	39.9628	205.875	72.3847	254.954	100.677	308.475	28.4623
8.084	1.8812	56.08	8.52974	104.213	13.7435	152.84	39.9708	205.88	72.3463	254.959	100.755	308.482	27.869
8.0905	1.86716	56.085	8.52974	104.216	13.7435	152.843	39.9708	205.885	72.3463	254.963	100.686	308.489	27.0297
8.097	1.84989	56.09	8.52974	104.219	13.7449	152.845	39.9789	205.89	72.3079	254.967	100.755	308.497	26.1175
8.1035	1.8328	56.095	8.52974	104.223	13.7435	152.847	39.9789	205.895	72.3079	254.971	100.677	308.504	25.3797
8.11	1.81671	56.1	8.52614	104.226	13.7449	152.85	39.9789	205.9	72.2696	254.975	100.755	308.511	24.9731
8.1165	1.79875	56.105	8.52614	104.229	13.7435	152.852	39.9789	205.905	72.2696	254.979	100.686	308.518	24.4077
8.123	1.77938	56.11	8.52614	104.233	13.7463	152.855	39.9789	205.91	72.2696	254.984	100.755	308.525	23.8467
8.1295	1.75946	56.115	8.52614	104.236	13.7449	152.857	39.9789	205.915	72.2696	254.988	100.677	308.532	23.3693
8.136	1.73978	56.12	8.52614	104.239	13.7463	152.86	39.9869	205.92	72.2696	254.992	100.755	308.539	22.8165
8.1425	1.72305	56.125	8.52614	104.243	13.7449	152.863	39.9789	205.925	72.2696	254.996	100.677	308.546	22.268
8.149	1.7065	56.13	8.52614	104.246	13.7463	152.865	39.9789	205.93	72.2696	255	100.755	308.554	21.7237
8.1555	1.69013	56.135	8.52614	104.249	13.7449	152.868	39.9789	205.935	72.2696	255.004	100.677	308.561	21.1068
8.162	1.6758	56.14	8.52614	104.252	13.7477	152.87	39.9789	205.94	72.2696	255.008	100.745	308.568	20.6477
8.1685	1.66048	56.145	8.52614	104.256	13.7477	152.873	39.9789	205.945	72.2696	255.013	100.677	308.575	20.0403
8.175	1.64569	56.15	8.52254	104.259	13.7491	152.875	39.9789	205.95	72.2696	255.017	100.745	308.582	19.5131
8.1815	1.62995	56.155	8.52254	104.262	13.7477	152.877	39.9708	205.955	72.2696	255.021	100.657	308.589	18.9156
8.188	1.61113	56.16	8.51894	104.266	13.7491	152.88	39.9708	205.96	72.3079	255.025	100.735	308.596	18.3232
8.1945	1.59005	56.165	8.51894	104.269	13.7491	152.882	39.9789	205.965	72.3079	255.029	100.657	308.604	17.8822
8.201	1.56927	56.17	8.51894	104.272	13.7505	152.885	39.9789	205.97	72.3079	255.033	100.735	308.611	17.6628
8.2075	1.54843	56.175	8.51894	104.275	13.7491	152.887	39.9789	205.975	72.3079	255.038	100.667	308.618	17.517
8.214	1.52754	56.18	8.51894	104.279	13.7505	152.89	39.9789	205.98	72.3079	255.042	100.735	308.625	17.0812
8.2205	1.50594	56.185	8.51894	104.282	13.7491	152.893	39.9708	205.985	72.3079	255.046	100.657	308.632	16.6483
8.227	1.48532	56.19	8.51894	104.285	13.7519	152.895	39.9708	205.99	72.3079	255.05	100.725	308.639	16.2181
8.2335	1.46792	56.195	8.51894	104.289	13.7505	152.898	39.9708	205.995	72.3079	255.054	100.648	308.646	15.7906
8.24	1.45137	56.2	8.51535	104.292	13.7519	152.9	39.9708	206	72.3079	255.058	100.706	308.654	15.2249
8.2465	1.43534	56.205	8.51535	104.295	13.7505	152.903	39.9628	206.005	72.3079	255.063	100.648	308.661	14.5942
8.253	1.41822	56.21	8.51535	104.299	13.7533	152.905	39.9628	206.01	72.3079	255.067	100.725	308.668	14.0385
8.2595	1.39882	56.215	8.51535	104.302	13.7519	152.907	39.9628	206.015	72.3079	255.071	100.648	308.675	13.6248
8.266	1.37999	56.22	8.51535	104.305	13.7533	152.91	39.9628	206.02	72.3079	255.075	100.706	308.682	13.1454
8.2725	1.3605	56.225	8.51535	104.308	13.7519	152.912	39.9548	206.025	72.3079	255.079	100.628	308.689	12.7373
8.279	1.34189	56.23	8.51176	104.312	13.7547	152.915	39.9548	206.03	72.3079	255.083	100.696	308.696	12.3317
8.2855	1.31764	56.235	8.51176	104.315	13.7533	152.917	39.9548	206.035	72.2696	255.088	100.599	308.704	11.8617
8.292	1.28837	56.24	8.51176	104.318	13.7547	152.92	39.9548	206.04	72.2696	255.092	100.677	308.711	11.7948
8.2985	1.25748	56.245	8.51176	104.322	13.7533	152.923	39.9468	206.045	72.2696	255.096	100.599	308.718	11.728
8.305	1.22646	56.25	8.50817	104.325	13.7547	152.925	39.9388	206.05	72.2313	255.1	100.677	308.725	11.2623
8.3115	1.1959	56.255	8.50817	104.328	13.7547	152.928	39.9388	206.055	72.2313	255.104	100.599	308.732	10.8
8.318	1.17232	56.26	8.50817	104.332	13.7561	152.93	39.9228	206.06	72.2313	255.108	100.677	308.739	10.6028
8.3245	1.15459	56.265	8.50817	104.335	13.7547	152.933	39.9228	206.065	72.2313	255.112	100.609	308.746	10.3409
8.331	1.13711	56.27	8.50817	104.338	13.7575	152.935	39.9308	206.07	72.193	255.117	100.686	308.754	9.95002
8.3375	1.12036	56.275	8.50458	104.341	13.7561	152.938	39.9308	206.075	72.2313	255.121	100.618	308.761	9.69075
8.344	1.10558	56.28	8.50458	104.345	13.7575	152.94	39.9308	206.08	72.2313	255.125	100.686	308.768	9.43253
8.3505	1.09294	56.285	8.50458	104.348	13.7561	152.942	39.9388	206.085	72.2313	255.129	100.609	308.775	9.04715
8.357	1.08068	56.29	8.50458	104.351	13.7589	152.945	39.9388	206.09	72.193	255.133	100.696	308.782	8.66409
8.3635	1.06829	56.295	8.50458	104.355	13.7575	152.947	39.9388	206.095	72.2313	255.137	100.618	308.789	8.53692
8.37	1.05435	56.3	8.50458	104.358	13.7589	152.95	39.9468	206.1	72.193	255.142	100.686	308.796	8.53692
8.3765	1.03938	56.305	8.501	104.361	13.7575	152.952	39.9468	206.105	72.193	255.146	100.609	308.804	8.28334
8.383	1.02227	56.31	8.501	104.365	13.7589	152.955	39.9468	206.11	72.193	255.15	100.686	308.811	8.09382
8.3895	1.00196	56.315	8.501	104.368	13.7589	152.958	39.9388	206.115	72.193	255.154	100.609	308.818	7.90486
8.396	0.98086	56.32	8.501	104.371	13.7603	152.96	39.9308	206.12	72.193	255.158	100.686	308.825	7.77921
8.4025	0.95616	56.325	8.501	104.374	13.7589	152.963	39.9388	206.125	72.193	255.162	100.609	308.832	7.5912
8.409	0.93585	56.33	8.501	104.378	13.7617	152.965	39.9388	206.13	72.193	255.167	100.677	308.839	7.52865
8.4155	0.91823	56.335	8.501	104.381	13.7603	152.968	39.9388	206.135	72.193	255.171	100.599	308.846	7.27909
8.422	0.90319	56.34	8.49742	104.384	13.7617	152.97	39.9308	206.14	72.1548	255.175	100.677	308.854	7.09257
8.4285	0.88835	56.345	8.49742	104.388	13.7603	152.972	39.9147	206.145	72.1548	255.179	100.599	308.861	6.84474
8.435	0.87533	56.35	8.49742	104.391	13.7631	152.975	39.9228	206.15	72.1548	255.183	100.677	308.868	6.59789
8.4415	0.86166	56.355	8.49742	104.394	13.7617	152.977	39.9147	206.155	72.1548	255.187	100.609	308.875	6.59789
8.448	0.84894	56.36	8.49742	104.398	13.7631	152.98	39.9228	206.16	72.1166	255.192	100.686	308.882	6.7212
8.4545	0.83677	56.365	8.49742	104.401	13.7631	152.982	39.9228	206.165	72.1548	255.196	100.618	308.889	6.53633
8.461	0.82551	56.37	8.49742	104.404	13.7645	152.985	39.9308	206.17	72.1166	255.2	100.696	308.896	6.59789
8.4675	0.81165	56.375	8.49384	104.407	13.7631	152.988	39.9388	206.175	72.1166	255.204	100.628	308.904	6.59789
8.474	0.79642	56.38	8.49384	104.411	13.7645	152.99	39.9468	206.18	72.1166	255.208	100.696	308.911	6.59789
8.4805	0.78103	56.385	8.49384	104.414	13.7631	152.993	39.9548	206.185	72.1166	255.212	100.618	308.918	6.4134
8.487	0.76548	56.39	8.49027	104.417	13.7659	152.995	39.9628	206.19	72.1166	255.216	100.686	308.925	6.35202
8.4935	0.74978	56.395	8.49384	104.421	13.7645	152.998	39.9628	206.195	72.1166	255.221	100.618	308.932	6.16825
8.5	0.73684	56.4	8.49027	104.424	13.7659	153	39.9628	206.2	72.1166	255.225	100.696	308.939	6.10711
8.5065	0.7237	56.405	8.49027	104.427	13.7659	153.002	39.9708	206.205	72.1166	255.229	100.628	308.946	6.10711
8.513	0.71248	56.41	8.49027	104.431	13.7673	153.005	39.9789	206.21	72.1166	255.233	100.706	308.953	6.04603
8.5195	0.70279	56.415	8.4867	104.434	13.7659	153.007	39.9789	206.215	72.1166	255.237	100.638	308.961	6.04603
8.526	0.69353	56.42	8.48313	104.437	13.7673	153.01	39.9708	206.22	72.0784	255.241	100.716	308.968	6.16825
8.5325	0.68367	56.425	8.48313	104.441	13.7659	153.012	39.9789	206.225	72.1166	255.246	100.638	308.975	6.22944
8.539	0.6739	56.43	8.48313	104.444	13.7688	153.015	39.9789	206.23	72.0784	255.25	100.716	308.982	6.35202
8.5455	0.6632	56.435	8.48313	104.447	13.7673	153.018	40.0029	206.235	72.1166	255.254	100.638	308.989	6.22944
8.552	0.65279	56.44	8.48313	104.45	13.7688	153.02	40.0029	206.24	72.0784	255.258	100.716	308.996	6.10711
8.5585	0.64082	56.445	8.48313	104.454	13.7673	153.023	40.011	206.245	72.1166	255.262	100.638	309.003	5.98502
8.565	0.62785	56.45	8.47956	104.457	13.7702	153.025	40.011	206.25	72.0784	255.266	100.716	309.011	5.92406
8.5715	0.61391	56.455	8.47956	104.46	13.7688	153.028	40.019	206.255	72.0784	255.271	100.648	309.018	5.92406
8.578	0.60049	56.46	8.476	104.464	13.7702	153.03	40.011	206.26	72.0784	255.275	100.725	309.025	6.10711
8.5845	0.58787	56.465	8.476	104.467	13.7688	153.032	40.019	206.265	72.0784	255.279	100.648	309.032	6.10711
8.591	0.57649	56.47	8.476	104.47	13.7716	153.035	40.011	206.27	72.0403	255.283	100.716	309.039	6.10711
8.5975	0.5657	56.475	8.476	104.474	13.7702	153.037	40.011	206.275	72.0403	255.287	100.638	309.046	6.10711
8.604	0.557	56.48	8.476	104.477	13.7716	153.04	40.019	206.28	72.0403	255.291	100.716	309.053	6.16825
8.6105	0.54762	56.485	8.47956	104.48	13.7716	153.042	40.019	206.285	72.0022	255.296	100.638	309.061	6.10711
8.617	0.54013	56.49	8.476	104.483	13.773	153.045	40.019	206.29	72.0022	255.3	100.716	309.068	5.98502
8.6235	0.53284	56.495	8.476	104.487	13.773	153.048	40.019	206.295	72.0022	255.304	100.638	309.075	5.92406
8.63	0.5259	56.5	8.476	104.49	13.7744	153.05	40.019	206.3	72.0022	255.308	100.716	309.082	5.98502
8.6365	0.51842	56.505	8.476	104.493	13.773	153.053	40.019	206.305	72.0022	255.312	100.628	309.089	5.86316
8.643	0.51216	56.51	8.476	104.497	13.7758	153.055	40.011	206.31	72.0022	255.316	100.716	309.096	5.86316
8.6495	0.50465	56.515	8.47956	104.5	13.7744	153.058	40.019	206.315	72.0022	255.32	100.638	309.103	5.86316
8.656	0.49705	56.52	8.47956	104.503	13.7758	153.06	40.011	206.32	71.926	255.325	100.716	309.111	5.80233
8.6625	0.4881	56.525	8.476	104.507	13.7744	153.062	40.011	206.325	71.926	255.329	100.638	309.118	5.68083
8.669	0.47909	56.53	8.476	104.51	13.7772	153.065	40.011	206.33	71.888	255.333	100.716	309.125	5.55958
8.6755	0.46975	56.535	8.476	104.513	13.7758	153.067	40.019	206.335	71.888	255.337	100.628	309.132	5.37814
8.682	0.45941	56.54	8.476	104.516	13.7786	153.07	40.019	206.34	71.85	255.341	100.716	309.139	5.43856
8.6885	0.45149	56.545	8.476	104.52	13.7772	153.072	40.019	206.345	71.888	255.345	100.638	309.146	5.25748
8.695	0.44377	56.55	8.476	104.523	13.7786	153.075	40.019	206.35	71.888	255.35	100.716	309.153	5.31778
8.7015	0.43611	56.555	8.476	104.526	13.7786	153.077	40.019	206.355	71.888	255.354	100.638	309.161	5.25748
8.708	0.42879	56.56	8.47244	104.53	13.78	153.08	40.019	206.36	71.85	255.358	100.725	309.168	5.19723
8.7145	0.42191	56.565	8.476	104.533	13.78	153.083	40.0271	206.365	71.812	255.362	100.648	309.175	5.13705
8.721	0.41574	56.57	8.476	104.536	13.7814	153.085	40.0271	206.37	71.812	255.366	100.725	309.182	5.07692
8.7275	0.41014	56.575	8.476	104.54	13.78	153.088	40.0271	206.375	71.812	255.37	100.648	309.189	5.07692
8.734	0.40495	56.58	8.476	104.543	13.7814	153.09	40.0271	206.38	71.812	255.375	100.725	309.196	5.13705
8.7405	0.40005	56.585	8.476	104.546	13.7814	153.093	40.0351	206.385	71.812	255.379	100.648	309.203	5.07692
8.747	0.39339	56.59	8.476	104.549	13.7828	153.095	40.0432	206.39	71.7741	255.383	100.725	309.211	4.95685
8.7535	0.38716	56.595	8.47244	104.553	13.7814	153.097	40.0432	206.395	71.7741	255.387	100.648	309.218	4.95685
8.76	0.3811	56.6	8.47244	104.556	13.7843	153.1	40.0432	206.4	71.7361	255.391	100.725	309.225	4.8969
8.7665	0.37583	56.605	8.47244	104.559	13.7828	153.102	40.0432	206.405	71.7741	255.395	100.638	309.232	4.77717
8.773	0.37034	56.61	8.46888	104.563	13.7857	153.105	40.0432	206.41	71.7361	255.4	100.716	309.239	4.65768
8.7795	0.36588	56.615	8.46888	104.566	13.7843	153.107	40.0512	206.415	71.7361	255.404	100.638	309.246	4.65768
8.786	0.36107	56.62	8.46532	104.569	13.7857	153.11	40.0512	206.42	71.7361	255.408	100.716	309.253	4.59802
8.7925	0.35726	56.625	8.46177	104.573	13.7857	153.113	40.0512	206.425	71.7361	255.412	100.628	309.26	4.35997
8.799	0.35262	56.63	8.46177	104.576	13.7871	153.115	40.0593	206.43	71.7361	255.416	100.716	309.268	4.24129
8.8055	0.34885	56.635	8.45822	104.579	13.7871	153.118	40.0593	206.435	71.7361	255.42	100.638	309.275	4.0637
8.812	0.34497	56.64	8.45467	104.582	13.7885	153.12	40.0593	206.44	71.7361	255.424	100.716	309.282	4.00462
8.8185	0.34136	56.645	8.45467	104.586	13.7871	153.123	40.0673	206.445	71.7741	255.429	100.638	309.289	3.82771
8.825	0.3374	56.65	8.45467	104.589	13.7899	153.125	40.0593	206.45	71.7361	255.433	100.716	309.296	3.65132
8.8315	0.33393	56.655	8.45113	104.592	13.7885	153.127	40.0673	206.455	71.7361	255.437	100.638	309.303	3.35847
8.838	0.33012	56.66	8.45113	104.596	13.7913	153.13	40.0673	206.46	71.7361	255.441	100.716	309.31	3.1252
8.8445	0.3255	56.665	8.44758	104.599	13.7899	153.132	40.0673	206.465	71.6983	255.445	100.628	309.318	2.89282
8.851	0.32079	56.67	8.44404	104.602	13.7913	153.135	40.0673	206.47	71.6983	255.449	100.706	309.325	2.66134
8.8575	0.31587	56.675	8.44404	104.606	13.7913	153.137	40.0754	206.475	71.6983	255.454	100.628	309.332	2.31577
8.864	0.31133	56.68	8.44404	104.609	13.7927	153.14	40.0673	206.48	71.6983	255.458	100.706	309.339	2.08649
8.8705	0.3075	56.685	8.44404	104.612	13.7913	153.143	40.0754	206.485	71.6983	255.462	100.628	309.346	2
8.877	0.30392	56.69	8.44051	104.615	13.7941	153.145	40.0754	206.49	71.6983	255.466	100.716	309.353	2
8.8835	0.30105	56.695	8.44051	104.619	13.7927	153.148	40.0754	206.495	71.7361	255.47	100.628	309.36	2
8.89	0.2983	56.7	8.43697	104.622	13.7955	153.15	40.0754	206.5	71.6983	255.474	100.706	309.368	2
8.8965	0.29579	56.705	8.43697	104.625	13.7941	153.153	40.0754	206.505	71.6983	255.479	100.618	309.375	2
8.903	0.29328	56.71	8.43344	104.629	13.797	153.155	40.0834	206.51	71.6604	255.483	100.696	309.382	2
8.9095	0.29112	56.715	8.43344	104.632	13.7955	153.157	40.0834	206.515	71.6604	255.487	100.618	309.389	2
8.916	0.28897	56.72	8.43344	104.635	13.797	153.16	40.0754	206.52	71.6604	255.491	100.696	309.396	2
8.9225	0.28682	56.725	8.43344	104.638	13.797	153.162	40.0834	206.525	71.6604	255.495	100.609	309.403	2
8.929	0.284	56.73	8.43344	104.642	13.7984	153.165	40.0754	206.53	71.6226	255.499	100.696	309.41	2
8.9355	0.28153	56.735	8.43344	104.645	13.797	153.167	40.0834	206.535	71.6604	255.504	100.618	309.418	2
8.942	0.27907	56.74	8.43344	104.648	13.7998	153.17	40.0754	206.54	71.6226	255.508	100.696	309.425	2
8.9485	0.27639	56.745	8.43344	104.652	13.7984	153.173	40.0754	206.545	71.6226	255.512	100.618	309.432	2
8.955	0.27372	56.75	8.43344	104.655	13.7998	153.175	40.0754	206.55	71.5848	255.516	100.696	309.439	2
8.9615	0.27083	56.755	8.43344	104.658	13.7998	153.178	40.0754	206.555	71.5848	255.52	100.599	309.446	2
8.968	0.26807	56.76	8.42991	104.662	13.8012	153.18	40.0754	206.56	71.547	255.524	100.686	309.453	2
8.9745	0.26531	56.765	8.42991	104.665	13.8012	153.183	40.0754	206.565	71.547	255.528	100.599	309.46	2
8.981	0.26278	56.77	8.42639	104.668	13.8026	153.185	40.0754	206.57	71.5093	255.533	100.677	309.468	2
8.9875	0.26059	56.775	8.42639	104.671	13.8026	153.188	40.0834	206.575	71.5093	255.537	100.589	309.475	2
8.994	0.2583	56.78	8.42286	104.675	13.804	153.19	40.0834	206.58	71.4716	255.541	100.667	309.482	2
9.0005	0.25645	56.785	8.42286	104.678	13.8026	153.192	40.0915	206.585	71.5093	255.545	100.589	309.489	2
9.007	0.2546	56.79	8.42286	104.681	13.8054	153.195	40.0915	206.59	71.4716	255.549	100.667	309.496	2
9.0135	0.25275	56.795	8.42286	104.685	13.804	153.197	40.0915	206.595	71.4716	255.553	100.589	309.503	2
9.02	0.25145	56.8	8.41934	104.688	13.8054	153.2	40.0915	206.6	71.4716	255.558	100.667	309.51	2
9.0265	0.24973	56.805	8.41934	104.691	13.8054	153.202	40.0996	206.605	71.4716	255.562	100.579	309.518	2
9.033	0.24822	56.81	8.41934	104.695	13.8069	153.205	40.0915	206.61	71.4716	255.566	100.657	309.525	2
9.0395	0.24638	56.815	8.41582	104.698	13.8069	153.208	40.0996	206.615	71.4716	255.57	100.57	309.532	2
9.046	0.24445	56.82	8.41231	104.701	13.8083	153.21	40.0996	206.62	71.4716	255.574	100.648	309.539	2
9.0525	0.24295	56.825	8.41231	104.704	13.8069	153.213	40.0996	206.625	71.4716	255.578	100.57	309.546	2
9.059	0.24113	56.83	8.41231	104.708	13.8097	153.215	40.0915	206.63	71.4339	255.583	100.648	309.553	2
9.0655	0.23953	56.835	8.40879	104.711	13.8083	153.218	40.0996	206.635	71.4339	255.587	100.57	309.56	2
9.072	0.23825	56.84	8.40879	104.714	13.8111	153.22	40.0915	206.64	71.4339	255.591	100.657	309.568	2
9.0785	0.23666	56.845	8.40528	104.718	13.8097	153.222	40.0996	206.645	71.4339	255.595	100.589	309.575	2
9.085	0.23549	56.85	8.40528	104.721	13.8125	153.225	40.0996	206.65	71.3963	255.599	100.677	309.582	2
9.0915	0.234	56.855	8.40177	104.724	13.8125	153.227	40.1076	206.655	71.3963	255.603	100.589	309.589	2
9.098	0.23305	56.86	8.39827	104.728	13.8139	153.23	40.0996	206.66	71.3963	255.608	100.667	309.596	2
9.1045	0.23189	56.865	8.39476	104.731	13.8139	153.232	40.1076	206.665	71.3586	255.612	100.589	309.603	2
9.111	0.23094	56.87	8.39476	104.734	13.8154	153.235	40.0996	206.67	71.3211	255.616	100.667	309.61	2
9.1175	0.2302	56.875	8.39126	104.737	13.8154	153.238	40.1076	206.675	71.3211	255.62	100.589	309.618	2
9.124	0.22925	56.88	8.38777	104.741	13.8182	153.24	40.0996	206.68	71.2835	255.624	100.677	309.625	2
9.1305	0.22841	56.885	8.38427	104.744	13.8168	153.243	40.1076	206.685	71.3211	255.628	100.589	309.632	2
9.137	0.22767	56.89	8.38427	104.747	13.821	153.245	40.1076	206.69	71.246	255.632	100.667	309.639	2
9.1435	0.22694	56.895	8.38078	104.751	13.8253	153.248	40.1076	206.695	71.2085	255.637	100.579	309.646	2
9.15	0.22599	56.9	8.3738	104.754	13.8281	153.25	40.1076	206.7	71.2085	255.641	100.667	309.653	2
9.1565	0.22474	56.905	8.37032	104.757	13.8295	153.252	40.1157	206.705	71.171	255.645	100.589	309.66	2
9.163	0.22369	56.91	8.36336	104.761	13.8324	153.255	40.1076	206.71	71.171	255.649	100.677	309.667	2
9.1695	0.22275	56.915	8.3564	104.764	13.8324	153.257	40.1157	206.715	71.171	255.653	100.589	309.675	2
9.176	0.22191	56.92	8.34946	104.767	13.8338	153.26	40.1076	206.72	71.1335	255.657	100.667	309.682	2
9.1825	0.22108	56.925	8.346	104.77	13.8338	153.262	40.1157	206.725	71.1335	255.662	100.589	309.689	2
9.189	0.22035	56.93	8.34253	104.774	13.8366	153.265	40.1076	206.73	71.0961	255.666	100.677	309.696	2
9.1955	0.21983	56.935	8.33907	104.777	13.8366	153.268	40.1157	206.735	71.0961	255.67	100.589	309.703	2
9.202	0.2191	56.94	8.33561	104.78	13.8381	153.27	40.1157	206.74	71.0587	255.674	100.667	309.71	2
9.2085	0.21848	56.945	8.33907	104.784	13.8381	153.273	40.1157	206.745	71.0961	255.678	100.589	309.717	2
9.215	0.21775	56.95	8.33561	104.787	13.8395	153.275	40.1157	206.75	71.0961	255.682	100.677	309.725	2
9.2215	0.21733	56.955	8.33561	104.79	13.8395	153.278	40.1157	206.755	71.0961	255.687	100.589	309.732	2
9.228	0.21692	56.96	8.33561	104.794	13.8409	153.28	40.1157	206.76	71.0961	255.691	100.686	309.739	2
9.2345	0.21619	56.965	8.33216	104.797	13.8409	153.282	40.1238	206.765	71.1335	255.695	100.599	309.746	2
9.241	0.21557	56.97	8.32525	104.8	13.8437	153.285	40.1157	206.77	71.0961	255.699	100.667	309.753	2
9.2475	0.21485	56.975	8.31836	104.803	13.8423	153.287	40.1157	206.775	71.0961	255.703	100.579	309.76	2
9.254	0.21392	56.98	8.31147	104.807	13.8452	153.29	40.1157	206.78	71.0587	255.707	100.657	309.767	2
9.2605	0.21288	56.985	8.30803	104.81	13.8452	153.292	40.1238	206.785	71.0214	255.712	100.579	309.775	2
9.267	0.21227	56.99	8.3046	104.813	13.8466	153.295	40.1157	206.79	70.984	255.716	100.667	309.782	2
9.2735	0.21134	56.995	8.30116	104.817	13.8466	153.298	40.1238	206.795	70.984	255.72	100.57	309.789	2
9.28	0.21051	57	8.30116	104.82	13.8494	153.3	40.1157	206.8	70.984	255.724	100.667	309.796	2
9.2865	0.20969	57.005	8.29773	104.823	13.848	153.303	40.1238	206.805	70.9467	255.728	100.57	309.803	2
9.293	0.20907	57.01	8.2943	104.827	13.8509	153.305	40.1238	206.81	70.9095	255.732	100.667	309.81	2
9.2995	0.20825	57.015	8.29088	104.83	13.8509	153.308	40.1238	206.815	70.8722	255.736	100.579	309.817	2
9.306	0.20795	57.02	8.29088	104.833	13.8523	153.31	40.1238	206.82	70.7607	255.741	100.657	309.825	2
9.3125	0.20743	57.025	8.28403	104.837	13.8523	153.312	40.1319	206.825	70.7607	255.745	100.57	309.832	2
9.319	0.20692	57.03	8.28403	104.84	13.8537	153.315	40.1238	206.83	70.7607	255.749	100.638	309.839	2
9.3255	0.20661	57.035	8.2772	104.843	13.8537	153.317	40.1319	206.835	70.7607	255.753	100.55	309.846	2
9.332	0.206	57.04	8.26697	104.846	13.8566	153.32	40.1238	206.84	70.6864	255.757	100.657	309.853	2
9.3385	0.20528	57.045	8.26016	104.85	13.8551	153.322	40.1319	206.845	70.6494	255.761	100.579	309.86	2
9.345	0.20467	57.05	8.25336	104.853	13.858	153.325	40.1238	206.85	70.6123	255.766	100.667	309.867	2
9.3515	0.20396	57.055	8.24996	104.856	13.858	153.327	40.1319	206.855	70.6123	255.77	100.57	309.875	2
9.358	0.20314	57.06	8.24657	104.86	13.8594	153.33	40.1238	206.86	70.5753	255.774	100.657	309.882	2
9.3645	0.20273	57.065	8.23979	104.863	13.8594	153.333	40.1319	206.865	70.5383	255.778	100.579	309.889	2
9.371	0.20212	57.07	8.23641	104.866	13.8608	153.335	40.1238	206.87	70.4644	255.782	100.667	309.896	2
9.3775	0.20141	57.075	8.23302	104.87	13.8594	153.338	40.1319	206.875	70.4644	255.786	100.57	309.903	2
9.384	0.2009	57.08	8.22964	104.873	13.8623	153.34	40.1319	206.88	70.4275	255.791	100.657	309.91	2
9.3905	0.20039	57.085	8.22289	104.876	13.8608	153.343	40.1319	206.885	70.4275	255.795	100.579	309.917	2
9.397	0.19988	57.09	8.21278	104.879	13.8623	153.345	40.1319	206.89	70.4275	255.799	100.657	309.925	2
9.4035	0.19958	57.095	8.20941	104.883	13.8608	153.347	40.1319	206.895	70.5014	255.803	100.57	309.932	2
9.41	0.19938	57.1	8.20605	104.886	13.8637	153.35	40.1319	206.9	70.4275	255.807	100.657	309.939	2.25837
9.4165	0.19877	57.105	8.20605	104.889	13.8623	153.352	40.14	206.905	70.4275	255.811	100.57	309.946	4.00462
9.423	0.19816	57.11	8.19597	104.893	13.8637	153.355	40.1319	206.91	70.3906	255.816	100.657	309.953	5.37814
9.4295	0.19745	57.115	8.18592	104.896	13.8623	153.357	40.14	206.915	70.3906	255.82	100.57	309.96	7.15469
9.436	0.19704	57.12	8.17255	104.899	13.8637	153.36	40.1319	206.92	70.2434	255.824	100.657	309.967	8.98314
9.4425	0.19634	57.125	8.15589	104.903	13.8623	153.363	40.14	206.925	70.2067	255.828	100.57	309.974	10.9977
9.449	0.19573	57.13	8.13597	104.906	13.8637	153.365	40.1319	206.93	70.2067	255.832	100.657	309.982	13.3505
9.4555	0.19543	57.135	8.11285	104.909	13.8637	153.368	40.14	206.935	70.17	255.836	100.57	309.989	15.4365
9.462	0.19502	57.14	8.10298	104.912	13.8637	153.37	40.1319	206.94	70.1333	255.84	100.657	309.996	18.0289
9.4685	0.19422	57.145	8.10627	104.916	13.8623	153.373	40.14	206.945	70.1333	255.845	100.57	310.003	21.0301
9.475	0.19361	57.15	8.10627	104.919	13.8637	153.375	40.14	206.95	70.0967	255.849	100.648	310.01	23.0529
9.4815	0.19281	57.155	8.11615	104.922	13.8623	153.377	40.148	206.955	70.1333	255.853	100.56	310.017	24.9731
9.488	0.1926	57.16	8.12936	104.926	13.8637	153.38	40.14	206.96	70.0967	255.857	100.648	310.024	26.5307
9.4945	0.19271	57.165	8.13597	104.929	13.8623	153.382	40.148	206.965	70.0234	255.861	100.56	310.032	28.2922
9.501	0.1924	57.17	8.12936	104.932	13.8637	153.385	40.14	206.97	69.8773	255.865	100.648	310.039	30.4461
9.5075	0.1921	57.175	8.11945	104.936	13.8623	153.387	40.14	206.975	69.8045	255.87	100.56	310.046	33.2067
9.514	0.1919	57.18	8.11615	104.939	13.8637	153.39	40.14	206.98	69.7317	255.874	100.648	310.053	35.2289
9.5205	0.1917	57.185	8.10956	104.942	13.8608	153.393	40.148	206.985	69.7681	255.878	100.55	310.06	37.7474
9.527	0.1913	57.19	8.10956	104.945	13.8623	153.395	40.14	206.99	69.6953	255.882	100.638	310.067	39.568
9.5335	0.1912	57.195	8.09969	104.949	13.8608	153.398	40.148	206.995	69.659	255.886	100.521	310.074	40.7389
9.54	0.191	57.2	8.09641	104.952	13.8623	153.4	40.14	207	69.5502	255.89	100.609	310.082	42.7433
9.5465	0.1907	57.205	8.0833	104.955	13.8608	153.403	40.148	207.005	69.4056	255.895	100.531	310.089	44.6623
9.553	0.19029	57.21	8.07349	104.959	13.8623	153.405	40.14	207.01	69.3334	255.899	100.609	310.096	46.2951
9.5595	0.18999	57.215	8.0637	104.962	13.8608	153.407	40.148	207.015	69.2974	255.903	100.531	310.103	47.961
9.566	0.18969	57.22	8.06044	104.965	13.8623	153.41	40.14	207.02	69.2974	255.907	100.618	310.11	49.6722
9.5725	0.18939	57.225	8.05393	104.969	13.8608	153.412	40.148	207.025	69.2974	255.911	100.531	310.117	51.2483
9.579	0.18929	57.23	8.04419	104.972	13.8623	153.415	40.14	207.03	69.3334	255.915	100.618	310.124	53.5404
9.5855	0.18889	57.235	8.03446	104.975	13.8608	153.417	40.148	207.035	69.3695	255.92	100.531	310.132	55.0122
9.592	0.18879	57.24	8.02476	104.978	13.8623	153.42	40.148	207.04	69.2974	255.924	100.628	310.139	56.3285
9.5985	0.18859	57.245	8.0183	104.982	13.8608	153.423	40.148	207.045	69.2974	255.928	100.541	310.146	58.1436
9.605	0.18829	57.25	8.0183	104.985	13.8623	153.425	40.148	207.05	69.1894	255.932	100.618	310.153	59.8588
9.6115	0.18819	57.255	8.01185	104.988	13.8608	153.428	40.148	207.055	69.1176	255.936	100.531	310.16	61.5694
9.618	0.18759	57.26	8.0022	104.992	13.8623	153.43	40.148	207.06	69.0817	255.94	100.609	310.167	63.1177
9.6245	0.18699	57.265	7.98936	104.995	13.8608	153.433	40.1561	207.065	69.0817	255.944	100.531	310.174	64.746
9.631	0.18669	57.27	7.96697	104.998	13.8608	153.435	40.148	207.07	69.01	255.949	100.618	310.182	66.9993
9.6375	0.18609	57.275	7.9447	105.001	13.8594	153.438	40.1561	207.075	68.9742	255.953	100.521	310.189	68.4636
9.644	0.18569	57.28	7.92885	105.005	13.8608	153.44	40.148	207.08	68.9027	255.957	100.579	310.196	69.8113
9.6505	0.18539	57.285	7.91622	105.008	13.8594	153.442	40.1561	207.085	68.867	255.961	100.492	310.203	71.2638
9.657	0.18519	57.29	7.91307	105.011	13.8608	153.445	40.148	207.09	68.76	255.965	100.599	310.21	72.6957
9.6635	0.1846	57.295	7.89734	105.015	13.8594	153.447	40.1561	207.095	68.7244	255.969	100.531	310.217	74.0908
9.67	0.1844	57.3	7.87228	105.018	13.8608	153.45	40.148	207.1	68.6532	255.974	100.618	310.224	76.1324
9.6765	0.1843	57.305	7.85981	105.021	13.8594	153.452	40.1561	207.105	68.6177	255.978	100.531	310.232	77.2603
9.683	0.1839	57.31	7.84116	105.025	13.8608	153.455	40.1561	207.11	68.5113	255.982	100.618	310.239	78.5239
9.6895	0.1837	57.315	7.82878	105.028	13.8594	153.458	40.1561	207.115	68.4758	255.986	100.521	310.246	79.9593
9.696	0.1835	57.32	7.82259	105.031	13.8608	153.46	40.1561	207.12	68.2639	255.99	100.609	310.253	81.2266
9.7025	0.1831	57.325	7.81026	105.034	13.8594	153.463	40.1561	207.125	68.1582	255.994	100.521	310.26	82.3987
9.709	0.183	57.33	7.79182	105.038	13.8608	153.465	40.1561	207.13	68.1582	255.999	100.618	310.267	83.2628
9.7155	0.1828	57.335	7.78263	105.041	13.8594	153.468	40.1642	207.135	68.1934	256.003	100.511	310.274	84.6218
9.722	0.18261	57.34	7.76736	105.044	13.8608	153.47	40.1561	207.14	68.1582	256.007	100.628	310.282	85.6038
9.7285	0.18251	57.345	7.74606	105.048	13.8594	153.472	40.1642	207.145	68.1231	256.011	100.541	310.289	86.4958
9.735	0.18251	57.35	7.73092	105.051	13.8608	153.475	40.1561	207.15	68.0879	256.015	100.628	310.296	87.3789
9.7415	0.18251	57.355	7.72185	105.054	13.8594	153.477	40.1642	207.155	68.0528	256.019	100.55	310.303	88.0168
9.748	0.18241	57.36	7.7098	105.058	13.8608	153.48	40.1561	207.16	68.0177	256.024	100.628	310.31	88.9981
9.7545	0.18231	57.365	7.68878	105.061	13.8594	153.482	40.1642	207.165	67.9476	256.028	100.541	310.317	90.1261
9.761	0.18221	57.37	7.66787	105.064	13.8594	153.485	40.1561	207.17	67.9476	256.032	100.628	310.324	91.2318
9.7675	0.18231	57.375	7.65299	105.067	13.858	153.488	40.1642	207.175	67.8777	256.036	100.531	310.332	92.2089
9.774	0.18221	57.38	7.63816	105.071	13.8594	153.49	40.1561	207.18	67.7729	256.04	100.618	310.339	93.0361
9.7805	0.18211	57.385	7.61454	105.074	13.858	153.493	40.1642	207.185	67.7729	256.044	100.541	310.346	94.173
9.787	0.18211	57.39	7.57936	105.077	13.8594	153.495	40.1642	207.19	67.7032	256.048	100.628	310.353	95.0337
9.7935	0.18201	57.395	7.54156	105.081	13.858	153.498	40.1642	207.195	67.6336	256.053	100.531	310.36	95.8834
9.8	0.18171	57.4	7.50697	105.084	13.8594	153.5	40.1642	207.2	67.5293	256.057	100.618	310.367	96.7764
9.8065	0.18171	57.405	7.47551	105.087	13.858	153.502	40.1723	207.205	67.5293	256.061	100.531	310.374	97.4556
9.813	0.18171	57.41	7.4471	105.091	13.8594	153.505	40.1642	207.21	67.46	256.065	100.638	310.381	98.4547
9.8195	0.18161	57.415	7.4217	105.094	13.858	153.507	40.1723	207.215	67.4946	256.069	100.541	310.389	99.8202
9.826	0.18171	57.42	7.40766	105.097	13.8594	153.51	40.1642	207.22	67.4946	256.073	100.628	310.396	100.955
9.8325	0.18151	57.425	7.38528	105.1	13.858	153.512	40.1723	207.225	67.5293	256.078	100.541	310.403	101.796
9.839	0.18141	57.43	7.3658	105.104	13.8594	153.515	40.1642	207.23	67.564	256.082	100.618	310.41	102.18
9.8455	0.18122	57.435	7.34365	105.107	13.858	153.518	40.1723	207.235	67.564	256.086	100.531	310.417	102.777
9.852	0.18112	57.44	7.32986	105.11	13.8594	153.52	40.1642	207.24	67.4946	256.09	100.618	310.424	104.159
9.8585	0.18092	57.445	7.31063	105.114	13.858	153.523	40.1723	207.245	67.4946	256.094	100.511	310.431	104.925
9.865	0.18082	57.45	7.28332	105.117	13.8594	153.525	40.1642	207.25	67.4253	256.098	100.609	310.439	105.439
9.8715	0.18092	57.455	7.25349	105.12	13.858	153.528	40.1723	207.255	67.3561	256.103	100.511	310.446	106.334
9.878	0.18102	57.46	7.22924	105.124	13.8594	153.53	40.1642	207.26	67.3907	256.107	100.589	310.453	106.814
9.8845	0.18122	57.465	7.19446	105.127	13.858	153.532	40.1723	207.265	67.3561	256.111	100.511	310.46	107.216
9.891	0.18122	57.47	7.13364	105.13	13.8594	153.535	40.1642	207.27	67.3216	256.115	100.599	310.467	108.003
9.8975	0.18112	57.475	7.08408	105.133	13.858	153.537	40.1723	207.275	67.3216	256.119	100.492	310.474	108.674
9.904	0.18102	57.48	7.04024	105.137	13.8594	153.54	40.1642	207.28	67.3216	256.123	100.57	310.481	109.451
9.9105	0.18092	57.485	7.00704	105.14	13.858	153.542	40.1723	207.285	67.3216	256.128	100.472	310.489	110.048
9.917	0.18052	57.49	6.98674	105.143	13.8594	153.545	40.1642	207.29	67.287	256.132	100.55	310.496	110.337
9.9235	0.18022	57.495	6.96403	105.147	13.858	153.548	40.1723	207.295	67.218	256.136	100.453	310.503	110.752
9.93	0.18003	57.5	6.93895	105.15	13.858	153.55	40.1642	207.3	67.1147	256.14	100.55	310.51	111.105
9.9365	0.17963	57.505	6.90657	105.153	13.858	153.553	40.1723	207.305	67.1491	256.144	100.463	310.517	111.23
9.943	0.17943	57.51	6.88431	105.157	13.858	153.555	40.1723	207.31	67.1491	256.148	100.55	310.524	111.522
9.9495	0.17933	57.515	6.872	105.16	13.858	153.558	40.1804	207.315	67.218	256.152	100.463	310.531	111.753
9.956	0.17943	57.52	6.85238	105.163	13.858	153.56	40.1723	207.32	67.1491	256.157	100.55	310.539	111.983
9.9625	0.17943	57.525	6.828	105.166	13.8566	153.562	40.1804	207.325	67.046	256.161	100.434	310.546	112.509
9.969	0.17933	57.53	6.79893	105.17	13.858	153.565	40.1723	207.33	66.9773	256.165	100.521	310.553	112.995
9.9755	0.17914	57.535	6.76769	105.173	13.8566	153.567	40.1804	207.335	66.9773	256.169	100.414	310.56	113.313
9.982	0.17914	57.54	6.74383	105.176	13.858	153.57	40.1723	207.34	66.943	256.173	100.482	310.567	113.823
9.9885	0.17914	57.545	6.7083	105.18	13.8566	153.572	40.1804	207.345	66.943	256.177	100.385	310.574	114.037
9.995	0.17904	57.55	6.66611	105.183	13.858	153.575	40.1723	207.35	66.9088	256.182	100.482	310.581	114.272
10.0015	0.17894	57.555	6.63591	105.186	13.8566	153.577	40.1804	207.355	66.943	256.186	100.405	310.589	114.916
10.008	0.17894	57.56	6.60596	105.19	13.858	153.58	40.1723	207.36	66.8404	256.19	100.492	310.596	115.196
10.0145	0.17874	57.565	6.57169	105.193	13.8566	153.583	40.1804	207.365	66.772	256.194	100.385	310.603	115.607
10.021	0.17844	57.57	6.54224	105.196	13.858	153.585	40.1723	207.37	66.7379	256.198	100.453	310.61	115.823
10.0275	0.17834	57.575	6.51077	105.2	13.8566	153.588	40.1804	207.375	66.7038	256.202	100.375	310.617	116.019
10.034	0.17844	57.58	6.47957	105.203	13.858	153.59	40.1723	207.38	66.6356	256.207	100.472	310.624	116.476
10.0405	0.17854	57.585	6.44643	105.206	13.8566	153.593	40.1804	207.385	66.6016	256.211	100.375	310.631	117.044
10.047	0.17864	57.59	6.40269	105.209	13.858	153.595	40.1723	207.39	66.5336	256.215	100.463	310.639	117.154
10.0535	0.17874	57.595	6.34017	105.213	13.8566	153.597	40.1804	207.395	66.4657	256.219	100.366	310.646	117.572
10.06	0.17874	57.6	6.2787	105.216	13.858	153.6	40.1723	207.4	66.4318	256.223	100.453	310.653	117.991
10.0665	0.17844	57.605	6.22653	105.219	13.8566	153.602	40.1804	207.405	66.3979	256.227	100.356	310.66	118.322
10.073	0.17844	57.61	6.1792	105.223	13.858	153.605	40.1723	207.41	66.3302	256.232	100.443	310.667	118.655
10.0795	0.17825	57.615	6.13449	105.226	13.8566	153.607	40.1804	207.415	66.3641	256.236	100.346	310.674	119.301
10.086	0.17825	57.62	6.10033	105.229	13.858	153.61	40.1723	207.42	66.2964	256.24	100.434	310.681	119.816
10.0925	0.17825	57.625	6.07243	105.233	13.8566	153.613	40.1804	207.425	66.2626	256.244	100.337	310.688	120.198
10.099	0.17825	57.63	6.04083	105.236	13.858	153.615	40.1723	207.43	66.1614	256.248	100.414	310.696	120.604
10.1055	0.17825	57.635	6.0056	105.239	13.8566	153.618	40.1804	207.435	66.0605	256.252	100.317	310.703	121.057
10.112	0.17834	57.64	5.97266	105.242	13.858	153.62	40.1723	207.44	65.9933	256.256	100.405	310.71	121.534
10.1185	0.17815	57.645	5.93811	105.246	13.8566	153.623	40.1804	207.445	65.9933	256.261	100.298	310.717	121.693
10.125	0.17834	57.65	5.89635	105.249	13.8566	153.625	40.1723	207.45	65.9933	256.265	100.356	310.724	121.807
10.1315	0.17844	57.655	5.85322	105.252	13.8551	153.627	40.1804	207.455	65.9597	256.269	100.288	310.731	121.99
10.138	0.17854	57.66	5.81063	105.256	13.8566	153.63	40.1804	207.46	65.8592	256.273	100.298	310.738	122.287
10.1445	0.17854	57.665	5.76675	105.259	13.8551	153.632	40.1885	207.465	65.7923	256.277	100.182	310.746	122.494
10.151	0.17864	57.67	5.71448	105.262	13.8566	153.635	40.1804	207.47	65.7254	256.281	100.278	310.753	122.632
10.1575	0.17874	57.675	5.64719	105.266	13.8551	153.637	40.1885	207.475	65.5921	256.286	100.182	310.76	122.861
10.164	0.17894	57.68	5.57952	105.269	13.8566	153.64	40.1723	207.48	65.5256	256.29	100.259	310.767	122.908
10.1705	0.17904	57.685	5.53178	105.272	13.8551	153.643	40.1885	207.485	65.426	256.294	100.172	310.774	123.046
10.177	0.17914	57.69	5.47807	105.275	13.8566	153.645	40.1804	207.49	65.2936	256.298	100.259	310.781	123.23
10.1835	0.17923	57.695	5.41868	105.279	13.8551	153.648	40.1885	207.495	65.1945	256.302	100.143	310.788	123.554
10.19	0.17914	57.7	5.37002	105.282	13.8551	153.65	40.1804	207.5	65.0627	256.306	100.249	310.796	123.67
10.1965	0.17894	57.705	5.32209	105.285	13.8537	153.653	40.1885	207.505	64.9969	256.311	100.182	310.803	123.809
10.203	0.17914	57.71	5.27331	105.289	13.8537	153.655	40.1804	207.51	64.833	256.315	100.278	310.81	124.181
10.2095	0.17923	57.715	5.23298	105.292	13.8509	153.657	40.1885	207.515	64.7676	256.319	100.182	310.817	124.623
10.216	0.17923	57.72	5.18556	105.295	13.8523	153.66	40.1804	207.52	64.7022	256.323	100.269	310.824	124.647
10.2225	0.17923	57.725	5.14185	105.299	13.8494	153.662	40.1885	207.525	64.7349	256.327	100.182	310.831	124.81
10.229	0.17943	57.73	5.10318	105.302	13.8509	153.665	40.1804	207.53	64.6696	256.331	100.269	310.838	124.998
10.2355	0.17953	57.735	5.05772	105.305	13.8494	153.667	40.1885	207.535	64.637	256.336	100.201	310.846	125.279
10.242	0.17963	57.74	5.00432	105.308	13.8494	153.67	40.1804	207.54	64.6044	256.34	100.288	310.853	125.75
10.2485	0.17963	57.745	4.95468	105.312	13.848	153.673	40.1966	207.545	64.5393	256.344	100.191	310.86	126.056
10.255	0.17963	57.75	4.90032	105.315	13.8494	153.675	40.1885	207.55	64.5068	256.348	100.288	310.867	126.293
10.2615	0.17963	57.755	4.84423	105.318	13.848	153.678	40.1966	207.555	64.3446	256.352	100.172	310.874	126.34
10.268	0.17953	57.76	4.79585	105.322	13.8509	153.68	40.1885	207.56	64.3446	256.356	100.23	310.881	126.672
10.2745	0.17963	57.765	4.74958	105.325	13.848	153.683	40.1966	207.565	64.2799	256.36	100.133	310.888	127.005
10.281	0.17963	57.77	4.7118	105.328	13.8494	153.685	40.1885	207.57	64.2476	256.365	100.22	310.896	127.411
10.2875	0.17953	57.775	4.67195	105.332	13.848	153.688	40.1966	207.575	64.1185	256.369	100.124	310.903	127.746
10.294	0.17963	57.78	4.6314	105.335	13.8494	153.69	40.1885	207.58	64.2153	256.373	100.211	310.91	128.587
10.3005	0.17953	57.785	4.58771	105.338	13.8494	153.692	40.1966	207.585	64.1185	256.377	100.104	310.917	129.192
10.307	0.17963	57.79	4.54225	105.341	13.8509	153.695	40.1966	207.59	64.022	256.381	100.162	310.924	128.974
10.3135	0.17963	57.795	4.50112	105.345	13.8494	153.697	40.2047	207.595	63.9898	256.385	100.066	310.931	129.653
10.32	0.17973	57.8	4.46061	105.348	13.8509	153.7	40.1966	207.6	63.9898	256.39	100.153	310.938	129.897
10.3265	0.17963	57.805	4.40441	105.351	13.8494	153.702	40.2047	207.605	63.9256	256.394	100.046	310.946	130.41
10.333	0.17993	57.81	4.3539	105.355	13.8509	153.705	40.1966	207.61	63.7655	256.398	100.124	310.953	130.557
10.3395	0.18022	57.815	4.29652	105.358	13.8494	153.708	40.2047	207.615	63.6697	256.402	100.027	310.96	131.171
10.346	0.18052	57.82	4.248	105.361	13.8509	153.71	40.1966	207.62	63.6697	256.406	100.095	310.967	132.061
10.3525	0.18062	57.825	4.19929	105.365	13.8494	153.713	40.2047	207.625	63.7016	256.41	100.008	310.974	132.508
10.359	0.18092	57.83	4.15674	105.368	13.8509	153.715	40.1966	207.63	63.7016	256.415	100.056	310.981	132.733
10.3655	0.18092	57.835	4.11592	105.371	13.8509	153.718	40.2128	207.635	63.7975	256.419	99.9883	310.988	133.082
10.372	0.18082	57.84	4.08189	105.374	13.8523	153.72	40.2047	207.64	63.8295	256.423	100.066	310.996	133.333
10.3785	0.18082	57.845	4.04729	105.378	13.8509	153.722	40.2128	207.645	63.7016	256.427	99.9401	311.003	133.785
10.385	0.18092	57.85	4.01316	105.381	13.8523	153.725	40.2047	207.65	63.6059	256.431	99.9787	311.01	134.112
10.3915	0.18092	57.855	3.9785	105.384	13.8509	153.727	40.2128	207.655	63.6697	256.435	99.8822	311.017	134.289
10.398	0.18082	57.86	3.94723	105.388	13.8523	153.73	40.2047	207.66	63.7016	256.44	99.9594	311.024	133.533
10.4045	0.18092	57.865	3.91636	105.391	13.8494	153.732	40.2128	207.665	63.8295	256.444	99.8726	311.031	133.483
10.411	0.18102	57.87	3.88681	105.394	13.8509	153.735	40.2047	207.67	63.8936	256.448	99.9304	311.038	133.961
10.4175	0.18112	57.875	3.85294	105.397	13.8494	153.738	40.2128	207.675	63.9577	256.452	99.8244	311.046	133.961
10.424	0.18131	57.88	3.81217	105.401	13.8494	153.74	40.2047	207.68	63.8936	256.456	99.9208	311.053	134.188
10.4305	0.18131	57.885	3.76577	105.404	13.848	153.743	40.2128	207.685	63.9256	256.46	99.8051	311.06	134.972
10.437	0.18131	57.89	3.7176	105.407	13.848	153.745	40.2128	207.69	63.8936	256.464	99.8822	311.067	135.099
10.4435	0.18122	57.895	3.66521	105.411	13.8466	153.748	40.2209	207.695	63.8936	256.469	99.7955	311.074	135.252
10.45	0.18131	57.9	3.61905	105.414	13.8494	153.75	40.2128	207.7	63.7655	256.473	99.8919	311.081	135.354
10.4565	0.18131	57.905	3.57628	105.417	13.848	153.752	40.2209	207.705	63.7975	256.477	99.7955	311.088	135.226
10.463	0.18131	57.91	3.53838	105.421	13.8509	153.755	40.2128	207.71	63.7655	256.481	99.8822	311.095	135.379
10.4695	0.18112	57.915	3.50432	105.424	13.8494	153.757	40.2209	207.715	63.6697	256.485	99.7955	311.103	135.328
10.476	0.18102	57.92	3.47394	105.427	13.8509	153.76	40.2128	207.72	63.6378	256.489	99.8629	311.11	135.303
10.4825	0.18082	57.925	3.44475	105.43	13.8494	153.762	40.2209	207.725	63.5423	256.494	99.7377	311.117	135.558
10.489	0.18062	57.93	3.41671	105.434	13.8509	153.765	40.2128	207.73	63.447	256.498	99.8244	311.124	135.609
10.4955	0.18042	57.935	3.38826	105.437	13.8494	153.768	40.2209	207.735	63.3835	256.502	99.7474	311.131	135.507
10.502	0.18022	57.94	3.35866	105.44	13.8509	153.77	40.2128	207.74	63.3518	256.506	99.834	311.138	135.456
10.5085	0.18012	57.945	3.32649	105.444	13.8494	153.773	40.2209	207.745	63.2253	256.51	99.7474	311.145	135.532
10.515	0.17993	57.95	3.28968	105.447	13.8509	153.775	40.2128	207.75	63.1622	256.514	99.834	311.153	135.583
10.5215	0.17963	57.955	3.24847	105.45	13.8494	153.778	40.2209	207.755	63.1622	256.519	99.7281	311.16	135.685
10.528	0.17953	57.96	3.20734	105.454	13.8509	153.78	40.2128	207.76	63.0677	256.523	99.8148	311.167	135.609
10.5345	0.17933	57.965	3.16975	105.457	13.8509	153.782	40.2209	207.765	62.9734	256.527	99.7185	311.174	135.864
10.541	0.17923	57.97	3.13419	105.46	13.8523	153.785	40.2128	207.77	62.9106	256.531	99.8148	311.181	136.069
10.5475	0.17914	57.975	3.09989	105.463	13.8509	153.787	40.2291	207.775	62.8479	256.535	99.7377	311.188	135.915
10.554	0.17894	57.98	3.06748	105.467	13.8523	153.79	40.2209	207.78	62.8166	256.539	99.8244	311.195	135.838
10.5605	0.17884	57.985	3.03945	105.47	13.8523	153.792	40.2291	207.785	62.7228	256.544	99.7089	311.203	135.864
10.567	0.17864	57.99	3.00925	105.473	13.8537	153.795	40.2209	207.79	62.5669	256.548	99.7762	311.21	135.711
10.5735	0.17864	57.995	2.98013	105.477	13.8537	153.798	40.2291	207.795	62.4737	256.552	99.68	311.217	135.507
10.58	0.17834	58	2.95205	105.48	13.8537	153.8	40.2209	207.8	62.3187	256.556	99.7666	311.224	135.507
10.5865	0.17815	58.005	2.9268	105.483	13.8537	153.803	40.2291	207.805	62.1026	256.56	99.6704	311.231	135.66
10.593	0.17785	58.01	2.90007	105.487	13.8537	153.805	40.2209	207.81	61.8263	256.564	99.7762	311.238	135.558
10.5995	0.17765	58.015	2.8737	105.49	13.8523	153.808	40.2291	207.815	61.6126	256.568	99.68	311.245	135.711
10.606	0.17746	58.02	2.84533	105.493	13.8537	153.81	40.2209	207.82	61.3697	256.573	99.7377	311.253	135.762
10.6125	0.17726	58.025	2.81969	105.496	13.8523	153.812	40.2291	207.825	61.2487	256.577	99.632	311.26	135.711
10.619	0.17716	58.03	2.78926	105.5	13.8537	153.815	40.2209	207.83	61.0378	256.581	99.6897	311.267	135.66
10.6255	0.17706	58.035	2.75595	105.503	13.8523	153.817	40.2291	207.835	60.7682	256.585	99.5935	311.274	135.787
10.632	0.17696	58.04	2.72047	105.506	13.8537	153.82	40.2209	207.84	60.5299	256.589	99.6897	311.281	135.762
10.6385	0.17686	58.045	2.69159	105.51	13.8523	153.822	40.2291	207.845	60.4112	256.593	99.5839	311.288	135.685
10.645	0.17676	58.05	2.66369	105.513	13.8537	153.825	40.2291	207.85	60.2044	256.598	99.6897	311.295	135.507
10.6515	0.17657	58.055	2.6404	105.516	13.8523	153.827	40.2372	207.855	59.9691	256.602	99.6031	311.303	135.456
10.658	0.17647	58.06	2.61742	105.52	13.8537	153.83	40.2291	207.86	59.7936	256.606	99.6993	311.31	135.634
10.6645	0.17627	58.065	2.59318	105.523	13.8523	153.833	40.2372	207.865	59.6187	256.61	99.6031	311.317	135.66
10.671	0.17607	58.07	2.56927	105.526	13.8537	153.835	40.2291	207.87	59.4156	256.614	99.68	311.324	135.66
10.6775	0.17588	58.075	2.54716	105.529	13.8523	153.838	40.2372	207.875	59.1847	256.618	99.5935	311.331	135.762
10.684	0.17568	58.08	2.52238	105.533	13.8537	153.84	40.2291	207.88	59.0123	256.623	99.68	311.338	135.915
10.6905	0.17548	58.085	2.50426	105.536	13.8523	153.843	40.2372	207.885	58.9264	256.627	99.6031	311.345	136.222
10.697	0.17538	58.09	2.47959	105.539	13.8537	153.845	40.2372	207.89	58.6696	256.631	99.6993	311.353	136.376
10.7035	0.17519	58.095	2.4529	105.543	13.8523	153.847	40.2453	207.895	58.471	256.635	99.5839	311.36	136.556
10.71	0.17509	58.1	2.42242	105.546	13.8537	153.85	40.2372	207.9	58.3015	256.639	99.6897	311.367	136.762
10.7165	0.17499	58.105	2.39203	105.549	13.8523	153.852	40.2453	207.905	58.0766	256.643	99.5839	311.374	137.149
10.723	0.17489	58.11	2.36217	105.553	13.8537	153.855	40.2372	207.91	57.9086	256.648	99.6416	311.381	137.201
10.7295	0.1747	58.115	2.33635	105.556	13.8523	153.857	40.2453	207.915	57.7136	256.652	99.5263	311.388	137.537
10.736	0.1746	58.12	2.3105	105.559	13.8537	153.86	40.2372	207.92	57.5194	256.656	99.6128	311.395	137.9
10.7425	0.1744	58.125	2.29019	105.562	13.8537	153.863	40.2453	207.925	57.3261	256.66	99.5359	311.402	138.29
10.749	0.1743	58.13	2.27098	105.566	13.8537	153.865	40.2372	207.93	57.0789	256.664	99.5839	311.41	138.369
10.7555	0.1742	58.135	2.25325	105.569	13.8523	153.868	40.2453	207.935	56.9423	256.668	99.5167	311.417	138.447
10.762	0.17411	58.14	2.23612	105.572	13.8537	153.87	40.2372	207.94	56.806	256.672	99.5839	311.424	138.551
10.7685	0.17391	58.145	2.22247	105.576	13.8523	153.873	40.2453	207.945	56.6702	256.677	99.488	311.431	138.63
10.775	0.17381	58.15	2.2073	105.579	13.8537	153.875	40.2372	207.95	56.4269	256.681	99.5743	311.438	138.603
10.7815	0.17371	58.155	2.19429	105.582	13.8523	153.877	40.2534	207.955	56.3461	256.685	99.4976	311.445	138.76
10.788	0.17371	58.16	2.17698	105.586	13.8537	153.88	40.2372	207.96	56.1047	256.689	99.6128	311.452	138.917
10.7945	0.17352	58.165	2.15906	105.589	13.8523	153.882	40.2453	207.965	55.9712	256.693	99.5167	311.46	139.284
10.801	0.17342	58.17	2.13861	105.592	13.8537	153.885	40.2372	207.97	55.8382	256.697	99.6224	311.467	139.416
10.8075	0.17342	58.175	2.11996	105.596	13.8523	153.887	40.2534	207.975	55.6526	256.702	99.5167	311.474	139.6
10.814	0.17342	58.18	2.10153	105.599	13.8537	153.89	40.2453	207.98	55.4152	256.706	99.6031	311.481	139.679
10.8205	0.17342	58.185	2.08144	105.602	13.8523	153.893	40.2534	207.985	55.3627	256.71	99.4976	311.488	139.89
10.827	0.17342	58.19	2.06123	105.605	13.8537	153.895	40.2453	207.99	55.2054	256.714	99.5551	311.495	139.811
10.8335	0.17342	58.195	2.04385	105.609	13.8523	153.898	40.2534	207.995	55.0748	256.718	99.4496	311.502	139.916
10.84	0.17332	58.2	2.02886	105.612	13.8537	153.9	40.2453	208	54.9446	256.722	99.5071	311.51	139.837
10.8465	0.17312	58.205	2.01437	105.615	13.8523	153.903	40.2534	208.005	54.8149	256.727	99.3921	311.517	139.943
10.853	0.17322	58.21	1.99966	105.619	13.8537	153.905	40.2534	208.01	54.6339	256.731	99.4592	311.524	140.075
10.8595	0.17322	58.215	1.98474	105.622	13.8523	153.907	40.2615	208.015	54.4537	256.735	99.3634	311.531	140.26
10.866	0.17342	58.22	1.96927	105.625	13.8537	153.91	40.2534	208.02	54.2744	256.739	99.4784	311.538	140.313
10.8725	0.17342	58.225	1.95569	105.629	13.8523	153.912	40.2615	208.025	54.1977	256.743	99.3921	311.545	140.604
10.879	0.17352	58.23	1.94121	105.632	13.8537	153.915	40.2534	208.03	53.9688	256.747	99.5071	311.552	140.843
10.8855	0.17342	58.235	1.92754	105.635	13.8523	153.917	40.2697	208.035	53.7916	256.752	99.44	311.56	141.029
10.892	0.17352	58.24	1.913	105.638	13.8523	153.92	40.2615	208.04	53.6403	256.756	99.5071	311.567	140.976
10.8985	0.17342	58.245	1.89926	105.642	13.8523	153.923	40.2615	208.045	53.5398	256.76	99.4209	311.574	140.95
10.905	0.17352	58.25	1.884	105.645	13.8523	153.925	40.2534	208.05	53.4145	256.764	99.4976	311.581	141.029
10.9115	0.17352	58.255	1.87119	105.648	13.8509	153.928	40.2697	208.055	53.1651	256.768	99.4017	311.588	141.109
10.918	0.17352	58.26	1.85816	105.652	13.8523	153.93	40.2615	208.06	52.8925	256.772	99.488	311.595	140.896
10.9245	0.17352	58.265	1.8459	105.655	13.8509	153.933	40.2697	208.065	52.5973	256.776	99.4017	311.602	140.843
10.931	0.17342	58.27	1.8347	105.658	13.8523	153.935	40.2615	208.07	52.3286	256.781	99.488	311.61	140.737
10.9375	0.17332	58.275	1.8239	105.662	13.8509	153.938	40.2697	208.075	52.1102	256.785	99.373	311.617	140.87
10.944	0.17332	58.28	1.81256	105.665	13.8523	153.94	40.2615	208.08	51.9652	256.789	99.4496	311.624	140.923
10.9505	0.17312	58.285	1.80131	105.668	13.8509	153.942	40.2697	208.085	51.7968	256.793	99.3442	311.631	141.083
10.957	0.17322	58.29	1.79045	105.671	13.8523	153.945	40.2534	208.09	51.629	256.797	99.4017	311.638	141.296
10.9635	0.17322	58.295	1.77938	105.675	13.8509	153.947	40.2697	208.095	51.5097	256.801	99.3251	311.645	141.376
10.97	0.17332	58.3	1.77052	105.678	13.8523	153.95	40.2615	208.1	51.2247	256.806	99.4304	311.652	141.429
10.9765	0.17352	58.305	1.76081	105.681	13.8509	153.952	40.2697	208.105	50.9419	256.81	99.3442	311.66	141.563
10.983	0.17371	58.31	1.75086	105.685	13.8523	153.955	40.2615	208.11	50.5912	256.814	99.3442	311.667	141.456
10.9895	0.17391	58.315	1.73742	105.688	13.8509	153.958	40.2697	208.115	50.3591	256.818	99.2485	311.674	141.59
10.996	0.17411	58.32	1.72381	105.691	13.8523	153.96	40.2615	208.12	49.8993	256.822	99.3538	311.681	141.563
11.0025	0.1742	58.325	1.71063	105.695	13.8509	153.963	40.2697	208.125	49.4901	256.826	99.2485	311.688	141.563
11.009	0.1743	58.33	1.69787	105.698	13.8509	153.965	40.2615	208.13	49.0854	256.831	99.3538	311.695	141.616
11.0155	0.1742	58.335	1.6878	105.701	13.8509	153.968	40.2697	208.135	48.7292	256.835	99.2485	311.702	141.83
11.022	0.1743	58.34	1.67809	105.704	13.8509	153.97	40.2615	208.14	48.2449	256.839	99.3634	311.71	141.857
11.0285	0.1744	58.345	1.66986	105.708	13.8509	153.972	40.2778	208.145	47.8317	256.843	99.2485	311.717	141.884
11.035	0.1745	58.35	1.66253	105.711	13.8523	153.975	40.2697	208.15	47.4017	256.847	99.3442	311.724	141.75
11.0415	0.1743	58.355	1.65552	105.714	13.8509	153.977	40.2778	208.155	47.019	256.851	99.2581	311.731	141.83
11.048	0.1743	58.36	1.6491	105.718	13.8509	153.98	40.2697	208.16	46.7031	256.856	99.2964	311.738	141.75
11.0545	0.1744	58.365	1.64243	105.721	13.8509	153.982	40.2778	208.165	46.3691	256.86	99.1816	311.745	141.938
11.061	0.1745	58.37	1.6358	105.724	13.8509	153.985	40.2697	208.17	45.8943	256.864	99.2772	311.752	142.125
11.0675	0.1746	58.375	1.62865	105.728	13.8509	153.988	40.2778	208.175	45.3651	256.868	99.2007	311.76	142.179
11.074	0.17499	58.38	1.62018	105.731	13.8509	153.99	40.2697	208.18	44.8038	256.872	99.2772	311.767	142.313
11.0805	0.17519	58.385	1.61177	105.734	13.8509	153.993	40.2778	208.185	44.3886	256.876	99.1434	311.774	142.583
11.087	0.17538	58.39	1.60179	105.737	13.8509	153.995	40.2697	208.19	43.9782	256.88	99.1816	311.781	142.717
11.0935	0.17538	58.395	1.59296	105.741	13.8494	153.998	40.2859	208.195	43.611	256.885	99.0575	311.788	142.933
11.1	0.17538	58.4	1.58392	105.744	13.8509	154	40.2778	208.2	43.1527	256.889	99.1148	311.795	142.744
11.1065	0.17548	58.405	1.57574	105.747	13.8494	154.002	40.2859	208.205	42.7566	256.893	99.0099	311.802	142.825
11.113	0.17538	58.41	1.5676	105.751	13.8509	154.005	40.2778	208.21	42.2908	256.897	99.0671	311.809	142.825
11.1195	0.17558	58.415	1.55978	105.754	13.8494	154.007	40.2859	208.215	41.8679	256.901	98.9336	311.817	142.798
11.126	0.17558	58.42	0.95852	105.757	13.8509	154.01	40.2859	208.22	41.5406	256.905	99.0003	311.824	142.663
11.1325	0.17578	58.425	1.54659	105.76	13.8494	154.012	40.2941	208.225	41.1269	256.91	98.8385	311.831	143.095
11.139	0.17598	58.43	1.54069	105.764	13.8509	154.015	40.2859	208.23	40.6477	256.914	98.8956	311.838	143.393
11.1455	0.17637	58.435	1.53532	105.767	13.8494	154.018	40.2941	208.235	40.21	256.918	98.7719	311.845	143.692
11.152	0.17696	58.44	1.52896	105.77	13.8509	154.02	40.2859	208.24	39.7266	256.922	98.867	311.852	143.529
11.1585	0.17775	58.445	1.5239	105.774	13.8494	154.023	40.2941	208.245	39.3009	256.926	98.7814	311.859	143.393
11.165	0.17805	58.45	1.51835	105.777	13.8494	154.025	40.2859	208.25	38.8473	256.93	98.8575	311.867	143.502
11.1715	0.17844	58.455	1.51258	105.78	13.8494	154.028	40.2941	208.255	38.3178	256.935	98.7434	311.874	143.692
11.178	0.17914	58.46	1.50583	105.784	13.8494	154.03	40.2859	208.26	37.668	256.939	98.7909	311.881	143.964
11.1845	0.17943	58.465	1.49962	105.787	13.848	154.032	40.3022	208.265	37.205	256.943	98.6769	311.888	144.018
11.191	0.17933	58.47	1.49393	105.79	13.8494	154.035	40.2941	208.27	36.7175	256.947	98.7339	311.895	144.073
11.1975	0.17953	58.475	1.48851	105.793	13.848	154.037	40.3022	208.275	36.2989	256.951	98.5916	311.902	144.291
11.204	0.17993	58.48	1.48336	105.797	13.8494	154.04	40.2941	208.28	35.7647	256.955	98.6105	311.909	144.345
11.2105	0.18022	58.485	1.47921	105.8	13.848	154.042	40.3022	208.285	35.3438	256.96	98.4684	311.917	144.537
11.217	0.18003	58.49	1.47507	105.803	13.8494	154.045	40.2941	208.29	34.7817	256.964	98.5063	311.924	144.591
11.2235	0.18012	58.495	1.47095	105.807	13.848	154.048	40.3022	208.295	34.2586	256.968	98.3265	311.931	145.002
11.23	0.18012	58.5	1.46708	105.81	13.848	154.05	40.2941	208.3	33.6737	256.972	98.3549	311.938	145.14
11.2365	0.18042	58.505	1.46298	105.813	13.848	154.053	40.3022	208.305	33.2807	256.976	98.2604	311.945	145.415
11.243	0.18102	58.51	1.45938	105.817	13.848	154.055	40.2941	208.31	32.7556	256.98	98.336	311.952	145.277
11.2495	0.18191	58.515	1.45483	105.82	13.848	154.058	40.3022	208.315	32.2263	256.984	98.1472	311.959	145.03
11.256	0.18251	58.52	1.45053	105.823	13.848	154.06	40.2941	208.32	31.6141	256.989	98.1378	311.967	144.893
11.2625	0.1831	58.525	1.44601	105.826	13.8466	154.062	40.2941	208.325	31.105	256.993	97.9777	311.974	145.195
11.269	0.1839	58.53	1.44056	105.83	13.848	154.065	40.2941	208.33	30.6176	256.997	97.9777	311.981	145.112
11.2755	0.18479	58.535	1.43608	105.833	13.8466	154.067	40.3022	208.335	30.2136	257.001	97.8837	311.988	145.36
11.282	0.18549	58.54	1.43068	105.836	13.848	154.07	40.2941	208.34	29.7165	257.005	97.9777	311.995	145.442
11.2885	0.18579	58.545	1.42647	105.84	13.8466	154.072	40.3104	208.345	29.204	257.009	97.7898	312.002	145.745
11.295	0.18579	58.55	1.4232	105.843	13.848	154.075	40.3022	208.35	28.6771	257.014	97.7898	312.009	145.718
11.3015	0.18609	58.555	1.41971	105.846	13.8466	154.077	40.3104	208.355	28.2301	257.018	97.6961	312.017	146.049
11.308	0.18669	58.56	1.41716	105.85	13.8466	154.08	40.3022	208.36	27.8478	257.022	97.6961	312.024	145.801
11.3145	0.18759	58.565	1.41415	105.853	13.8466	154.083	40.3104	208.365	27.5504	257.026	97.6024	312.031	146.077
11.321	0.18759	58.57	1.41	105.856	13.8466	154.085	40.3104	208.37	27.1663	257.03	97.6024	312.038	145.994
11.3275	0.18749	58.575	1.407	105.859	13.8452	154.088	40.3185	208.375	26.7988	257.034	97.5088	312.045	145.994
11.334	0.18789	58.58	1.40379	105.863	13.8466	154.09	40.3104	208.38	26.2732	257.039	97.4154	312.052	145.939
11.3405	0.18859	58.585	1.40104	105.866	13.8452	154.093	40.3185	208.385	25.8006	257.043	97.3221	312.059	146.188
11.347	0.18909	58.59	1.39739	105.869	13.8466	154.095	40.3104	208.39	25.3992	257.047	97.3221	312.067	146.215
11.3535	0.18939	58.595	1.39534	105.873	13.8452	154.097	40.3185	208.395	25.0866	257.051	97.2289	312.074	146.409
11.36	0.18969	58.6	1.39238	105.876	13.8452	154.1	40.3104	208.4	24.737	257.055	97.2289	312.081	146.604
11.3665	0.19049	58.605	1.38921	105.879	13.8452	154.102	40.3185	208.405	24.3117	257.059	97.0428	312.088	146.743
11.373	0.191	58.61	1.38582	105.883	13.8452	154.105	40.3104	208.41	23.8835	257.064	97.0428	312.095	146.548
11.3795	0.1916	58.615	1.38243	105.886	13.8452	154.107	40.3104	208.415	23.4821	257.068	96.8572	312.102	146.715
11.386	0.192	58.62	1.37951	105.889	13.8452	154.11	40.3022	208.42	23.1444	257.072	96.672	312.109	146.798
11.3925	0.1926	58.625	1.37727	105.892	13.8437	154.113	40.3185	208.425	22.6887	257.076	96.5796	312.116	147.077
11.399	0.19311	58.63	1.37458	105.896	13.8437	154.115	40.3022	208.43	22.1125	257.08	96.672	312.124	147.077
11.4055	0.19361	58.635	1.37212	105.899	13.8423	154.118	40.3104	208.435	21.4513	257.084	96.5796	312.131	147.3
11.412	0.19422	58.64	1.36967	105.902	13.8437	154.12	40.3104	208.44	20.4887	257.088	96.5796	312.138	147.244
11.4185	0.19462	58.645	1.36744	105.906	13.8423	154.123	40.3185	208.445	19.655	257.093	96.3951	312.145	147.412
11.425	0.19543	58.65	1.36522	105.909	13.8437	154.125	40.3104	208.45	19.0754	257.097	96.4873	312.152	147.412
11.4315	0.19644	58.655	1.36367	105.912	13.8423	154.127	40.3104	208.455	18.589	257.101	96.303	312.159	147.552
11.438	0.19765	58.66	1.3619	105.916	13.8423	154.13	40.3022	208.46	18.059	257.105	96.303	312.166	147.524
11.4445	0.19897	58.665	1.36035	105.919	13.8423	154.132	40.3185	208.465	17.5339	257.109	96.1192	312.174	147.636
11.451	0.19998	58.67	1.35792	105.922	13.8423	154.135	40.3104	208.47	17.1169	257.113	96.1192	312.181	147.524
11.4575	0.2011	58.675	1.35616	105.925	13.8409	154.137	40.3185	208.475	16.8094	257.118	95.9358	312.188	147.496
11.464	0.20212	58.68	1.35396	105.929	13.8423	154.14	40.3185	208.48	16.5564	257.122	96.0275	312.195	147.496
11.4705	0.20304	58.685	1.35242	105.932	13.8409	154.143	40.3267	208.485	16.1155	257.126	95.8443	312.202	147.524
11.477	0.20375	58.69	1.35044	105.935	13.8409	154.145	40.3185	208.49	15.6975	257.13	95.8443	312.209	147.496
11.4835	0.20457	58.695	1.34913	105.939	13.8409	154.148	40.3267	208.495	15.3216	257.134	95.7529	312.216	147.58
11.49	0.20518	58.7	1.3476	105.942	13.8409	154.15	40.3267	208.5	14.9789	257.138	95.7529	312.224	147.636
11.4965	0.206	58.705	1.3465	105.945	13.8395	154.153	40.3348	208.505	14.6092	257.143	95.5704	312.231	147.832
11.503	0.20682	58.71	1.34519	105.949	13.8409	154.155	40.3267	208.51	14.3105	257.147	95.6616	312.238	147.748
11.5095	0.20754	58.715	1.34389	105.952	13.8395	154.157	40.3348	208.515	14.0034	257.151	95.5704	312.245	147.888
11.516	0.20846	58.72	1.34214	105.955	13.8409	154.16	40.3348	208.52	13.6323	257.155	95.6616	312.252	147.804
11.5225	0.21031	58.725	1.34062	105.959	13.8395	154.162	40.343	208.525	13.3293	257.159	95.5704	312.259	147.972
11.529	0.21247	58.73	1.33888	105.962	13.8409	154.165	40.3348	208.53	13.0369	257.163	95.5704	312.266	147.86
11.5355	0.21557	58.735	1.33737	105.965	13.8395	154.167	40.343	208.535	12.7608	257.168	95.3883	312.274	147.972
11.542	0.21806	58.74	1.33607	105.968	13.8395	154.17	40.3348	208.54	12.4651	257.172	95.4793	312.281	147.86
11.5485	0.22025	58.745	1.33477	105.972	13.8381	154.173	40.343	208.545	12.1161	257.176	95.3883	312.288	147.972
11.555	0.22191	58.75	1.33304	105.975	13.8395	154.175	40.343	208.55	11.83	257.18	95.3883	312.295	147.944
11.5615	0.22338	58.755	1.33153	105.978	13.8381	154.178	40.3511	208.555	11.5427	257.184	95.2067	312.302	148.028
11.568	0.22442	58.76	1.3298	105.982	13.8395	154.18	40.343	208.56	11.2817	257.188	95.2974	312.309	148
11.5745	0.22578	58.765	1.32851	105.985	13.8381	154.183	40.3511	208.565	11.0352	257.192	95.2067	312.316	148.225
11.581	0.22683	58.77	1.32658	105.988	13.8381	154.185	40.343	208.57	10.6902	257.197	95.2974	312.324	148.14
11.5875	0.22799	58.775	1.32529	105.992	13.8381	154.188	40.3511	208.575	10.3778	257.201	95.2067	312.331	148.225
11.594	0.22925	58.78	1.32379	105.995	13.8381	154.19	40.343	208.58	10.143	257.205	95.2067	312.338	148.084
11.6005	0.23083	58.785	1.32272	105.998	13.8366	154.192	40.3511	208.585	9.93179	257.209	95.116	312.345	148.225
11.607	0.23263	58.79	1.32122	106.001	13.8381	154.195	40.3511	208.59	9.6775	257.213	95.116	312.352	148.253
11.6135	0.23464	58.795	1.31973	106.005	13.8366	154.197	40.3593	208.595	9.48164	257.217	94.9351	312.359	148.422
11.62	0.23623	58.8	1.31823	106.008	13.8366	154.2	40.3511	208.6	9.20413	257.222	94.9351	312.366	148.365
11.6265	0.23793	58.805	1.31717	106.011	13.8366	154.202	40.3593	208.605	8.95999	257.226	94.7545	312.374	148.563
11.633	0.23985	58.81	1.31653	106.015	13.8366	154.205	40.3593	208.61	8.73836	257.23	94.8447	312.381	148.506
11.6395	0.24167	58.815	1.31568	106.018	13.8366	154.208	40.3674	208.615	8.52898	257.234	94.7545	312.388	148.675
11.646	0.24338	58.82	1.3144	106.021	13.8366	154.21	40.3593	208.62	8.3689	257.238	94.7545	312.395	148.478
11.6525	0.24542	58.825	1.31228	106.025	13.8366	154.213	40.3674	208.625	8.22424	257.242	94.6644	312.402	148.563
11.659	0.24725	58.83	1.3108	106.028	13.8366	154.215	40.3593	208.63	8.02099	257.247	94.6644	312.409	148.534
11.6655	0.24908	58.835	1.30952	106.031	13.8366	154.218	40.3674	208.635	7.85194	257.251	94.5744	312.416	148.675
11.672	0.25081	58.84	1.30847	106.034	13.8381	154.22	40.3674	208.64	7.67106	257.255	94.5744	312.424	148.591
11.6785	0.25254	58.845	1.3072	106.038	13.8366	154.222	40.3674	208.645	7.5322	257.259	94.3947	312.431	148.788
11.685	0.25416	58.85	1.30593	106.041	13.8366	154.225	40.3674	208.65	7.39006	257.263	94.4845	312.438	148.675
11.6915	0.25634	58.855	1.30488	106.044	13.8366	154.227	40.3756	208.655	7.27106	257.267	94.305	312.445	148.788
11.698	0.25885	58.86	1.30361	106.048	13.8366	154.23	40.3756	208.66	7.19657	257.272	94.305	312.452	148.816
11.7045	0.26235	58.865	1.30256	106.051	13.8366	154.232	40.3838	208.665	7.15727	257.276	94.126	312.459	148.93
11.711	0.26663	58.87	1.3013	106.054	13.8366	154.235	40.3756	208.67	7.12676	257.28	94.126	312.466	148.788
11.7175	0.27083	58.875	1.30046	106.058	13.8366	154.238	40.3838	208.675	7.09197	257.284	94.0366	312.474	148.816
11.724	0.27427	58.88	1.29983	106.061	13.8366	154.24	40.3756	208.68	7.03992	257.288	93.9474	312.481	148.647
11.7305	0.27739	58.885	1.29941	106.064	13.8366	154.243	40.3838	208.685	7.02693	257.292	93.8582	312.488	148.788
11.737	0.2803	58.89	1.29857	106.067	13.8366	154.245	40.3838	208.69	6.99667	257.296	93.8582	312.495	148.76
11.7435	0.28288	58.895	1.29794	106.071	13.8366	154.248	40.3838	208.695	6.9794	257.301	93.7692	312.502	148.845
11.75	0.28513	58.9	1.2969	106.074	13.8381	154.25	40.3838	208.7	6.9794	257.305	93.7692	312.509	148.704
11.7565	0.28705	58.905	1.29585	106.077	13.8366	154.252	40.392	208.705	6.99667	257.309	93.5914	312.516	148.788
11.763	0.28919	58.91	1.29522	106.081	13.8381	154.255	40.3838	208.71	7.01395	257.313	93.6803	312.523	148.76
11.7695	0.29123	58.915	1.29418	106.084	13.8381	154.257	40.392	208.715	7.04425	257.317	93.5027	312.531	148.619
11.776	0.29328	58.92	1.29355	106.087	13.8381	154.26	40.392	208.72	7.08328	257.321	93.5914	312.538	148.506
11.7825	0.29556	58.925	1.29293	106.091	13.8381	154.262	40.392	208.725	7.14855	257.326	93.4141	312.545	148.788
11.789	0.29818	58.93	1.29251	106.094	13.8381	154.265	40.392	208.73	7.16163	257.33	93.5027	312.552	148.591
11.7955	0.30139	58.935	1.29168	106.097	13.8381	154.268	40.392	208.735	7.16163	257.334	93.4141	312.559	149.014
11.802	0.30519	58.94	1.29064	106.1	13.8395	154.27	40.392	208.74	7.23158	257.338	93.4141	312.566	148.958
11.8085	0.30889	58.945	1.2898	106.104	13.8381	154.273	40.4001	208.745	7.30623	257.342	93.2371	312.573	149.071
11.815	0.31354	58.95	1.28897	106.107	13.8395	154.275	40.392	208.75	7.47431	257.346	93.2371	312.581	149.014
11.8215	0.31809	58.955	1.28793	106.11	13.8395	154.278	40.4001	208.755	7.57239	257.351	93.1488	312.588	149.128
11.828	0.3235	58.96	1.28731	106.114	13.8395	154.28	40.4001	208.76	7.58581	257.355	92.9725	312.595	148.986
11.8345	0.32787	58.965	1.28731	106.117	13.8395	154.282	40.4001	208.765	7.65757	257.359	92.7967	312.602	149.128
11.841	0.33202	58.97	1.28648	106.12	13.8395	154.285	40.4001	208.77	7.72963	257.363	92.7089	312.609	148.986
11.8475	0.33501	58.975	1.28607	106.124	13.8395	154.287	40.4083	208.775	7.7703	257.367	92.6212	312.616	149.128
11.854	0.3386	58.98	1.28544	106.127	13.8395	154.29	40.4001	208.78	7.80654	257.371	92.4461	312.623	149.043
11.8605	0.34172	58.985	1.28503	106.13	13.8395	154.292	40.4083	208.785	7.83831	257.376	92.1843	312.631	149.184
11.867	0.3451	58.99	1.28482	106.133	13.8395	154.295	40.4001	208.79	7.79747	257.38	92.1843	312.638	149.128
11.8735	0.34788	58.995	1.2842	106.137	13.8395	154.298	40.4083	208.795	7.87469	257.384	92.0973	312.645	149.269
11.88	0.35213	59	1.28358	106.14	13.8395	154.3	40.4083	208.8	7.96598	257.388	92.0103	312.652	149.128
11.8865	0.3564	59.005	1.28296	106.143	13.8395	154.303	40.4165	208.805	8.01181	257.392	91.75	312.659	149.269
11.893	0.36254	59.01	1.28255	106.147	13.8409	154.305	40.4165	208.81	7.93854	257.396	91.6635	312.666	149.184
11.8995	0.36823	59.015	1.28193	106.15	13.8395	154.308	40.4247	208.815	7.90658	257.4	91.577	312.673	149.184
11.906	0.37496	59.02	1.28151	106.153	13.8409	154.31	40.4165	208.82	7.91571	257.405	91.577	312.681	149.071
11.9125	0.38198	59.025	1.2811	106.156	13.8409	154.312	40.4247	208.825	7.91571	257.409	91.4044	312.688	149.184
11.919	0.39021	59.03	1.28048	106.16	13.8409	154.315	40.4247	208.83	8.0164	257.413	91.4044	312.695	149.099
11.9255	0.39659	59.035	1.28027	106.163	13.8409	154.317	40.4329	208.835	8.15005	257.417	91.1463	312.702	149.241
11.932	0.40366	59.04	1.27986	106.166	13.8409	154.32	40.4247	208.84	8.25215	257.421	91.1463	312.709	149.184
11.9385	0.40897	59.045	1.27966	106.17	13.8395	154.322	40.4329	208.845	8.29409	257.425	91.0604	312.716	149.298
11.945	0.41483	59.05	1.27945	106.173	13.8409	154.325	40.4329	208.85	8.30342	257.43	91.0604	312.723	149.184
11.9515	0.42046	59.055	1.27883	106.176	13.8409	154.327	40.4411	208.855	8.29409	257.434	90.889	312.731	149.298
11.958	0.42706	59.06	1.27863	106.18	13.8409	154.33	40.4329	208.86	8.37359	257.438	90.9747	312.738	149.156
11.9645	0.43238	59.065	1.27821	106.183	13.8395	154.333	40.4411	208.865	8.4676	257.442	90.889	312.745	149.326
11.971	0.4396	59.07	1.2776	106.186	13.8395	154.335	40.4411	208.87	8.50062	257.446	90.8035	312.752	149.269
11.9775	0.44755	59.075	1.27718	106.189	13.8381	154.338	40.4492	208.875	8.52425	257.45	90.718	312.759	149.411
11.984	0.45763	59.08	1.27698	106.193	13.8381	154.34	40.4492	208.88	8.56686	257.455	90.8035	312.766	149.326
11.9905	0.46698	59.085	1.27636	106.196	13.8381	154.343	40.4492	208.885	8.66193	257.459	90.6327	312.773	149.524
11.997	0.47825	59.09	1.27616	106.199	13.8395	154.345	40.4492	208.89	8.70966	257.463	90.5474	312.781	149.439
12.0035	0.48895	59.095	1.27616	106.203	13.8395	154.347	40.4575	208.895	8.75752	257.467	90.4622	312.788	149.61
12.01	0.49948	59.1	1.27595	106.206	13.8409	154.35	40.4575	208.9	8.7767	257.471	90.5474	312.795	149.496
12.0165	0.50782	59.105	1.27595	106.209	13.8395	154.352	40.4575	208.905	8.82956	257.475	90.3772	312.802	149.667
12.023	0.51711	59.11	1.27636	106.213	13.8409	154.355	40.4575	208.91	8.88258	257.48	90.4622	312.809	149.524
12.0295	0.52487	59.115	1.27616	106.216	13.8395	154.357	40.4656	208.915	8.99397	257.484	90.2074	312.816	149.667
12.036	0.53284	59.12	1.27554	106.219	13.8409	154.36	40.4575	208.92	9.06699	257.488	90.2922	312.823	149.61
12.0425	0.53923	59.125	1.27513	106.222	13.8395	154.363	40.4656	208.925	9.15503	257.492	90.2074	312.83	149.809
12.049	0.54717	59.13	1.27472	106.226	13.8409	154.365	40.4656	208.93	9.20413	257.496	90.1226	312.838	149.752
12.0555	0.55503	59.135	1.27472	106.229	13.8395	154.368	40.4738	208.935	9.23365	257.5	90.038	312.845	149.894
12.062	0.56371	59.14	1.27451	106.232	13.8395	154.37	40.4738	208.94	9.30768	257.504	90.1226	312.852	149.78
12.0685	0.5737	59.145	1.2741	106.236	13.8395	154.373	40.4738	208.945	9.38202	257.509	90.038	312.859	149.951
12.075	0.58724	59.15	1.2739	106.239	13.8395	154.375	40.4738	208.95	9.40687	257.513	89.9534	312.866	149.866
12.0815	0.60319	59.155	1.27349	106.242	13.8395	154.377	40.4821	208.955	9.45169	257.517	89.7846	312.873	150.037
12.088	0.62183	59.16	1.27369	106.246	13.8395	154.38	40.4821	208.96	9.46167	257.521	89.7003	312.88	149.923
12.0945	0.64049	59.165	1.27369	106.249	13.8395	154.382	40.4903	208.965	9.50163	257.525	89.5321	312.888	150.122
12.101	0.66067	59.17	1.27349	106.252	13.8395	154.385	40.4821	208.97	9.57679	257.529	89.4481	312.895	149.98
12.1075	0.67697	59.175	1.27308	106.255	13.8395	154.387	40.4903	208.975	9.65731	257.534	89.2804	312.902	150.122
12.114	0.6918	59.18	1.27287	106.259	13.8395	154.39	40.4903	208.98	9.69266	257.538	89.1967	312.909	150.008
12.1205	0.70349	59.185	1.27226	106.262	13.8381	154.393	40.4985	208.985	9.72807	257.542	89.0297	312.916	150.208
12.127	0.71337	59.19	1.27144	106.265	13.8395	154.395	40.4903	208.99	9.67245	257.546	88.9463	312.923	150.208
12.1335	0.72244	59.195	1.27103	106.269	13.8381	154.398	40.4985	208.995	9.73314	257.55	88.7798	312.93	150.322
12.14	0.73214	59.2	1.27082	106.272	13.8381	154.4	40.4985	209	9.79403	257.554	88.5307	312.938	150.179
12.1465	0.74265	59.205	1.27062	106.275	13.8381	154.403	40.4985	209.005	9.88065	257.559	88.2825	312.945	150.293
12.153	0.75364	59.21	1.27042	106.279	13.8395	154.405	40.4985	209.01	9.93179	257.563	88.2	312.952	150.208
12.1595	0.76604	59.215	1.27021	106.282	13.8395	154.407	40.4985	209.015	9.99851	257.567	87.9529	312.959	150.322
12.166	0.78178	59.22	1.27001	106.285	13.8395	154.41	40.4985	209.02	10.0088	257.571	87.8707	312.966	150.236
12.1725	0.79623	59.225	1.2698	106.288	13.8381	154.412	40.5067	209.025	10.0913	257.575	87.8707	312.973	150.379
12.179	0.81126	59.23	1.27001	106.292	13.8381	154.415	40.4985	209.03	10.1793	257.579	87.9529	312.98	150.293
12.1855	0.82669	59.235	1.27001	106.295	13.8381	154.417	40.5067	209.035	10.2678	257.584	87.9529	312.988	150.408
12.192	0.84274	59.24	1.2698	106.298	13.8366	154.42	40.4985	209.04	10.3883	257.588	87.8707	312.995	150.265
12.1985	0.85801	59.245	1.2698	106.302	13.8352	154.423	40.5067	209.045	10.4778	257.592	87.8707	313.002	150.436
12.205	0.87164	59.25	1.27001	106.305	13.8352	154.425	40.5067	209.05	10.5678	257.596	87.8707	313.009	150.265
12.2115	0.88607	59.255	1.2698	106.308	13.8352	154.428	40.5067	209.055	10.6475	257.6	87.6248	313.016	150.35
12.218	0.90067	59.26	1.2698	106.312	13.8352	154.43	40.5067	209.06	10.7009	257.604	87.543	313.023	150.322
12.2245	0.91292	59.265	1.2698	106.315	13.8338	154.433	40.5067	209.065	10.7597	257.608	87.543	313.03	150.493
12.231	0.92486	59.27	1.2696	106.318	13.8338	154.435	40.5067	209.07	10.7758	257.613	87.6248	313.038	150.379
12.2375	0.93845	59.275	1.26919	106.322	13.8338	154.438	40.5067	209.075	10.7973	257.617	87.4613	313.045	150.579
12.244	0.95088	59.28	1.26939	106.325	13.8338	154.44	40.5067	209.08	10.8565	257.621	87.3797	313.052	150.493
12.2505	0.96566	59.285	1.26898	106.328	13.8324	154.442	40.5067	209.085	10.9321	257.625	87.2982	313.059	150.636
12.257	0.98243	59.29	1.26919	106.331	13.8338	154.445	40.5067	209.09	10.97	257.629	87.3797	313.066	150.522
12.2635	1.00219	59.295	1.26898	106.335	13.8338	154.447	40.5067	209.095	11.0189	257.633	87.2982	313.073	150.722
12.27	1.02181	59.3	1.26898	106.338	13.8338	154.45	40.4985	209.1	11.057	257.638	87.2982	313.08	150.551
12.2765	1.0434	59.305	1.26919	106.341	13.8338	154.452	40.5067	209.105	11.0842	257.642	87.1355	313.088	150.722
12.283	1.06611	59.31	1.26939	106.345	13.8352	154.455	40.4985	209.11	11.1334	257.646	87.2168	313.095	150.636
12.2895	1.08802	59.315	1.2698	106.348	13.8338	154.458	40.5067	209.115	11.2047	257.65	87.1355	313.102	150.837
12.296	1.10808	59.32	1.27001	106.351	13.8352	154.46	40.4985	209.12	11.2266	257.654	87.2168	313.109	150.636
12.3025	1.12592	59.325	1.27001	106.355	13.8352	154.463	40.5067	209.125	11.2541	257.658	86.9731	313.116	150.551
12.309	1.14043	59.33	1.27001	106.358	13.8352	154.465	40.4985	209.13	11.2762	257.663	86.892	313.123	150.408
12.3155	1.15433	59.335	1.27062	106.361	13.8352	154.468	40.5067	209.135	11.2982	257.667	86.8111	313.13	150.608
12.322	1.16813	59.34	1.27062	106.364	13.8352	154.47	40.4985	209.14	11.3369	257.671	86.8111	313.138	150.408
12.3285	1.18233	59.345	1.27062	106.368	13.8352	154.472	40.4985	209.145	11.3868	257.675	86.8111	313.145	150.579
12.335	1.1975	59.35	1.27082	106.371	13.8366	154.475	40.4985	209.15	11.4145	257.679	86.8111	313.152	150.322
12.3415	1.21556	59.355	1.27123	106.374	13.8338	154.477	40.4985	209.155	11.4646	257.683	86.4882	313.159	150.522
12.348	1.2336	59.36	1.27144	106.378	13.8338	154.48	40.4985	209.16	11.498	257.688	86.4077	313.166	150.408
12.3545	1.25552	59.365	1.27185	106.381	13.8324	154.482	40.4985	209.165	11.5371	257.692	86.2469	313.173	150.636
12.361	1.28094	59.37	1.27246	106.384	13.8324	154.485	40.4985	209.17	11.5595	257.696	86.1667	313.18	150.551
12.3675	1.30627	59.375	1.27267	106.388	13.8309	154.488	40.4985	209.175	11.6155	257.7	86.0065	313.188	150.722
12.374	1.33237	59.38	1.27246	106.391	13.8309	154.49	40.4985	209.18	11.6324	257.704	86.0866	313.195	150.694
12.3805	1.35869	59.385	1.27226	106.394	13.8295	154.493	40.4985	209.185	11.6717	257.708	85.8467	313.202	150.78
12.387	1.38214	59.39	1.27226	106.397	13.8295	154.495	40.4903	209.19	11.6774	257.712	85.7669	313.209	150.694
12.3935	1.40131	59.395	1.27246	106.401	13.8295	154.498	40.4985	209.195	11.7168	257.717	85.6872	313.216	150.98
12.4	1.41885	59.4	1.27246	106.404	13.8295	154.5	40.4903	209.2	11.762	257.721	85.6872	313.223	150.923
12.4065	1.43725	59.405	1.27246	106.407	13.8281	154.502	40.4903	209.205	11.8357	257.725	85.6076	313.23	151.067
12.413	1.45331	59.41	1.27226	106.411	13.8281	154.505	40.4903	209.21	11.8926	257.729	85.6872	313.237	150.866
12.4195	1.47053	59.415	1.27185	106.414	13.8267	154.507	40.4985	209.215	11.9268	257.733	85.5281	313.245	151.153
12.426	1.48763	59.42	1.27144	106.417	13.8267	154.51	40.4903	209.22	11.9554	257.737	85.5281	313.252	150.923
12.4325	1.50661	59.425	1.27144	106.421	13.8267	154.512	40.4985	209.225	12.0011	257.742	85.2901	313.259	151.153
12.439	1.5272	59.43	1.27164	106.424	13.8267	154.515	40.4903	209.23	12.0298	257.746	85.2109	313.266	150.98
12.4455	1.55016	59.435	1.27205	106.427	13.8267	154.518	40.4903	209.235	12.1103	257.75	85.1319	313.273	151.153
12.452	1.57137	59.44	1.27205	106.43	13.8267	154.52	40.4903	209.24	12.1622	257.754	85.1319	313.28	151.124
12.4585	1.59503	59.445	1.27226	106.434	13.8267	154.523	40.4903	209.245	12.1911	257.758	84.8952	313.287	151.268
12.465	1.61834	59.45	1.27205	106.437	13.8281	154.525	40.4903	209.25	12.2143	257.762	84.7379	313.295	151.153
12.4715	1.64238	59.455	1.27246	106.44	13.8281	154.528	40.4985	209.255	12.2549	257.767	84.5809	313.302	151.325
12.478	1.66458	59.46	1.27308	106.444	13.8281	154.53	40.4903	209.26	12.2723	257.771	84.6593	313.309	151.21
12.4845	1.68785	59.465	1.27328	106.447	13.8267	154.532	40.4903	209.265	12.348	257.775	84.5025	313.316	151.44
12.491	1.70727	59.47	1.27369	106.45	13.8281	154.535	40.4903	209.27	12.3948	257.779	84.5809	313.323	151.21
12.4975	1.72576	59.475	1.2739	106.454	13.8281	154.537	40.4903	209.275	12.4592	257.783	84.5809	313.33	151.297
12.504	1.74174	59.48	1.2739	106.457	13.8281	154.54	40.4821	209.28	12.4357	257.787	84.5025	313.337	151.153
12.5105	1.75906	59.485	1.2739	106.46	13.8267	154.542	40.4903	209.285	12.4651	257.792	84.3461	313.345	151.44
12.517	1.77458	59.49	1.27369	106.463	13.8281	154.545	40.4903	209.29	12.4651	257.796	84.3461	313.352	151.325
12.5235	1.79146	59.495	1.2739	106.467	13.8281	154.548	40.4903	209.295	12.5003	257.8	84.268	313.359	151.498
12.53	1.80975	59.5	1.2739	106.47	13.8281	154.55	40.4821	209.3	12.518	257.804	84.1899	313.366	151.383
12.5365	1.83073	59.505	1.2741	106.473	13.8267	154.553	40.4903	209.305	12.4944	257.808	84.0342	313.373	151.613
12.543	1.84947	59.51	1.27431	106.477	13.8267	154.555	40.4821	209.31	12.4709	257.812	83.8012	313.38	151.412
12.5495	1.86843	59.515	1.27451	106.48	13.8253	154.558	40.4821	209.315	12.424	257.816	83.569	313.387	151.585
12.556	1.88505	59.52	1.27451	106.483	13.8253	154.56	40.4821	209.32	12.3948	257.821	83.569	313.395	151.469
12.5625	1.90226	59.525	1.27492	106.487	13.8253	154.562	40.4821	209.325	12.3539	257.825	83.3375	313.402	151.642
12.569	1.91791	59.53	1.27554	106.49	13.8267	154.565	40.4821	209.33	12.284	257.829	83.4146	313.409	151.44
12.5755	1.93327	59.535	1.27636	106.493	13.8267	154.567	40.4821	209.335	12.2375	257.833	83.3375	313.416	151.613
12.582	1.94521	59.54	1.27657	106.496	13.8267	154.57	40.4821	209.34	12.1449	257.837	83.2605	313.423	151.469
12.5885	1.95858	59.545	1.27698	106.5	13.8267	154.572	40.4821	209.345	12.0413	257.841	83.1836	313.43	151.642
12.595	1.97026	59.55	1.27739	106.503	13.8267	154.575	40.4821	209.35	11.9325	257.846	83.1836	313.437	151.556
12.6015	1.98383	59.555	1.27801	106.506	13.8253	154.577	40.4738	209.355	11.8244	257.85	82.9534	313.445	151.7
12.608	1.99843	59.56	1.27801	106.51	13.8253	154.58	40.4738	209.36	11.683	257.854	82.724	313.452	151.613
12.6145	2.01408	59.565	1.2778	106.513	13.8253	154.583	40.4738	209.365	11.5259	257.858	82.4954	313.459	151.815
12.621	2.02801	59.57	1.2776	106.516	13.8253	154.585	40.4738	209.37	11.3979	257.862	82.4954	313.466	151.642
12.6275	2.04393	59.575	1.27718	106.519	13.8239	154.588	40.4821	209.375	11.2927	257.866	82.3433	313.473	151.815
12.634	2.05811	59.58	1.27677	106.523	13.8239	154.59	40.4738	209.38	11.2102	257.871	82.2674	313.48	151.7
12.6405	2.07767	59.585	1.27657	106.526	13.8239	154.593	40.4738	209.385	11.1061	257.875	82.0403	313.487	151.902
12.647	2.09406	59.59	1.27616	106.529	13.8239	154.595	40.4738	209.39	10.9863	257.879	81.8892	313.495	151.787
12.6535	2.11256	59.595	1.27575	106.533	13.8239	154.597	40.4821	209.395	10.8457	257.883	81.8139	313.502	151.931
12.66	2.13027	59.6	1.27513	106.536	13.8239	154.6	40.4738	209.4	10.7812	257.887	81.7386	313.509	151.758
12.6665	2.14517	59.605	1.27492	106.539	13.8239	154.602	40.4738	209.405	10.6795	257.891	81.5131	313.516	151.902
12.673	2.15667	59.61	1.27451	106.543	13.8253	154.605	40.4738	209.41	10.5943	257.896	81.4381	313.523	151.729
12.6795	2.16775	59.615	1.2741	106.546	13.8239	154.607	40.4738	209.415	10.4672	257.9	81.5131	313.53	151.902
12.686	2.17839	59.62	1.27369	106.549	13.8239	154.61	40.4738	209.42	10.404	257.904	81.4381	313.537	151.787
12.6925	2.18858	59.625	1.27308	106.552	13.8224	154.613	40.4738	209.425	10.2574	257.908	81.3632	313.545	151.989
12.699	2.19728	59.63	1.27246	106.556	13.8224	154.615	40.4738	209.43	10.143	257.912	81.2137	313.552	151.815
12.7055	2.21379	59.635	1.27226	106.559	13.8224	154.618	40.4738	209.435	10.0397	257.916	80.99	313.559	151.989
12.712	2.22209	59.64	1.27144	106.562	13.821	154.62	40.4656	209.44	9.83983	257.92	81.0645	313.566	151.844
12.7185	2.23253	59.645	1.27062	106.566	13.821	154.623	40.4656	209.445	9.66236	257.925	80.99	313.573	152.018
12.725	2.24198	59.65	1.2696	106.569	13.821	154.625	40.4656	209.45	9.50163	257.929	81.0645	313.58	151.902
12.7315	2.2536	59.655	1.26898	106.572	13.8196	154.627	40.4656	209.455	9.30274	257.933	80.99	313.587	152.105
12.738	2.26422	59.66	1.26796	106.576	13.8196	154.63	40.4656	209.46	9.11095	257.937	80.99	313.594	151.931
12.7445	2.27705	59.665	1.26674	106.579	13.8196	154.632	40.4656	209.465	8.93576	257.941	81.0645	313.602	152.105
12.751	2.28727	59.67	1.26572	106.582	13.8196	154.635	40.4656	209.47	8.74315	257.945	81.0645	313.609	151.96
12.7575	2.29429	59.675	1.26491	106.585	13.8196	154.637	40.4656	209.475	8.55738	257.95	80.99	313.616	152.133
12.764	2.30352	59.68	1.2643	106.589	13.8196	154.64	40.4575	209.48	8.3689	257.954	81.139	313.623	151.989
12.7705	2.31334	59.685	1.26348	106.592	13.8182	154.643	40.4656	209.485	8.22424	257.958	80.9156	313.63	152.191
12.777	2.32156	59.69	1.26287	106.595	13.8182	154.645	40.4656	209.49	8.0164	257.962	80.9156	313.637	152.018
12.7835	2.32817	59.695	1.26226	106.599	13.8168	154.648	40.4656	209.495	7.84739	257.966	80.9156	313.644	152.191
12.79	2.33535	59.7	1.26186	106.602	13.8168	154.65	40.4575	209.5	7.62165	257.97	80.9156	313.652	151.989
12.7965	2.34145	59.705	1.26105	106.605	13.8168	154.653	40.4575	209.505	7.46986	257.975	80.8412	313.659	152.191
12.803	2.34813	59.71	1.26003	106.609	13.8168	154.655	40.4575	209.51	7.28424	257.979	80.6187	313.666	152.076
12.8095	2.35651	59.715	1.25943	106.612	13.8154	154.657	40.4656	209.515	7.10501	257.983	80.3969	313.673	152.278
12.816	2.3638	59.72	1.25862	106.615	13.8168	154.66	40.4575	209.52	6.85902	257.987	80.2495	313.68	152.133
12.8225	2.36943	59.725	1.25781	106.618	13.8154	154.662	40.4656	209.525	6.63355	257.991	79.8822	313.687	152.423
12.829	2.37847	59.73	1.257	106.622	13.8154	154.665	40.4575	209.53	6.43618	257.995	79.809	313.694	152.278
12.8355	2.38755	59.735	1.25619	106.625	13.8154	154.667	40.4575	209.535	6.2742	258	79.6628	313.702	152.481
12.842	2.39382	59.74	1.25558	106.628	13.8168	154.67	40.4575	209.54	6.0689	258.004	79.7359	313.709	152.307
12.8485	2.40126	59.745	1.25498	106.632	13.8154	154.673	40.4575	209.545	5.86216	258.008	79.5898	313.716	152.51
12.855	2.407	59.75	1.25437	106.635	13.8154	154.675	40.4656	209.55	5.54713	258.012	79.5898	313.723	152.336
12.8615	2.41103	59.755	1.25397	106.638	13.8154	154.678	40.4656	209.555	5.27314	258.016	79.517	313.73	152.539
12.868	2.41391	59.76	1.25337	106.642	13.8154	154.68	40.4575	209.56	5.01532	258.02	79.4441	313.737	152.365
12.8745	2.41854	59.765	1.25296	106.645	13.8154	154.683	40.4575	209.565	4.72048	258.024	79.2987	313.744	152.568
12.881	2.42665	59.77	1.25236	106.648	13.8154	154.685	40.4575	209.57	4.45325	258.029	79.2262	313.752	152.452
12.8875	2.43305	59.775	1.25196	106.651	13.8154	154.688	40.4575	209.575	4.15451	258.033	79.0812	313.759	152.656
12.894	2.43831	59.78	1.25135	106.655	13.8139	154.69	40.4575	209.58	3.92539	258.037	79.2262	313.766	152.51
12.9005	2.44416	59.785	1.25095	106.658	13.8139	154.692	40.4575	209.585	3.75582	258.041	79.1536	313.773	152.714
12.907	2.4518	59.79	1.25055	106.661	13.8139	154.695	40.4575	209.59	3.53269	258.045	79.2262	313.78	152.539
12.9135	2.45887	59.795	1.25015	106.665	13.8139	154.697	40.4575	209.595	3.33677	258.049	79.1536	313.787	152.714
12.92	2.46479	59.8	1.24995	106.668	13.8125	154.7	40.4575	209.6	3.10305	258.054	79.0812	313.794	152.539
12.9265	2.47013	59.805	1.24995	106.671	13.8125	154.702	40.4492	209.605	2.91609	258.058	79.0089	313.802	152.772
12.933	2.47429	59.81	1.24995	106.675	13.8125	154.705	40.4492	209.61	2.69226	258.062	78.8644	313.809	152.627
12.9395	2.47966	59.815	1.24995	106.678	13.8111	154.708	40.4492	209.615	2.51052	258.066	78.7923	313.816	152.83
12.946	2.48444	59.82	1.24975	106.681	13.8111	154.71	40.4492	209.62	2.36295	258.07	78.6483	313.823	152.656
12.9525	2.48744	59.825	1.24975	106.684	13.8111	154.713	40.4492	209.625	2.09111	258.074	78.2896	313.83	152.859
12.959	2.49104	59.83	1.24955	106.688	13.8097	154.715	40.4411	209.63	1.84287	258.079	78.1466	313.837	152.714
12.9655	2.49405	59.835	1.24934	106.691	13.8083	154.718	40.4411	209.635	1.59596	258.083	77.8617	313.844	152.917
12.972	2.49645	59.84	1.24894	106.694	13.8083	154.72	40.4411	209.64	1.39799	258.087	77.6488	313.852	152.772
12.9785	2.50007	59.845	1.24894	106.698	13.8083	154.722	40.4411	209.645	1.24106	258.091	77.4365	313.859	152.947
12.985	2.50309	59.85	1.24874	106.701	13.8083	154.725	40.4411	209.65	1.04233	258.095	77.3659	313.866	152.772
12.9915	2.5049	59.855	1.24874	106.704	13.8069	154.727	40.4411	209.655	0.83504	258.099	77.0842	313.873	153.005
12.998	2.50793	59.86	1.24874	106.708	13.8083	154.73	40.4411	209.66	0.6028	258.104	77.1545	313.88	152.83
13.0045	2.51218	59.865	1.24834	106.711	13.8069	154.732	40.4411	209.665	0.44095	258.108	77.2249	313.887	153.034
13.011	2.51582	59.87	1.24834	106.714	13.8083	154.735	40.4411	209.67	0.18277	258.112	77.2249	313.894	152.888
13.0175	2.5207	59.875	1.24854	106.718	13.8083	154.738	40.4411	209.675	1.9	258.116	77.1545	313.901	153.063
13.024	2.52497	59.88	1.24874	106.721	13.8083	154.74	40.4411	209.68	1.9	258.12	77.014	313.909	152.917
13.0305	2.52803	59.885	1.24894	106.724	13.8069	154.743	40.4411	209.685	1.9	258.124	76.664	313.916	153.121
13.037	2.52986	59.89	1.24914	106.727	13.8069	154.745	40.4411	209.69	4.82944	258.128	76.4548	313.923	152.947
13.0435	2.53232	59.895	1.24934	106.731	13.8069	154.748	40.4411	209.695	1.9	258.133	76.177	313.93	153.18
13.05	2.53477	59.9	1.24934	106.734	13.8069	154.75	40.4411	209.7	1.9	258.137	76.2464	313.937	153.034
13.0565	2.53785	59.905	1.24914	106.737	13.8069	154.752	40.4492	209.705	1.9	258.141	76.0385	313.944	153.238
13.063	2.54092	59.91	1.24874	106.741	13.8054	154.755	40.4492	209.71	1.9	258.145	76.0385	313.951	153.063
13.0695	2.54401	59.915	1.24814	106.744	13.8054	154.757	40.4492	209.715	1.9	258.149	76.1077	313.959	153.267
13.076	2.54771	59.92	1.24794	106.747	13.8054	154.76	40.4492	209.72	1.9	258.153	76.1077	313.966	153.092
13.0825	2.54957	59.925	1.24734	106.751	13.8054	154.762	40.4492	209.725	1.9	258.158	75.8314	313.973	153.326
13.089	2.55267	59.93	1.24714	106.754	13.8054	154.765	40.4492	209.73	1.9	258.162	75.7624	313.98	153.151
13.0955	2.55515	59.935	1.24694	106.757	13.8054	154.768	40.4492	209.735	1.9	258.166	75.6248	313.987	153.384
13.102	2.55825	59.94	1.24694	106.76	13.8054	154.77	40.4492	209.74	1.9	258.17	75.5561	313.994	153.209
13.1085	2.56012	59.945	1.24714	106.764	13.8054	154.773	40.4492	209.745	1.9	258.174	75.0772	314.001	153.413
13.115	2.56385	59.95	1.24754	106.767	13.804	154.775	40.4492	209.75	1.9	258.178	74.7373	314.009	153.267
13.1215	2.56697	59.955	1.24774	106.77	13.804	154.778	40.4492	209.755	1.9	258.183	74.4666	314.016	153.501
13.128	2.56822	59.96	1.24814	106.774	13.8012	154.78	40.4492	209.76	1.9	258.187	74.2644	314.023	153.326
13.1345	2.5701	59.965	1.24834	106.777	13.7984	154.782	40.4492	209.765	1.9	258.191	73.9956	314.03	153.56
13.141	2.57198	59.97	1.24854	106.78	13.7955	154.785	40.4492	209.77	1.9	258.195	73.8617	314.037	153.384
13.1475	2.57323	59.975	1.24854	106.784	13.7927	154.787	40.4492	209.775	1.9	258.199	73.528	314.044	153.589
13.154	2.57448	59.98	1.24874	106.787	13.7927	154.79	40.4575	209.78	1.9	258.203	73.2623	314.051	153.443
13.1605	2.57573	59.985	1.24874	106.79	13.7927	154.792	40.4492	209.785	1.9	258.208	72.8658	314.059	153.677
[truncated: 18,002 more rows]

## Sheet: Figure 3h
Mp Sensor		Mp-w-p Sensor		Mw Sensor		Mw-p-w Sensor
Strain (%)	Signal error (%)	Strain (%)	Signal error (%)	Strain (%)	Signal error (%)	Strain (%)	Signal error (%)
1.5	87.5249	0.8	41	1	18.5761	1	23.43
1.5	87.5249	1.6	25.2527	2	15.972	2	55.3971
2	83.3333	2.4	21.9709	3	13.1266	3	30.1211
2	83.3333	3.2	21.8091	4	8.02349	4	17.073
3	107.027	4	17.6859	5	9.23629	5	13.0895
3	107.027	4.8	13.4085	6	6.85852	6	11.4564
3.5	20	5.6	15.4236	7	7.00793	7	7.17367
3.5	20	6.4	15.4329	8	6.95354	8	4.99547
4.5	23.7817	7.2	12.3097	9	7.48782	9	4.49779
4.5	23.7817	8	15.4321	10	8.11479	10	5.98917
5	22.5	8.8	16.3194	11	8.91831	11	6.80279
5	22.5	9.6	14.9479	12	8.87306	12	5.91958
6	18.7228	10.4	15.4642	13	8.74511	13	4.98533
6	18.7228	11.2	12.0057	14	8.23611	14	4.65213
		12	10.0218	15	7.4832	15	5.03398
		12.8	8.68394	16	6.97147	16	3.69687
		13.6	6.6345	17	7.22782	17	3.51467
		14.4	8.55851	18	7.34369	18	3.66896
		15.2	9.24117	19	7.80842	19	2.85052
		16	8.94369	20	9.6465	20	1.61722
		16.8	6.92974	21	8.41831	21	1.10223
		17.6	5.96396	22	7.92657	22	2.27768
		18.4	7.03122	23	7.38997	23	4.82741
		19.2	6.65216	24	6.87313	24	5.54458
		20	6.16517	25	6.05393	25	5.01936
		20.8	5.50237	26	6.44848	26	5.09452
		21.6	5.83519	27	6.53024	27	5.55638
		22.4	5.65233	28	7.07342	28	4.80806
		23.2	5.63672	29	7.23344	29	4.47461
		24	3.839	30	6.81773	30	3.89459
				31	6.91571	31	2.19177
				32	6.54458	32	3.09122
				33	7.17927	33	2.57156
				34	6.2128	34	2.31868
				35	6.19534	35	1.35932
				36	6.41859	36	1.44361
				37	6.14262	37	3.05683
				38	6.65079	38	4.89868
				39	6.59171	39	3.83737
						40	5.15838
						41	6.00615
						42	4.97923
						43	5.04431
						44	5.03392
						45	5.35424
						46	7.6458
						47	5.60522
						48	6.89845
						49	6.879
						50	8.30524
