# Supplementary material for: Topographic design in wearable MXene sensors with in-sensor machine learning for full-body avatar reconstruction
Source: Nat Commun. 2022 Sep 9;13:5311. doi: 10.1038/s41467-022-33021-5 (PMC9461448; doi:10.1038/s41467-022-33021-5)
Supplement: Supplementary file 9 — Source Data [file 41467_2022_33021_MOESM9_ESM.zip › Source Data Fig. 4.xlsx]

## Sheet: Figure 4b
Mw-p-w Sensor
Time (s)	(R-R0)/R0
0.8067	0.275
0.8167	0.25841
0.8267	0.24424
0.8367	0.23404
0.8467	0.22372
0.8567	0.21712
0.8667	0.21385
0.8767	0.21548
0.8867	0.22372
0.8967	0.23151
0.9067	0.23601
0.9167	0.23742
0.9267	0.23545
0.9367	0.23657
0.9467	0.23432
0.9567	0.22816
0.9667	0.22345
0.9767	0.22069
0.9867	0.22069
0.9967	0.22096
1.0067	0.22511
1.0167	0.22956
1.0267	0.23714
1.0367	0.23969
1.0467	0.23404
1.0567	0.22984
1.0667	0.22705
1.0767	0.22511
1.0867	0.224
1.0967	0.22428
1.1067	0.22207
1.1167	0.21603
1.1267	0.20951
1.1367	0.2044
1.1467	0.20306
1.1567	0.20306
1.1667	0.2028
1.1767	0.20521
1.1867	0.21467
1.1967	0.22483
1.2067	0.23884
1.2167	0.25637
1.2267	0.26665
1.2367	0.26992
1.2467	0.2735
1.2567	0.2738
1.2667	0.2762
1.2767	0.2771
1.2867	0.27831
1.2967	0.27982
1.3067	0.28437
1.3167	0.28712
1.3267	0.28285
1.3367	0.2771
1.3467	0.2738
1.3567	0.2741
1.3667	0.2732
1.3767	0.27201
1.3867	0.2726
1.3967	0.2741
1.4067	0.27111
1.4167	0.2637
1.4267	0.25666
1.4367	0.25085
1.4467	0.24568
1.4567	0.24054
1.4667	0.23771
1.4767	0.23827
1.4867	0.23264
1.4967	0.22872
1.5067	0.22984
1.5167	0.22511
1.5267	0.22096
1.5367	0.21467
1.5467	0.20843
1.5567	0.20387
1.5667	0.20413
1.5767	0.20387
1.5867	0.20413
1.5967	0.20146
1.6067	0.1996
1.6167	0.19669
1.6267	0.19405
1.6367	0.19642
1.6467	0.20467
1.6567	0.21548
1.6667	0.21276
1.6767	0.21303
1.6867	0.21195
1.6967	0.21685
1.7067	0.22649
1.7167	0.23545
1.7267	0.24884
1.7367	0.25929
1.7467	0.25958
1.7567	0.26311
1.7667	0.25841
1.7767	0.24855
1.7867	0.23799
1.7967	0.23095
1.8067	0.22816
1.8167	0.23657
1.8267	0.25172
1.8367	0.2738
1.8467	0.29327
1.8567	0.31365
1.8667	0.32783
1.8767	0.33899
1.8867	0.33601
1.8967	0.33076
1.9067	0.32393
1.9167	0.31781
1.9267	0.31111
1.9367	0.30889
1.9467	0.30826
1.9567	0.30417
1.9667	0.2976
1.9767	0.29296
1.9867	0.29327
1.9967	0.29419
2.0067	0.29574
2.0167	0.29823
2.0267	0.29823
2.0367	0.29203
2.0467	0.28407
2.0567	0.2765
2.0667	0.27081
2.0767	0.26813
2.0867	0.26873
2.0967	0.26754
2.1067	0.26754
2.1167	0.26606
2.1267	0.26399
2.1367	0.26075
2.1467	0.25987
2.1567	0.25317
2.1667	0.25057
2.1767	0.2451
2.1867	0.24225
2.1967	0.23686
2.2067	0.23545
2.2167	0.2332
2.2267	0.23686
2.2367	0.24054
2.2467	0.24654
2.2567	0.25346
2.2667	0.25637
2.2767	0.25753
2.2867	0.26017
2.2967	0.26193
2.3067	0.26576
2.3167	0.26932
2.3267	0.27081
2.3367	0.27081
2.3467	0.26843
2.3567	0.26873
2.3667	0.26813
2.3767	0.26813
2.3867	0.27081
2.3967	0.26724
2.4067	0.2637
2.4167	0.25666
2.4267	0.25462
2.4367	0.25346
2.4467	0.25404
2.4567	0.25987
2.4667	0.2747
2.4767	0.2908
2.4867	0.31589
2.4967	0.33535
2.5067	0.35236
2.5167	0.37223
2.5267	0.41748
2.5367	0.49701
2.5467	0.61292
2.5567	0.69521
2.5667	0.7102
2.5767	0.6915
2.5867	0.64078
2.5967	0.56492
2.6067	0.50785
2.6167	0.46741
2.6267	0.43172
2.6367	0.40754
2.6467	0.39055
2.6567	0.37992
2.6667	0.38204
2.6767	0.40171
2.6867	0.43666
2.6967	0.502
2.7067	0.57677
2.7167	0.66192
2.7267	0.70107
2.7367	0.68939
2.7467	0.64078
2.7567	0.60575
2.7667	0.56402
2.7767	0.53607
2.7867	0.5444
2.7967	0.54396
2.8067	0.56991
2.8167	0.58322
2.8267	0.59019
2.8367	0.59535
2.8467	0.58786
2.8567	0.57953
2.8667	0.55996
2.8767	0.5444
2.8867	0.5313
2.8967	0.5129
2.9067	0.49083
2.9167	0.47339
2.9267	0.46029
2.9367	0.43362
2.9467	0.42719
2.9567	0.41785
2.9667	0.40352
2.9767	0.39306
2.9867	0.41489
2.9967	0.43933
3.0067	0.475
3.0167	0.54528
3.0267	0.65937
3.0367	0.72986
3.0467	0.73097
3.0567	0.6984
3.0667	0.65582
3.0767	0.60575
3.0867	0.55593
3.0967	0.51799
3.1067	0.48024
3.1167	0.45911
3.1267	0.44163
3.1367	0.42757
3.1467	0.4186
3.1567	0.41934
3.1667	0.43513
3.1767	0.46423
3.1867	0.49784
3.1967	0.54837
3.2067	0.5977
3.2167	0.63879
3.2267	0.66192
3.2367	0.67063
3.2467	0.6538
3.2567	0.62307
3.2667	0.593
3.2767	0.55638
3.2867	0.53826
3.2967	0.52312
3.3067	0.50617
3.3167	0.47984
3.3267	0.45245
3.3367	0.43475
3.3467	0.42269
3.3567	0.41047
3.3667	0.40462
3.3767	0.40062
3.3867	0.39773
3.3967	0.40062
3.4067	0.40171
3.4167	0.40243
3.4267	0.40134
3.4367	0.39665
3.4467	0.38948
3.4567	0.38664
3.4667	0.38098
3.4767	0.37712
3.4867	0.37328
3.4967	0.37362
3.5067	0.3698
3.5167	0.36257
3.5267	0.35744
3.5367	0.35439
3.5467	0.35202
3.5567	0.34832
3.5667	0.34397
3.5767	0.33965
3.5867	0.33799
3.5967	0.34098
3.6067	0.35
3.6167	0.36325
3.6267	0.37328
3.6367	0.37467
3.6467	0.36946
3.6567	0.36773
3.6667	0.36635
3.6767	0.36566
3.6867	0.37015
3.6967	0.37397
3.7067	0.37537
3.7167	0.37572
3.7267	0.37747
3.7367	0.38628
3.7467	0.40243
3.7567	0.41563
3.7667	0.43248
3.7767	0.44201
3.7867	0.43628
3.7967	0.42908
3.8067	0.42344
3.8167	0.41047
3.8267	0.40462
3.8367	0.39845
3.8467	0.39413
3.8567	0.38806
3.8667	0.3877
3.8767	0.39127
3.8867	0.39809
3.8967	0.41084
3.9067	0.42083
3.9167	0.42269
3.9267	0.41934
3.9367	0.41711
3.9467	0.41489
3.9567	0.40937
3.9667	0.40462
3.9767	0.39917
3.9867	0.39413
3.9967	0.39162
4.0067	0.38877
4.0167	0.38204
4.0267	0.37154
4.0367	0.36635
4.0467	0.3612
4.0567	0.36154
4.0667	0.36531
4.0767	0.36359
4.0867	0.36257
4.0967	0.3612
4.1067	0.36359
4.1167	0.36773
4.1267	0.36704
4.1367	0.36635
4.1467	0.36291
4.1567	0.35337
4.1667	0.34397
4.1767	0.33568
4.1867	0.3275
4.1967	0.32038
4.2067	0.31813
4.2167	0.32102
4.2267	0.32199
4.2367	0.32264
4.2467	0.31589
4.2567	0.30984
4.2667	0.30605
4.2767	0.30322
4.2867	0.30197
4.2967	0.30322
4.3067	0.30668
4.3167	0.30921
4.3267	0.30858
4.3367	0.30668
4.3467	0.30291
4.3567	0.29885
4.3667	0.29698
4.3767	0.30166
4.3867	0.30668
4.3967	0.30605
4.4067	0.30228
4.4167	0.29978
4.4267	0.29698
4.4367	0.29605
4.4467	0.29605
4.4567	0.29667
4.4667	0.29636
4.4767	0.29172
4.4867	0.28529
4.4967	0.27922
4.5067	0.2759
4.5167	0.2732
4.5267	0.27201
4.5367	0.26813
4.5467	0.26281
4.5567	0.25929
4.5667	0.2634
4.5767	0.26992
4.5867	0.2768
4.5967	0.28164
4.6067	0.28346
4.6167	0.28285
4.6267	0.27982
4.6367	0.27891
4.6467	0.2771
4.6567	0.28103
4.6667	0.28316
4.6767	0.28316
4.6867	0.28073
4.6967	0.28407
4.7067	0.28957
4.7167	0.29296
4.7267	0.29357
4.7367	0.29265
4.7467	0.2908
4.7567	0.29172
4.7667	0.29327
4.7767	0.29357
4.7867	0.29512
4.7967	0.29978
4.8067	0.30542
4.8167	0.31175
4.8267	0.31653
4.8367	0.31941
4.8467	0.32425
4.8567	0.3249
4.8667	0.31877
4.8767	0.31302
4.8867	0.30858
4.8967	0.30542
4.9067	0.30448
4.9167	0.30103
4.9267	0.29791
4.9367	0.29574
4.9467	0.29327
4.9567	0.29111
4.9667	0.29142
4.9767	0.29698
4.9867	0.307
4.9967	0.31974
5.0067	0.32587
5.0167	0.33109
5.0267	0.33601
5.0367	0.33667
5.0467	0.33634
5.0567	0.33667
5.0667	0.337
5.0767	0.3347
5.0867	0.33174
5.0967	0.3288
5.1067	0.32361
5.1167	0.32006
5.1267	0.31717
5.1367	0.31653
5.1467	0.31685
5.1567	0.31525
5.1667	0.31429
5.1767	0.31111
5.1867	0.30763
5.1967	0.30511
5.2067	0.307
5.2167	0.31429
5.2267	0.31781
5.2367	0.31909
5.2467	0.31781
5.2567	0.31589
5.2667	0.31621
5.2767	0.31749
5.2867	0.32685
5.2967	0.33273
5.3067	0.3347
5.3167	0.33667
5.3267	0.33634
5.3367	0.33404
5.3467	0.33076
5.3567	0.32685
5.3667	0.32393
5.3767	0.32102
5.3867	0.31749
5.3967	0.31781
5.4067	0.32264
5.4167	0.31877
5.4267	0.31302
5.4367	0.31175
5.4467	0.31397
5.4567	0.30889
5.4667	0.30637
5.4767	0.30228
5.4867	0.29854
5.4967	0.29419
5.5067	0.29481
5.5167	0.30291
5.5267	0.31557
5.5367	0.32717
5.5467	0.33011
5.5567	0.33273
5.5667	0.33535
5.5767	0.33733
5.5867	0.33766
5.5967	0.33568
5.6067	0.33338
5.6167	0.33011
5.6267	0.3275
5.6367	0.32393
5.6467	0.32038
5.6567	0.31813
5.6667	0.31685
5.6767	0.31781
5.6867	0.32038
5.6967	0.3249
5.7067	0.32523
5.7167	0.32783
5.7267	0.33568
5.7367	0.33965
5.7467	0.34098
5.7567	0.33932
5.7667	0.33273
5.7767	0.32717
5.7867	0.32231
5.7967	0.31685
5.8067	0.31525
5.8167	0.31461
5.8267	0.31397
5.8367	0.31589
5.8467	0.31813
5.8567	0.32038
5.8667	0.32006
5.8767	0.31877
5.8867	0.31781
5.8967	0.31589
5.9067	0.31079
5.9167	0.30763
5.9267	0.30448
5.9367	0.29978
5.9467	0.29729
5.9567	0.29605
5.9667	0.29543
5.9767	0.29885
5.9867	0.30417
5.9967	0.30953
6.0067	0.31048
6.0167	0.30953
6.0267	0.31143
6.0367	0.30953
6.0467	0.31238
6.0567	0.31175
6.0667	0.30637
6.0767	0.30103
6.0867	0.29543
6.0967	0.28957
6.1067	0.2859
6.1167	0.28316
6.1267	0.28043
6.1367	0.27831
6.1467	0.2765
6.1567	0.2735
6.1667	0.2729
6.1767	0.27022
6.1867	0.26843
6.1967	0.26873
6.2067	0.2747
6.2167	0.28468
6.2267	0.29265
6.2367	0.29698
6.2467	0.29388
6.2567	0.28681
6.2667	0.27741
6.2767	0.27141
6.2867	0.26695
6.2967	0.26311
6.3067	0.25987
6.3167	0.25812
6.3267	0.259
6.3367	0.25841
6.3467	0.25578
6.3567	0.25172
6.3667	0.24797
6.3767	0.24482
6.3867	0.24253
6.3967	0.24139
6.4067	0.24139
6.4167	0.24596
6.4267	0.25608
6.4367	0.26429
6.4467	0.26754
6.4567	0.26635
6.4667	0.26252
6.4767	0.25753
6.4867	0.25259
6.4967	0.25114
6.5067	0.25143
6.5167	0.25433
6.5267	0.25724
6.5367	0.2587
6.5467	0.25958
6.5567	0.25783
6.5667	0.25491
6.5767	0.25346
6.5867	0.25085
6.5967	0.2497
6.6067	0.25028
6.6167	0.24768
6.6267	0.24855
6.6367	0.24768
6.6467	0.24539
6.6567	0.24826
6.6667	0.26017
6.6767	0.2768
6.6867	0.29142
6.6967	0.29481
6.7067	0.29481
6.7167	0.29296
6.7267	0.28681
6.7367	0.28498
6.7467	0.28224
6.7567	0.2759
6.7667	0.26873
6.7767	0.2637
6.7867	0.26075
6.7967	0.26281
6.8067	0.26547
6.8167	0.26724
6.8267	0.26754
6.8367	0.26399
6.8467	0.25987
6.8567	0.25695
6.8667	0.25375
6.8767	0.25085
6.8867	0.24855
6.8967	0.24797
6.9067	0.24625
6.9167	0.24855
6.9267	0.25172
6.9367	0.25462
6.9467	0.25841
6.9567	0.26606
6.9667	0.26754
6.9767	0.26517
6.9867	0.26399
6.9967	0.26488
7.0067	0.26992
7.0167	0.2765
7.0267	0.27922
7.0367	0.2762
7.0467	0.26813
7.0567	0.26399
7.0667	0.26163
7.0767	0.25783
7.0867	0.25346
7.0967	0.25346
7.1067	0.25637
7.1167	0.26017
7.1267	0.26252
7.1367	0.26075
7.1467	0.259
7.1567	0.25841
7.1667	0.26017
7.1767	0.26311
7.1867	0.26695
7.1967	0.26962
7.2067	0.27201
7.2167	0.2723
7.2267	0.26902
7.2367	0.26635
7.2467	0.26311
7.2567	0.25929
7.2667	0.25666
7.2767	0.25433
7.2867	0.2552
7.2967	0.26163
7.3067	0.27201
7.3167	0.28012
7.3267	0.28133
7.3367	0.27922
7.3467	0.2735
7.3567	0.26873
7.3667	0.27051
7.3767	0.2735
7.3867	0.2741
7.3967	0.2747
7.4067	0.27081
7.4167	0.26695
7.4267	0.26458
7.4367	0.26163
7.4467	0.26222
7.4567	0.27022
7.4667	0.2771
7.4767	0.28316
7.4867	0.28285
7.4967	0.27771
7.5067	0.2726
7.5167	0.26962
7.5267	0.26635
7.5367	0.26517
7.5467	0.25724
7.5567	0.2552
7.5667	0.25114
7.5767	0.24539
7.5867	0.24082
7.5967	0.23629
7.6067	0.2346
7.6167	0.23516
7.6267	0.23799
7.6367	0.23997
7.6467	0.24225
7.6567	0.24453
7.6667	0.24396
7.6767	0.24282
7.6867	0.23264
7.6967	0.22844
7.7067	0.229
7.7167	0.23151
7.7267	0.23348
7.7367	0.23742
7.7467	0.23855
7.7567	0.24253
7.7667	0.24539
7.7767	0.24424
7.7867	0.24253
7.7967	0.24026
7.8067	0.23573
7.8167	0.22788
7.8267	0.2174
7.8367	0.20628
7.8467	0.20709
7.8567	0.21168
7.8667	0.21932
7.8767	0.22317
7.8867	0.22372
7.8967	0.21603
7.9067	0.20547
7.9167	0.1988
7.9267	0.19247
7.9367	0.19037
7.9467	0.19116
7.9567	0.2004
7.9667	0.21904
7.9767	0.23827
7.9867	0.25433
7.9967	0.26724
8.0067	0.27831
8.0167	0.2976
8.0267	0.32038
8.0367	0.33998
8.0467	0.37607
8.0567	0.42457
8.0667	0.48227
8.0767	0.51672
8.0867	0.54484
8.0967	0.57037
8.1067	0.56628
8.1167	0.54837
8.1267	0.51799
8.1367	0.49701
8.1467	0.48878
8.1567	0.4678
8.1667	0.44393
8.1767	0.40937
8.1867	0.37887
8.1967	0.35337
8.2067	0.33338
8.2167	0.31717
8.2267	0.30166
8.2367	0.29172
8.2467	0.28804
8.2567	0.2859
8.2667	0.2756
8.2767	0.27171
8.2867	0.27741
8.2967	0.28743
8.3067	0.30953
8.3167	0.33305
8.3267	0.36738
8.3367	0.40973
8.3467	0.47139
8.3567	0.56041
8.3667	0.65785
8.3767	0.70374
8.3867	0.71182
8.3967	0.70696
8.4067	0.66499
8.4167	0.62356
8.4267	0.57677
8.4367	0.54308
8.4467	0.52312
8.4567	0.50033
8.4667	0.48064
8.4767	0.46701
8.4867	0.46186
8.4967	0.46265
8.5067	0.46384
8.5167	0.4995
8.5267	0.55727
8.5367	0.59253
8.5467	0.61244
8.5567	0.61871
8.5667	0.62162
8.5767	0.59206
8.5867	0.54044
8.5967	0.51079
8.6067	0.50911
8.6167	0.51884
8.6267	0.55638
8.6367	0.58045
8.6467	0.58045
8.6567	0.5916
8.6667	0.59629
8.6767	0.59019
8.6867	0.58647
8.6967	0.569
8.7067	0.54616
8.7167	0.51714
8.7267	0.48919
8.7367	0.4686
8.7467	0.45832
8.7567	0.44857
8.7667	0.42457
8.7767	0.40937
8.7867	0.41194
8.7967	0.4079
8.8067	0.4212
8.8167	0.4401
8.8267	0.44663
8.8367	0.46186
8.8467	0.4896
8.8567	0.54484
8.8667	0.626
8.8767	0.69309
8.8867	0.7102
8.8967	0.69787
8.9067	0.6758
8.9167	0.64576
8.9267	0.61053
8.9367	0.57219
8.9467	0.5444
8.9567	0.5214
8.9667	0.4995
8.9767	0.48064
8.9867	0.47179
8.9967	0.4738
9.0067	0.48267
9.0167	0.49909
9.0267	0.51842
9.0367	0.5352
9.0467	0.55459
9.0567	0.57539
9.0667	0.58554
9.0767	0.58554
9.0867	0.58973
9.0967	0.58368
9.1067	0.56267
9.1167	0.52698
9.1267	0.48552
9.1367	0.48308
9.1467	0.50408
9.1567	0.52655
9.1667	0.5287
9.1767	0.5444
9.1867	0.56447
9.1967	0.57769
9.2067	0.61437
9.2167	0.63582
9.2267	0.65128
9.2367	0.64626
9.2467	0.65229
9.2567	0.62844
9.2667	0.59911
9.2767	0.57265
9.2867	0.55103
9.2967	0.5313
9.3067	0.50534
9.3167	0.49867
9.3267	0.47943
9.3367	0.44857
9.3467	0.42719
9.3567	0.40863
9.3667	0.40973
9.3767	0.416
9.3867	0.42494
9.3967	0.44934
9.4067	0.47179
9.4167	0.52526
9.4267	0.6134
9.4367	0.69787
9.4467	0.71128
9.4567	0.69627
9.4667	0.67736
9.4767	0.64127
9.4867	0.61244
9.4967	0.586
9.5067	0.56628
9.5167	0.55014
9.5267	0.53564
9.5367	0.52784
9.5467	0.52569
9.5567	0.52655
9.5667	0.53695
9.5767	0.5466
9.5867	0.5497
9.5967	0.54926
9.6067	0.54396
9.6167	0.54044
9.6267	0.54044
9.6367	0.53695
9.6467	0.53477
9.6567	0.53433
9.6667	0.5287
9.6767	0.52612
9.6867	0.52914
9.6967	0.53173
9.7067	0.5352
9.7167	0.53173
9.7267	0.51842
9.7367	0.50116
9.7467	0.48389
9.7567	0.46384
9.7667	0.45206
9.7767	0.45362
9.7867	0.46463
9.7967	0.48919
9.8067	0.51927
9.8167	0.56312
9.8267	0.5874
9.8367	0.611
9.8467	0.64028
9.8567	0.6758
9.8667	0.69787
9.8767	0.71453
9.8867	0.70321
9.8967	0.69627
9.9067	0.69574
9.9167	0.69468
9.9267	0.68992
9.9367	0.68153
9.9467	0.67115
9.9567	0.65684
9.9667	0.64078
9.9767	0.62844
9.9867	0.61774
9.9967	0.61148
10.0067	0.60623
10.0167	0.6048
10.0267	0.60148
10.0367	0.60053
10.0467	0.5977
10.0567	0.59394
10.0667	0.59066
10.0767	0.5874
10.0867	0.5823
10.0967	0.57631
10.1067	0.56991
10.1167	0.56267
10.1267	0.55862
10.1367	0.55548
10.1467	0.54881
10.1567	0.54837
10.1667	0.54881
10.1767	0.55192
10.1867	0.55014
10.1967	0.54528
10.2067	0.5444
10.2167	0.5422
10.2267	0.54088
10.2367	0.53826
10.2467	0.53433
10.2567	0.5313
10.2667	0.53043
10.2767	0.52957
10.2867	0.52655
10.2967	0.52226
10.3067	0.52055
10.3167	0.52226
10.3267	0.52226
10.3367	0.52569
10.3467	0.53
10.3567	0.53043
10.3667	0.53043
10.3767	0.5352
10.3867	0.53913
10.3967	0.54396
10.4067	0.55236
10.4167	0.55817
10.4267	0.55192
10.4367	0.53913
10.4467	0.53173
10.4567	0.5244
10.4667	0.52055
10.4767	0.5197
10.4867	0.51714
10.4967	0.51629
10.5067	0.51884
10.5167	0.52012
10.5267	0.5214
10.5367	0.5244
10.5467	0.53
10.5567	0.52784
10.5667	0.52055
10.5767	0.51587
10.5867	0.51502
10.5967	0.51544
10.6067	0.52483
10.6167	0.53607
10.6267	0.54396
10.6367	0.54881
10.6467	0.55147
10.6567	0.5466
10.6667	0.54001
10.6767	0.53346
10.6867	0.52741
10.6967	0.51927
10.7067	0.5129
10.7167	0.50743
10.7267	0.4995
10.7367	0.4966
10.7467	0.50366
10.7567	0.51757
10.7667	0.5244
10.7767	0.51629
10.7867	0.51164
10.7967	0.49867
10.8067	0.49495
10.8167	0.49743
10.8267	0.49619
10.8367	0.49826
10.8467	0.4896
10.8567	0.4758
10.8667	0.46423
10.8767	0.4509
10.8867	0.44355
10.8967	0.43971
10.9067	0.43818
10.9167	0.43552
10.9267	0.43362
10.9367	0.43475
10.9467	0.43666
10.9567	0.43895
10.9667	0.44818
10.9767	0.45479
10.9867	0.45245
10.9967	0.44973
11.0067	0.44857
11.0167	0.4424
11.0267	0.43704
11.0367	0.43286
11.0467	0.43096
11.0567	0.43059
11.0667	0.42607
11.0767	0.41934
11.0867	0.41084
11.0967	0.40973
11.1067	0.4112
11.1167	0.41084
11.1267	0.41157
11.1367	0.409
11.1467	0.40352
11.1567	0.39917
11.1667	0.39773
11.1767	0.39953
11.1867	0.3999
11.1967	0.40062
11.2067	0.40498
11.2167	0.4101
11.2267	0.41489
11.2367	0.41897
11.2467	0.416
11.2567	0.41157
11.2667	0.41489
11.2767	0.43248
11.2867	0.44779
11.2967	0.45323
11.3067	0.45753
11.3167	0.46582
11.3267	0.47903
11.3367	0.49165
11.3467	0.49619
11.3567	0.50033
11.3667	0.49577
11.3767	0.48756
11.3867	0.47903
11.3967	0.46582
11.4067	0.45479
11.4167	0.44663
11.4267	0.44432
11.4367	0.44124
11.4467	0.44086
11.4567	0.44048
11.4667	0.43933
11.4767	0.43742
11.4867	0.44278
11.4967	0.44548
11.5067	0.44393
11.5167	0.4378
11.5267	0.43248
11.5367	0.43248
11.5467	0.43324
11.5567	0.43059
11.5667	0.4287
11.5767	0.42832
11.5867	0.42569
11.5967	0.41637
11.6067	0.40937
11.6167	0.40754
11.6267	0.40316
11.6367	0.40207
11.6467	0.39881
11.6567	0.39306
11.6667	0.38984
11.6767	0.39557
11.6867	0.41341
11.6967	0.43742
11.7067	0.4509
11.7167	0.45558
11.7267	0.45323
11.7367	0.4378
11.7467	0.42046
11.7567	0.39485
11.7667	0.37642
11.7767	0.36257
11.7867	0.35101
11.7967	0.33932
11.8067	0.33535
11.8167	0.33371
11.8267	0.3324
11.8367	0.32913
11.8467	0.32425
11.8567	0.31749
11.8667	0.307
11.8767	0.29978
11.8867	0.29636
11.8967	0.29265
11.9067	0.2908
11.9167	0.2945
11.9267	0.29327
11.9367	0.29172
11.9467	0.28773
11.9567	0.28681
11.9667	0.27861
11.9767	0.2762
11.9867	0.26902
11.9967	0.26458
12.0067	0.26665
12.0167	0.26962
12.0267	0.26754
12.0367	0.26547
12.0467	0.27022
12.0567	0.2738
12.0667	0.28073
12.0767	0.28316
12.0867	0.28346
12.0967	0.28224
12.1067	0.28194
12.1167	0.27771
12.1267	0.26843
12.1367	0.25812
12.1467	0.25288
12.1567	0.24884
12.1667	0.2497
12.1767	0.25462
12.1867	0.26311
12.1967	0.2741
12.2067	0.27201
12.2167	0.26635
12.2267	0.26046
12.2367	0.25375
12.2467	0.24884
12.2567	0.24282
12.2667	0.23686
12.2767	0.22844
12.2867	0.21794
12.2967	0.20628
12.3067	0.19721
12.3167	0.18854
12.3267	0.17846
12.3367	0.17208
12.3467	0.16603
12.3567	0.16302
12.3667	0.16053
12.3767	0.15929
12.3867	0.15583
12.3967	0.15435
12.4067	0.15706
12.4167	0.15954
12.4267	0.16202
12.4367	0.16502
12.4467	0.16779
12.4567	0.16628
12.4667	0.16053
12.4767	0.15361
12.4867	0.15484
12.4967	0.16352
12.5067	0.17667
12.5167	0.18672
12.5267	0.1909
12.5367	0.18698
12.5467	0.18413
12.5567	0.18413
12.5667	0.18672
12.5767	0.19457
12.5867	0.20521
12.5967	0.20924
12.6067	0.22152
12.6167	0.23039
12.6267	0.24625
12.6367	0.26695
12.6467	0.28773
12.6567	0.29791
12.6667	0.28988
12.6767	0.2759
12.6867	0.25637
12.6967	0.21959
12.7067	0.19854
12.7167	0.18103
12.7267	0.17437
12.7367	0.17006
12.7467	0.16277
12.7567	0.15954
12.7667	0.16377
12.7767	0.18283
12.7867	0.18594
12.7967	0.1818
12.8067	0.193
12.8167	0.2028
12.8267	0.20521
12.8367	0.20736
12.8467	0.21303
12.8567	0.24654
12.8667	0.25695
12.8767	0.25783
12.8867	0.26075
12.8967	0.24539
12.9067	0.24855
12.9167	0.22705
12.9267	0.23404
12.9367	0.25578
12.9467	0.2738
12.9567	0.28164
12.9667	0.29885
12.9767	0.3288
12.9867	0.35236
12.9967	0.37712
13.0067	0.40062
13.0167	0.43628
13.0267	0.4682
13.0367	0.49371
13.0467	0.50869
13.0567	0.51333
13.0667	0.51757
13.0767	0.52655
13.0867	0.53216
13.0967	0.53
13.1067	0.5244
13.1167	0.5129
13.1267	0.49577
13.1367	0.50366
13.1467	0.54528
13.1567	0.5287
13.1667	0.5244
13.1767	0.55727
13.1867	0.56221
13.1967	0.56719
13.2067	0.56946
13.2167	0.55907
13.2267	0.54264
13.2367	0.52055
13.2467	0.5045
13.2567	0.50575
13.2667	0.50995
13.2767	0.50827
13.2867	0.50785
13.2967	0.50575
13.3067	0.49992
13.3167	0.4995
13.3267	0.49495
13.3367	0.49083
13.3467	0.4933
13.3567	0.50158
13.3667	0.51757
13.3767	0.5197
13.3867	0.51544
13.3967	0.50241
13.4067	0.48227
13.4167	0.47299
13.4267	0.47782
13.4367	0.48511
13.4467	0.49536
13.4567	0.49992
13.4667	0.52098
13.4767	0.52483
13.4867	0.52269
13.4967	0.51629
13.5067	0.50534
13.5167	0.50033
13.5267	0.50408
13.5367	0.5287
13.5467	0.56492
13.5567	0.58833
13.5667	0.60575
13.5767	0.60575
13.5867	0.60528
13.5967	0.59394
13.6067	0.59441
13.6167	0.6048
13.6267	0.60813
13.6367	0.60861
13.6467	0.59911
13.6567	0.5823
13.6667	0.55817
13.6767	0.5466
13.6867	0.52784
13.6967	0.53913
13.7067	0.57493
13.7167	0.61822
13.7267	0.64776
13.7367	0.67115
13.7467	0.70107
13.7567	0.72271
13.7667	0.72545
13.7767	0.71997
13.7867	0.72271
13.7967	0.71834
13.8067	0.71997
13.8167	0.7167
13.8267	0.71834
13.8367	0.72655
13.8467	0.73875
13.8567	0.74603
13.8667	0.75281
13.8767	0.74998
13.8867	0.74885
13.8967	0.74716
13.9067	0.74942
13.9167	0.76596
13.9267	0.7988
13.9367	0.81874
13.9467	0.82794
13.9567	0.836
13.9667	0.83476
13.9767	0.83476
13.9867	0.82241
13.9967	0.81691
14.0067	0.81386
14.0167	0.81083
14.0267	0.81083
14.0367	0.78989
14.0467	0.78458
14.0567	0.78458
14.0667	0.78517
14.0767	0.77989
14.0867	0.78047
14.0967	0.77989
14.1067	0.78399
14.1167	0.78399
14.1267	0.78282
14.1367	0.7793
14.1467	0.77232
14.1567	0.76194
14.1667	0.75794
14.1767	0.75623
14.1867	0.75736
14.1967	0.75736
14.2067	0.75908
14.2167	0.76366
14.2267	0.7729
14.2367	0.7758
14.2467	0.77406
14.2567	0.76194
14.2667	0.7466
14.2767	0.7249
14.2867	0.71888
14.2967	0.70428
14.3067	0.71344
14.3167	0.73263
14.3267	0.76137
14.3367	0.77989
14.3467	0.79226
14.3567	0.7988
14.3667	0.8024
14.3767	0.7988
14.3867	0.79285
14.3967	0.78282
14.4067	0.77348
14.4167	0.76769
14.4267	0.76137
14.4367	0.74998
14.4467	0.74435
14.4567	0.74603
14.4667	0.75338
14.4767	0.75965
14.4867	0.76769
14.4967	0.77058
14.5067	0.76309
14.5167	0.75395
14.5267	0.74829
14.5367	0.74603
14.5467	0.74098
14.5567	0.73652
14.5667	0.73429
14.5767	0.73097
14.5867	0.73041
14.5967	0.72986
14.6067	0.73374
14.6167	0.73485
14.6267	0.74154
14.6367	0.74547
14.6467	0.74603
14.6567	0.73707
14.6667	0.72107
14.6767	0.71507
14.6867	0.71562
14.6967	0.71453
14.7067	0.72545
14.7167	0.72381
14.7267	0.73041
14.7367	0.73652
14.7467	0.74829
14.7567	0.75851
14.7667	0.76654
14.7767	0.76942
14.7867	0.76481
14.7967	0.75566
14.8067	0.74942
14.8167	0.74154
14.8267	0.73485
14.8367	0.73374
14.8467	0.74772
14.8567	0.76309
14.8667	0.78047
14.8767	0.78458
14.8867	0.7887
14.8967	0.88259
14.9067	0.8839
14.9167	0.87997
14.9267	0.87153
14.9367	0.85996
14.9467	0.85106
14.9567	0.84475
14.9667	0.83538
14.9767	0.82856
14.9867	0.82548
14.9967	0.8298
15.0067	0.83849
15.0167	0.85613
15.0267	0.86508
15.0367	0.86765
15.0467	0.86252
15.0567	0.85486
15.0667	0.84979
15.0767	0.84916
15.0867	0.85169
15.0967	0.85296
15.1067	0.85169
15.1167	0.85613
15.1267	0.86444
15.1367	0.86637
15.1467	0.8638
15.1567	0.85868
15.1667	0.85296
15.1767	0.8479
15.1867	0.84099
15.1967	0.83849
15.2067	0.836
15.2167	0.83849
15.2267	0.83662
15.2367	0.84099
15.2467	0.84601
15.2567	0.84727
15.2667	0.84287
15.2767	0.83413
15.2867	0.82794
15.2967	0.82364
15.3067	0.81935
15.3167	0.81508
15.3267	0.81326
15.3367	0.81144
15.3467	0.8036
15.3567	0.79761
15.3667	0.79226
15.3767	0.78752
15.3867	0.78282
15.3967	0.77989
15.4067	0.78282
15.4167	0.79226
15.4267	0.81447
15.4367	0.82794
15.4467	0.82918
15.4567	0.8018
15.4667	0.76251
15.4767	0.75168
15.4867	0.74829
15.4967	0.74491
15.5067	0.79344
15.5167	0.79761
15.5267	0.79582
15.5367	0.79344
15.5467	0.79048
15.5567	0.78576
15.5667	0.78282
15.5767	0.78164
15.5867	0.78635
15.5967	0.79107
15.6067	0.79226
15.6167	0.75794
15.6267	0.74603
15.6367	0.74322
15.6467	0.73707
15.6567	0.73652
15.6667	0.73763
15.6767	0.73652
15.6867	0.73318
15.6967	0.72931
15.7067	0.72765
15.7167	0.7271
15.7267	0.72216
15.7367	0.72326
15.7467	0.72161
15.7567	0.72107
15.7667	0.71399
15.7767	0.71344
15.7867	0.71507
15.7967	0.71453
15.8067	0.71562
15.8167	0.71453
15.8267	0.71182
15.8367	0.70912
15.8467	0.70482
15.8567	0.70374
15.8667	0.70267
15.8767	0.71074
15.8867	0.72052
15.8967	0.72931
15.9067	0.73318
15.9167	0.73931
15.9267	0.74154
15.9367	0.75055
15.9467	0.76022
15.9567	0.76481
15.9667	0.76079
15.9767	0.74547
15.9867	0.73152
15.9967	0.73652
16.0067	0.74942
16.0167	0.75794
16.0267	0.76711
16.0367	0.77232
16.0467	0.77406
16.0567	0.76711
16.0667	0.75908
16.0767	0.75055
16.0867	0.73707
16.0967	0.72765
16.1067	0.7129
16.1167	0.7
16.1267	0.68887
16.1367	0.68939
16.1467	0.69468
16.1567	0.70374
16.1667	0.70966
16.1767	0.7167
16.1867	0.75055
16.1967	0.79344
16.2067	0.79463
16.2167	0.79285
16.2267	0.78752
16.2367	0.77872
16.2467	0.76942
16.2567	0.76423
16.2667	0.71888
16.2767	0.70696
16.2867	0.69574
16.2967	0.69362
16.3067	0.6968
16.3167	0.69098
16.3267	0.68992
16.3367	0.68309
16.3467	0.67944
16.3567	0.67736
16.3667	0.68519
16.3767	0.69309
16.3867	0.69627
16.3967	0.6968
16.4067	0.70321
16.4167	0.6968
16.4267	0.69203
16.4367	0.68624
16.4467	0.67788
16.4567	0.67167
16.4667	0.67063
16.4767	0.66704
16.4867	0.66601
16.4967	0.65684
16.5067	0.64426
16.5167	0.63533
16.5267	0.62942
16.5367	0.626
16.5467	0.62893
16.5567	0.63139
16.5667	0.63434
16.5767	0.63929
16.5867	0.64376
16.5967	0.64526
16.6067	0.64277
16.6167	0.64526
16.6267	0.64776
16.6367	0.65078
16.6467	0.64676
16.6567	0.64028
16.6667	0.63829
16.6767	0.63582
16.6867	0.63582
16.6967	0.63929
16.7067	0.63879
16.7167	0.63582
16.7267	0.63139
16.7367	0.62893
16.7467	0.62795
16.7567	0.62844
16.7667	0.62942
16.7767	0.62942
16.7867	0.62162
16.7967	0.61726
16.8067	0.61485
16.8167	0.61148
16.8267	0.60813
16.8367	0.60813
16.8467	0.60623
16.8567	0.60957
16.8667	0.61148
16.8767	0.60957
16.8867	0.60957
16.8967	0.611
16.9067	0.61292
16.9167	0.611
16.9267	0.60766
16.9367	0.60432
16.9467	0.59864
16.9567	0.59347
16.9667	0.58833
16.9767	0.58461
16.9867	0.58461
16.9967	0.58415
17.0067	0.58461
17.0167	0.58973
17.0267	0.59911
17.0367	0.60337
17.0467	0.601
17.0567	0.5977
17.0667	0.58879
17.0767	0.58507
17.0867	0.58137
17.0967	0.58554
17.1067	0.5874
17.1167	0.58926
17.1267	0.59206
17.1367	0.58926
17.1467	0.58833
17.1567	0.58415
17.1667	0.58322
17.1767	0.58693
17.1867	0.58926
17.1967	0.5916
17.2067	0.58879
17.2167	0.58647
17.2267	0.58322
17.2367	0.57907
17.2467	0.57631
17.2567	0.57539
17.2667	0.57677
17.2767	0.57815
17.2867	0.58183
17.2967	0.58183
17.3067	0.58091
17.3167	0.58183
17.3267	0.5823
17.3367	0.57907
17.3467	0.57953
17.3567	0.57999
17.3667	0.57953
17.3767	0.58368
17.3867	0.58973
17.3967	0.59911
17.4067	0.61389
17.4167	0.61148
17.4267	0.60385
17.4367	0.59864
17.4467	0.59347
17.4567	0.58647
17.4667	0.58045
17.4767	0.5731
17.4867	0.57173
17.4967	0.56809
17.5067	0.56719
17.5167	0.57173
17.5267	0.57907
17.5367	0.59066
17.5467	0.59253
17.5567	0.58973
17.5667	0.5823
17.5767	0.57173
17.5867	0.56357
17.5967	0.55415
17.6067	0.55147
17.6167	0.55103
17.6267	0.55459
17.6367	0.55862
17.6467	0.55772
17.6567	0.55504
17.6667	0.55236
17.6767	0.55014
17.6867	0.5444
17.6967	0.54176
17.7067	0.53782
17.7167	0.53564
17.7267	0.5339
17.7367	0.53433
17.7467	0.53173
17.7567	0.5313
17.7667	0.5326
17.7767	0.53216
17.7867	0.53433
17.7967	0.53346
17.8067	0.53346
17.8167	0.5339
17.8267	0.53303
17.8367	0.53086
17.8467	0.5313
17.8567	0.52784
17.8667	0.52312
17.8767	0.5197
17.8867	0.51672
17.8967	0.5129
17.9067	0.51375
17.9167	0.5129
17.9267	0.51037
17.9367	0.50743
17.9467	0.50534
17.9567	0.50534
17.9667	0.50492
17.9767	0.50659
17.9867	0.50659
17.9967	0.50534
18.0067	0.5045
18.0167	0.50241
18.0267	0.50075
18.0367	0.49826
18.0467	0.49701
18.0567	0.4966
18.0667	0.49784
18.0767	0.50116
18.0867	0.50325
18.0967	0.5045
18.1067	0.502
18.1167	0.49867
18.1267	0.49495
18.1367	0.49289
18.1467	0.49619
18.1567	0.50116
18.1667	0.50534
18.1767	0.50575
18.1867	0.50575
18.1967	0.50743
18.2067	0.5129
18.2167	0.52312
18.2267	0.54044
18.2367	0.55504
18.2467	0.56447
18.2567	0.56176
18.2667	0.55548
18.2767	0.55014
18.2867	0.54572
18.2967	0.54264
18.3067	0.54572
18.3167	0.54793
18.3267	0.55014
18.3367	0.54704
18.3467	0.5444
18.3567	0.54132
18.3667	0.53651
18.3767	0.53303
18.3867	0.52741
18.3967	0.52183
18.4067	0.52483
18.4167	0.53086
18.4267	0.53738
18.4367	0.54704
18.4467	0.56086
18.4567	0.57082
18.4667	0.57539
18.4767	0.5731
18.4867	0.56673
18.4967	0.56312
18.5067	0.55727
18.5167	0.55504
18.5267	0.55862
18.5367	0.56086
18.5467	0.56492
18.5567	0.56538
18.5667	0.56176
18.5767	0.55817
18.5867	0.55504
18.5967	0.55236
18.6067	0.55147
18.6167	0.55014
18.6267	0.5497
18.6367	0.55593
18.6467	0.56267
18.6567	0.57037
18.6667	0.57585
18.6767	0.57677
18.6867	0.57493
18.6967	0.57037
18.7067	0.56764
18.7167	0.56447
18.7267	0.56131
18.7367	0.55996
18.7467	0.55907
18.7567	0.55772
18.7667	0.55548
18.7767	0.5537
18.7867	0.55817
18.7967	0.56583
18.8067	0.57128
18.8167	0.57037
18.8267	0.56855
18.8367	0.569
18.8467	0.56855
18.8567	0.56357
18.8667	0.55415
18.8767	0.54749
18.8867	0.54308
18.8967	0.54088
18.9067	0.54396
18.9167	0.54837
18.9267	0.5497
18.9367	0.55192
18.9467	0.54926
18.9567	0.54749
18.9667	0.54704
18.9767	0.55059
18.9867	0.55952
18.9967	0.56086
19.0067	0.56176
19.0167	0.55638
19.0267	0.55548
19.0367	0.55548
19.0467	0.55147
19.0567	0.54528
19.0667	0.54308
19.0767	0.54176
19.0867	0.53957
19.0967	0.53651
19.1067	0.53782
19.1167	0.54088
19.1267	0.54837
19.1367	0.55548
19.1467	0.56628
19.1567	0.56991
19.1667	0.56538
19.1767	0.56176
19.1867	0.55593
19.1967	0.54926
19.2067	0.54484
19.2167	0.5352
19.2267	0.52655
19.2367	0.51884
19.2467	0.5146
19.2567	0.5129
19.2667	0.51122
19.2767	0.51079
19.2867	0.50995
19.2967	0.50953
19.3067	0.51206
19.3167	0.50995
19.3267	0.50827
19.3367	0.50995
19.3467	0.51799
19.3567	0.52312
19.3667	0.53086
19.3767	0.5313
19.3867	0.53346
19.3967	0.53826
19.4067	0.53957
19.4167	0.54616
19.4267	0.55014
19.4367	0.55281
19.4467	0.55014
19.4567	0.54704
19.4667	0.54749
19.4767	0.54881
19.4867	0.54837
19.4967	0.54881
19.5067	0.55059
19.5167	0.5537
19.5267	0.55548
19.5367	0.55772
19.5467	0.55683
19.5567	0.55504
19.5667	0.54837
19.5767	0.54132
19.5867	0.54001
19.5967	0.5466
19.6067	0.55236
19.6167	0.55862
19.6267	0.56086
19.6367	0.56267
19.6467	0.56402
19.6567	0.56809
19.6667	0.56357
19.6767	0.55817
19.6867	0.55548
19.6967	0.54793
19.7067	0.53913
19.7167	0.53651
19.7267	0.53695
19.7367	0.53346
19.7467	0.5313
19.7567	0.52957
19.7667	0.52827
19.7767	0.52655
19.7867	0.52483
19.7967	0.52612
19.8067	0.52397
19.8167	0.52055
19.8267	0.52055
19.8367	0.51799
19.8467	0.5146
19.8567	0.51037
19.8667	0.51037
19.8767	0.50785
19.8867	0.50408
19.8967	0.50116
19.9067	0.502
19.9167	0.50492
19.9267	0.50785
19.9367	0.51164
19.9467	0.5129
19.9567	0.51884
19.9667	0.51799
19.9767	0.51206
19.9867	0.50743
19.9967	0.50325
20.0067	0.49909
20.0167	0.49577
20.0267	0.49371
20.0367	0.49207
20.0467	0.48919
20.0567	0.48715
20.0667	0.4896
20.0767	0.49536
20.0867	0.4966
20.0967	0.49454
20.1067	0.49165
20.1167	0.4896
20.1267	0.48633
20.1367	0.48552
20.1467	0.48511
20.1567	0.48511
20.1667	0.4843
20.1767	0.48511
20.1867	0.48674
20.1967	0.48674
20.2067	0.48919
20.2167	0.49124
20.2267	0.49124
20.2367	0.49124
20.2467	0.4896
20.2567	0.49165
20.2667	0.49992
20.2767	0.51079
20.2867	0.51842
20.2967	0.52397
20.3067	0.52269
20.3167	0.52569
20.3267	0.53043
20.3367	0.53826
20.3467	0.53957
20.3567	0.53913
20.3667	0.53782
20.3767	0.53477
20.3867	0.53
20.3967	0.52483
20.4067	0.52012
20.4167	0.51714
20.4267	0.51502
20.4367	0.5129
20.4467	0.51587
20.4567	0.52098
20.4667	0.52612
20.4767	0.52914
20.4867	0.5326
20.4967	0.53564
20.5067	0.54001
20.5167	0.55014
20.5267	0.55593
20.5367	0.55862
20.5467	0.55772
20.5567	0.55325
20.5667	0.54926
20.5767	0.5466
20.5867	0.54484
20.5967	0.54308
20.6067	0.53869
20.6167	0.53607
20.6267	0.53607
20.6367	0.53564
20.6467	0.5352
20.6567	0.53346
20.6667	0.53303
20.6767	0.53477
20.6867	0.54264
20.6967	0.5497
20.7067	0.55325
20.7167	0.55103
20.7267	0.5466
20.7367	0.54308
20.7467	0.54088
20.7567	0.53869
20.7667	0.53738
20.7767	0.54132
[truncated: 1,922 more rows]

## Sheet: Figure 4c
Mp Sensor
Time (s)	(R-R0)/R0
0.24128	1.22186
0.25128	0.2356
0.26128	0.04648
0.27128	0.0302
0.28128	0.01535
0.29128	0.00208
0.30128	-0.01063
0.31128	-0.0217
0.32128	-0.03595
0.33128	-0.04585
0.34128	-0.05185
0.35128	-0.05308
0.36128	-0.05103
0.37128	-0.0502
0.38128	-0.05123
0.39128	-0.05615
0.40128	-0.06684
0.41128	-0.07455
0.42128	-0.07981
0.43128	-0.08482
0.44128	-0.09072
0.45128	-0.09637
0.46128	-0.10231
0.47128	-0.10817
0.48128	-0.1127
0.49128	-0.11414
0.50128	-0.10981
0.51128	-0.10305
0.52128	-0.09674
0.53128	-0.09186
0.54128	-0.0911
0.55128	-0.09035
0.56128	-0.08692
0.57128	-0.08194
0.58128	-0.07826
0.59128	-0.07572
0.60128	-0.07709
0.61128	-0.08039
0.62128	-0.08597
0.63128	-0.09393
0.64128	-0.09823
0.65128	-0.09972
0.66128	-0.09674
0.67128	-0.09186
0.68128	-0.08654
0.69128	-0.08501
0.70128	-0.08463
0.71128	-0.08444
0.72128	-0.08635
0.73128	-0.08997
0.74128	-0.09431
0.75128	-0.09823
0.76128	-0.10102
0.77128	-0.10249
0.78128	-0.10268
0.79128	-0.10249
0.80128	-0.10157
0.81128	-0.10212
0.82128	-0.10212
0.83128	-0.1012
0.84128	-0.09935
0.85128	-0.09879
0.86128	-0.09786
0.87128	-0.09599
0.88128	-0.09224
0.89128	-0.09129
0.90128	-0.09167
0.91128	-0.09148
0.92128	-0.09129
0.93128	-0.0911
0.94128	-0.09167
0.95128	-0.09393
0.96128	-0.09562
0.97128	-0.09693
0.98128	-0.09749
0.99128	-0.0986
1.00128	-0.10064
1.01128	-0.10341
1.02128	-0.10616
1.03128	-0.10799
1.04128	-0.10944
1.05128	-0.10981
1.06128	-0.10817
1.07128	-0.10083
1.08128	-0.0854
1.09128	-0.05717
1.10128	-0.02017
1.11128	0.01418
1.12128	0.04199
1.13128	0.05661
1.14128	0.05406
1.15128	0.03803
1.16128	0.00996
1.17128	-0.02105
1.18128	-0.0471
1.19128	-0.06384
1.20128	-0.07494
1.21128	-0.08328
1.22128	-0.0894
1.23128	-0.09186
1.24128	-0.09449
1.25128	-0.09449
1.26128	-0.09468
1.27128	-0.09393
1.28128	-0.09072
1.29128	-0.08712
1.30128	-0.08578
1.31128	-0.08578
1.32128	-0.08673
1.33128	-0.08978
1.34128	-0.09242
1.35128	-0.09468
1.36128	-0.09767
1.37128	-0.10027
1.38128	-0.10083
1.39128	-0.10064
1.40128	-0.10009
1.41128	-0.09935
1.42128	-0.09879
1.43128	-0.09693
1.44128	-0.09412
1.45128	-0.09072
1.46128	-0.08559
1.47128	-0.08194
1.48128	-0.08078
1.49128	-0.08232
1.50128	-0.08367
1.51128	-0.0854
1.52128	-0.08692
1.53128	-0.08902
1.54128	-0.09224
1.55128	-0.09581
1.56128	-0.09693
1.57128	-0.09767
1.58128	-0.09879
1.59128	-0.09953
1.60128	-0.09972
1.61128	-0.09916
1.62128	-0.09674
1.63128	-0.09412
1.64128	-0.09148
1.65128	-0.09035
1.66128	-0.09035
1.67128	-0.09186
1.68128	-0.09449
1.69128	-0.09693
1.70128	-0.09953
1.71128	-0.10083
1.72128	-0.10138
1.73128	-0.10102
1.74128	-0.09916
1.75128	-0.09581
1.76128	-0.0928
1.77128	-0.09148
1.78128	-0.09054
1.79128	-0.08883
1.80128	-0.08826
1.81128	-0.08997
1.82128	-0.09242
1.83128	-0.09337
1.84128	-0.09242
1.85128	-0.08902
1.86128	-0.08405
1.87128	-0.08136
1.88128	-0.08136
1.89128	-0.08348
1.90128	-0.08597
1.91128	-0.08826
1.92128	-0.09035
1.93128	-0.09318
1.94128	-0.09711
1.95128	-0.09916
1.96128	-0.10064
1.97128	-0.10194
1.98128	-0.10286
1.99128	-0.1036
2.00128	-0.10433
2.01128	-0.10525
2.02128	-0.10562
2.03128	-0.10616
2.04128	-0.10671
2.05128	-0.10708
2.06128	-0.10708
2.07128	-0.10671
2.08128	-0.10488
2.09128	-0.0999
2.10128	-0.09299
2.11128	-0.08232
2.12128	-0.07317
2.13128	-0.06843
2.14128	-0.06384
2.15128	-0.06062
2.16128	-0.0588
2.17128	-0.05859
2.18128	-0.0594
2.19128	-0.06102
2.20128	-0.06203
2.21128	-0.06344
2.22128	-0.06524
2.23128	-0.06744
2.24128	-0.06942
2.25128	-0.07061
2.26128	-0.0714
2.27128	-0.07081
2.28128	-0.07021
2.29128	-0.06883
2.30128	-0.06704
2.31128	-0.06524
2.32128	-0.06404
2.33128	-0.06344
2.34128	-0.06384
2.35128	-0.06404
2.36128	-0.06424
2.37128	-0.06344
2.38128	-0.06082
2.39128	-0.05798
2.40128	-0.05452
2.41128	-0.05165
2.42128	-0.04876
2.43128	-0.04501
2.44128	-0.04187
2.45128	-0.04061
2.46128	-0.03955
2.47128	-0.03913
2.48128	-0.03955
2.49128	-0.04019
2.50128	-0.04103
2.51128	-0.04124
2.52128	-0.04019
2.53128	-0.03744
2.54128	-0.03425
2.55128	-0.03168
2.56128	-0.02931
2.57128	-0.02758
2.58128	-0.02693
2.59128	-0.02737
2.60128	-0.02823
2.61128	-0.02974
2.62128	-0.03103
2.63128	-0.03189
2.64128	-0.03232
2.65128	-0.03189
2.66128	-0.03103
2.67128	-0.02974
2.68128	-0.02823
2.69128	-0.02563
2.70128	-0.02302
2.71128	-0.02127
2.72128	-0.01995
2.73128	-0.01951
2.74128	-0.01995
2.75128	-0.02105
2.76128	-0.02192
2.77128	-0.02258
2.78128	-0.0228
2.79128	-0.02214
2.80128	-0.02127
2.81128	-0.02039
2.82128	-0.01863
2.83128	-0.01531
2.84128	-0.01063
2.85128	-0.00454
2.86128	0.00577
2.87128	0.01276
2.88128	0.01724
2.89128	0.01819
2.90128	0.01653
2.91128	0.01253
2.92128	0.00716
2.93128	0.00208
2.94128	-0.00363
2.95128	-0.00816
2.96128	-0.01219
2.97128	-0.01553
2.98128	-0.01819
2.99128	-0.01995
3.00128	-0.02127
3.01128	-0.0217
3.02128	-0.02127
3.03128	-0.01995
3.04128	-0.01841
3.05128	-0.0173
3.06128	-0.01509
3.07128	-0.01264
3.08128	-0.01063
3.09128	-0.00861
3.10128	-0.00613
3.11128	-0.00363
3.12128	-0.00204
3.13128	-0.00181
3.14128	-0.00227
3.15128	-0.00341
3.16128	-0.00454
3.17128	-0.00658
3.18128	-0.00793
3.19128	-0.00906
3.20128	-0.00928
3.21128	-0.00838
3.22128	-0.00613
3.23128	-0.00363
3.24128	-0.00181
3.25128	-0.000442309
3.26128	-0.000442309
3.27128	-0.00158
3.28128	-0.00363
3.29128	-0.00522
3.30128	-0.00635
3.31128	-0.00726
3.32128	-0.00838
3.33128	-0.00906
3.34128	-0.00973
3.35128	-0.00996
3.36128	-0.00996
3.37128	-0.00996
3.38128	-0.00973
3.39128	-0.00906
3.40128	-0.00861
3.41128	-0.00793
3.42128	-0.00703
3.43128	-0.00545
3.44128	-0.00363
3.45128	-0.000213577
3.46128	0.00323
3.47128	0.00647
3.48128	0.00786
3.49128	0.00763
3.50128	0.00554
3.51128	0.00231
3.52128	-0.00158
3.53128	-0.00522
3.54128	-0.00816
3.55128	-0.0113
3.56128	-0.01353
3.57128	-0.01509
3.58128	-0.01553
3.59128	-0.0142
3.60128	-0.01286
3.61128	-0.0104
3.62128	-0.00635
3.63128	-0.00136
3.64128	0.00485
3.65128	0.01042
3.66128	0.0123
3.67128	0.01112
3.68128	0.00832
3.69128	0.00461
3.70128	1.5259e-05
3.71128	-0.00431
3.72128	-0.00906
3.73128	-0.01286
3.74128	-0.01509
3.75128	-0.01708
3.76128	-0.01841
3.77128	-0.01995
3.78128	-0.02083
3.79128	-0.02214
3.80128	-0.02345
3.81128	-0.02498
3.82128	-0.02628
3.83128	-0.02672
3.84128	-0.0265
3.85128	-0.0252
3.86128	-0.02411
3.87128	-0.02214
3.88128	-0.00703
3.89128	0.0232
3.90128	0.07085
3.91128	0.14105
3.92128	0.25404
3.93128	0.45104
3.94128	0.8273
3.95128	1.48242
3.96128	2.59387
3.97128	4.34639
3.98128	6.76447
3.99128	10.0581
4.00128	14.4112
4.01128	19.7065
4.02128	26.6698
4.03128	31.7541
4.04128	39.0722
4.05128	52.9858
4.06128	72.6774
4.07128	98.0943
4.08128	127.54
4.09128	147.355
4.10128	194.222
4.11128	278.531
4.12128	319.972
4.13128	439.208
4.14128	914.563
4.15128	782.549
4.16128	1055.1
4.17128	1237.05
4.18128	infinite
4.19128	infinite
4.20128	infinite
4.21128	infinite
4.22128	infinite
4.23128	infinite
4.24128	infinite
4.25128	infinite
4.26128	infinite
4.27128	infinite
4.28128	infinite
4.29128	infinite
4.30128	infinite
4.31128	infinite
4.32128	infinite
4.33128	infinite
4.34128	infinite
4.35128	infinite
4.36128	infinite
4.37128	infinite
4.38128	infinite
4.39128	infinite
4.40128	infinite
4.41128	infinite
4.42128	infinite
4.43128	infinite
4.44128	infinite
4.45128	infinite
4.46128	infinite
4.47128	infinite
4.48128	infinite
4.49128	infinite
4.50128	infinite
4.51128	infinite
4.52128	985.245
4.53128	482.411
4.54128	427.466
4.55128	287.578
4.56128	176.894
4.57128	101.2
4.58128	37.9435
4.59128	3.37695
4.60128	28.8637
4.61128	28.5008
4.62128	26.52
4.63128	22.129
4.64128	13.0079
4.65128	12.9855
4.66128	13.3814
4.67128	15.122
4.68128	17.7514
4.69128	18.8956
4.70128	20.1475
4.71128	20.8126
4.72128	23.1786
4.73128	23.5868
4.74128	29.0941
4.75128	47.0381
4.76128	71.3475
4.77128	73.8641
4.78128	74.3157
4.79128	74.9441
4.80128	76.7414
4.81128	76.083
4.82128	43.1186
4.83128	35.2217
4.84128	33.321
4.85128	29.1669
4.86128	27.759
4.87128	27.7382
4.88128	28.3521
4.89128	28.5407
4.90128	28.3246
4.91128	28.3305
4.92128	27.691
4.93128	27.0212
4.94128	26.3425
4.95128	26.3477
4.96128	25.87
4.97128	25.6569
4.98128	25.6732
4.99128	24.2256
5.00128	22.8226
5.01128	21.9347
5.02128	21.5558
5.03128	20.9993
5.04128	20.8453
5.05128	20.5013
5.06128	18.6805
5.07128	18.5572
5.08128	17.6792
5.09128	16.0467
5.10128	14.097
5.11128	13.3909
5.12128	11.0393
5.13128	10.0442
5.14128	9.58398
5.15128	9.52787
5.16128	9.33121
5.17128	9.44731
5.18128	9.58911
5.19128	9.87915
5.20128	9.22722
5.21128	8.91392
5.22128	8.7502
5.23128	8.48972
5.24128	8.32366
5.25128	8.24279
5.26128	8.18257
5.27128	8.23107
5.28128	7.90919
5.29128	7.93287
5.30128	7.76267
5.31128	7.04024
5.32128	6.57335
5.33128	6.27814
5.34128	6.17181
5.35128	6.06511
5.36128	6.10417
5.37128	6.2073
5.38128	6.2204
5.39128	6.24555
5.40128	6.25397
5.41128	6.30125
5.42128	6.3368
5.43128	6.33065
5.44128	6.27814
5.45128	6.15185
5.46128	5.95933
5.47128	5.83521
5.48128	5.71957
5.49128	5.59781
5.50128	5.32465
5.51128	5.05721
5.52128	4.95728
5.53128	4.81999
5.54128	4.74348
5.55128	4.71493
5.56128	4.67854
5.57128	4.60856
5.58128	4.55225
5.59128	4.53677
5.60128	4.48464
5.61128	4.4668
5.62128	4.4389
5.63128	4.4627
5.64128	4.59635
5.65128	4.62299
5.66128	4.73594
5.67128	4.79606
5.68128	4.79606
5.69128	4.77919
5.70128	4.72917
5.71128	4.61072
5.72128	4.53747
5.73128	4.47914
5.74128	4.44771
5.75128	4.43281
5.76128	4.43281
5.77128	4.43146
5.78128	4.40726
5.79128	4.37268
5.80128	4.34442
5.81128	4.30291
5.82128	4.25887
5.83128	4.17355
5.84128	4.08741
5.85128	4.10047
5.86128	4.15768
5.87128	4.18645
5.88128	4.26965
5.89128	4.02365
5.90128	3.63463
5.91128	3.41677
5.92128	3.77337
5.93128	2.88051
5.94128	2.72184
5.95128	2.59594
5.96128	2.51014
5.97128	2.48577
5.98128	2.50535
5.99128	2.57915
6.00128	2.68387
6.01128	2.79754
6.02128	2.85892
6.03128	2.8812
6.04128	2.88051
6.05128	2.88742
6.06128	2.80481
6.07128	2.71994
6.08128	2.6494
6.09128	2.56077
6.10128	2.48772
6.11128	2.47634
6.12128	2.44346
6.13128	2.42699
6.14128	2.4136
6.15128	2.40164
6.16128	2.38635
6.17128	2.35824
6.18128	2.25467
6.19128	2.18887
6.20128	2.15935
6.21128	2.12746
6.22128	2.08528
6.23128	2.04996
6.24128	2.03155
6.25128	2.01648
6.26128	2.01357
6.27128	2.00714
6.28128	1.996
6.29128	1.97094
6.30128	1.95307
6.31128	1.94075
6.32128	1.91116
6.33128	1.87836
6.34128	1.86158
6.35128	1.85206
6.36128	1.83558
6.37128	1.84797
6.38128	1.85952
6.39128	1.84185
6.40128	1.81912
6.41128	1.78214
6.42128	1.74198
6.43128	1.71522
6.44128	1.70162
6.45128	1.70547
6.46128	1.70748
6.47128	1.71185
6.48128	1.74922
6.49128	1.80482
6.50128	1.85728
6.51128	1.90246
6.52128	1.89515
6.53128	1.87439
6.54128	1.85896
6.55128	1.82824
6.56128	1.78693
6.57128	1.72794
6.58128	1.66569
6.59128	1.6084
6.60128	1.58067
6.61128	1.55501
6.62128	1.47119
6.63128	1.39927
6.64128	1.34266
6.65128	1.27556
6.66128	1.22231
6.67128	1.16827
6.68128	1.13542
6.69128	1.11168
6.70128	1.08747
6.71128	1.07261
6.72128	1.06771
6.73128	1.06673
6.74128	1.06478
6.75128	1.05313
6.76128	1.01991
6.77128	1.00232
6.78128	0.99501
6.79128	0.99957
6.80128	1.00416
6.81128	1.00877
6.82128	1.02365
6.83128	1.03876
6.84128	1.05121
6.85128	1.05797
6.86128	1.057
6.87128	1.06967
6.88128	1.08547
6.89128	1.08747
6.90128	1.08448
6.91128	1.08051
6.92128	1.06967
6.93128	1.057
6.94128	1.04162
6.95128	1.01898
6.96128	0.98865
6.97128	0.94613
6.98128	0.89877
6.99128	0.85052
7.00128	0.77966
7.01128	0.71808
7.02128	0.67333
7.03128	0.63452
7.04128	0.60333
7.05128	0.57899
7.06128	0.56094
7.07128	0.54931
7.08128	0.52711
7.09128	0.51388
7.10128	0.50866
7.11128	0.51074
7.12128	0.51388
7.13128	0.5097
7.14128	0.5097
7.15128	0.51126
7.16128	0.51915
7.17128	0.5202
7.18128	0.51915
7.19128	0.51598
7.20128	0.51074
7.21128	0.51231
7.22128	0.51283
7.23128	0.52073
7.24128	0.55483
7.25128	0.58817
7.26128	0.62178
7.27128	0.63697
7.28128	0.63086
7.29128	0.60156
7.30128	0.56766
7.31128	0.53462
7.32128	0.52179
7.33128	0.51126
7.34128	0.49882
7.35128	0.48456
7.36128	0.47057
7.37128	0.45055
7.38128	0.43154
7.39128	0.41394
7.40128	0.40259
7.41128	0.39498
7.42128	0.39187
7.43128	0.39187
7.44128	0.39098
7.45128	0.39009
7.46128	0.38657
7.47128	0.37652
7.48128	0.36918
7.49128	0.36066
7.50128	0.35223
7.51128	0.34103
7.52128	0.33041
7.53128	0.32236
7.54128	0.31046
7.55128	0.3081
7.56128	0.30889
7.57128	0.32396
7.58128	0.34062
7.59128	0.35307
7.60128	0.35896
7.61128	0.35433
7.62128	0.34185
7.63128	0.32516
7.64128	0.30693
7.65128	0.28805
7.66128	0.27008
7.67128	0.25045
7.68128	0.23385
7.69128	0.22314
7.70128	0.2143
7.71128	0.20893
7.72128	0.20793
7.73128	0.20826
7.74128	0.20493
7.75128	0.20128
7.76128	0.19439
7.77128	0.18822
7.78128	0.17924
7.79128	0.17008
7.80128	0.16044
7.81128	0.14824
7.82128	0.13778
7.83128	0.1275
7.84128	0.11655
7.85128	0.10749
7.86128	0.09803
7.87128	0.08954
7.88128	0.07852
7.89128	0.0698
7.90128	0.06303
7.91128	0.05712
7.92128	0.05406
7.93128	0.05076
7.94128	0.04975
7.95128	0.05101
7.96128	0.05152
7.97128	0.05101
7.98128	0.04849
7.99128	0.04199
8.00128	0.03532
8.01128	0.0285
8.02128	0.02224
8.03128	0.01724
8.04128	0.0137
8.05128	0.01136
8.06128	0.00949
8.07128	0.00856
8.08128	0.0067
8.09128	0.006
8.10128	0.00577
8.11128	0.00693
8.12128	0.00832
8.13128	0.01019
8.14128	0.01253
8.15128	0.01394
8.16128	0.0163
8.17128	0.01796
8.18128	0.01653
8.19128	0.01583
8.20128	0.01512
8.21128	0.01347
8.22128	0.01253
8.23128	0.01347
8.24128	0.01559
8.25128	0.01843
8.26128	0.02105
8.27128	0.0244
8.28128	0.02995
8.29128	0.03729
8.30128	0.04648
8.31128	0.05253
8.32128	0.05712
8.33128	0.06045
8.34128	0.06303
8.35128	0.06615
8.36128	0.06797
8.37128	0.06902
8.38128	0.07059
8.39128	0.07243
8.40128	0.07586
8.41128	0.08092
8.42128	0.0871
8.43128	0.09555
8.44128	0.10553
8.45128	0.11655
8.46128	0.12867
8.47128	0.13956
8.48128	0.14553
8.49128	0.14734
8.50128	0.14704
8.51128	0.14403
8.52128	0.13926
8.53128	0.13276
8.54128	0.12605
8.55128	0.11769
8.56128	0.10918
8.57128	0.10191
8.58128	0.09583
8.59128	0.0909
8.60128	0.08737
8.61128	0.08467
8.62128	0.08118
8.63128	0.07825
8.64128	0.07559
8.65128	0.07322
8.66128	0.07059
8.67128	0.06902
8.68128	0.06823
8.69128	0.06485
8.70128	0.06097
8.71128	0.05712
8.72128	0.0538
8.73128	0.05304
8.74128	0.05431
8.75128	0.05737
8.76128	0.06071
8.77128	0.06329
8.78128	0.06745
8.79128	0.07269
8.80128	0.07586
8.81128	0.07745
8.82128	0.07878
8.83128	0.07905
8.84128	0.08306
8.85128	0.08927
8.86128	0.0972
8.87128	0.10525
8.88128	0.10749
8.89128	0.10834
8.90128	0.10553
8.91128	0.10052
8.92128	0.09776
8.93128	0.09997
8.94128	0.10778
8.95128	0.11598
8.96128	0.12344
8.97128	0.12229
8.98128	0.11627
8.99128	0.10862
9.00128	0.10302
9.01128	0.10024
9.02128	0.09997
9.03128	0.10191
9.04128	0.0972
9.05128	0.0909
9.06128	0.089
9.07128	0.08846
9.08128	0.08873
9.09128	0.08602
9.10128	0.08656
9.11128	0.08387
9.12128	0.07692
9.13128	0.07348
9.14128	0.0719
9.15128	0.06954
9.16128	0.06902
9.17128	0.07006
9.18128	0.07216
9.19128	0.07772
9.20128	0.08521
9.21128	0.09473
9.22128	0.10469
9.23128	0.1089
9.24128	0.10665
9.25128	0.10302
9.26128	0.09997
9.27128	0.09693
9.28128	0.09391
9.29128	0.08846
9.30128	0.0844
9.31128	0.08226
9.32128	0.08279
9.33128	0.08629
9.34128	0.09009
9.35128	0.09446
9.36128	0.095
9.37128	0.09227
9.38128	0.08954
9.39128	0.08521
9.40128	0.08548
9.41128	0.08548
9.42128	0.08575
9.43128	0.08737
9.44128	0.095
9.45128	0.10553
9.46128	0.10665
9.47128	0.10834
9.48128	0.11031
9.49128	0.11031
9.50128	0.10862
9.51128	0.10637
9.52128	0.10581
9.53128	0.10665
9.54128	0.10806
9.55128	0.11087
9.56128	0.11116
9.57128	0.10693
9.58128	0.10274
9.59128	0.09969
9.60128	0.09803
9.61128	0.09803
9.62128	0.09831
9.63128	0.09418
9.64128	0.0836
9.65128	0.07427
9.66128	0.06745
9.67128	0.06303
9.68128	0.06148
9.69128	0.06045
9.70128	0.05814
9.71128	0.05584
9.72128	0.05559
9.73128	0.05712
9.74128	0.06511
9.75128	0.07586
9.76128	0.08387
9.77128	0.09199
9.78128	0.10108
9.79128	0.10975
9.80128	0.11712
9.81128	0.12142
9.82128	0.11798
9.83128	0.11229
9.84128	0.10834
9.85128	0.10219
9.86128	0.0972
9.87128	0.09391
9.88128	0.09281
9.89128	0.09665
9.90128	0.10024
9.91128	0.10052
9.92128	0.09858
9.93128	0.09555
9.94128	0.09336
9.95128	0.08846
9.96128	0.08575
9.97128	0.08602
9.98128	0.09036
9.99128	0.09473
10.0013	0.10108
10.0113	0.1008
10.0213	0.09803
10.0313	0.0972
10.0413	0.09418
10.0513	0.08575
10.0613	0.07427
10.0713	0.06226
10.0813	0.0538
10.0913	0.049
10.1013	0.04749
10.1113	0.04975
10.1213	0.05329
10.1313	0.05789
10.1413	0.05891
10.1513	0.05686
10.1613	0.05482
10.1713	0.05203
10.1813	0.049
10.1913	0.04749
10.2013	0.04698
10.2113	0.04673
10.2213	0.04648
10.2313	0.04598
10.2413	0.04398
10.2513	0.04199
10.2613	0.04001
10.2713	0.03754
10.2813	0.03508
10.2913	0.03288
10.3013	0.03141
10.3113	0.03336
10.3213	0.04224
10.3313	0.05329
10.3413	0.07085
10.3513	0.09118
10.3613	0.10219
10.3713	0.10442
10.3813	0.09831
10.3913	0.08656
10.4013	0.07295
10.4113	0.05968
10.4213	0.05051
10.4313	0.0495
10.4413	0.05279
10.4513	0.05304
10.4613	0.05228
10.4713	0.04874
10.4813	0.04673
10.4913	0.04648
10.5013	0.04975
10.5113	0.05584
10.5213	0.06511
10.5313	0.07825
10.5413	0.09309
10.5513	0.1033
10.5613	0.10414
10.5713	0.09886
10.5813	0.08737
10.5913	0.07348
10.6013	0.06123
10.6113	0.05127
10.6213	0.04348
10.6313	0.03976
10.6413	0.03803
10.6513	0.03704
10.6613	0.03754
10.6713	0.03459
10.6813	0.03141
10.6913	0.02777
10.7013	0.02368
10.7113	0.01867
10.7213	0.01347
10.7313	0.00856
10.7413	0.00461
10.7513	0.00277
10.7613	0.003
10.7713	0.00139
10.7813	-0.0025
10.7913	-0.00973
10.8013	-0.01664
10.8113	-0.02083
10.8213	-0.02345
10.8313	-0.02498
10.8413	-0.02585
10.8513	-0.02541
10.8613	-0.02454
10.8713	-0.0217
10.8813	-0.01841
10.8913	-0.01686
10.9013	-0.0142
10.9113	-0.01242
10.9213	-0.01152
10.9313	-0.01018
10.9413	-0.00906
10.9513	-0.00883
10.9613	-0.00838
10.9713	-0.00771
10.9813	-0.00771
10.9913	-0.00748
11.0013	-0.00658
11.0113	-0.00522
11.0213	-0.00477
11.0313	-0.00567
11.0413	-0.00635
11.0513	-0.00726
11.0613	-0.00883
11.0713	-0.01152
11.0813	-0.0142
11.0913	-0.01309
11.1013	-0.01108
11.1113	-0.00928
11.1213	-0.00906
11.1313	-0.005
11.1413	0.00763
11.1513	0.03581
11.1613	0.08199
11.1713	0.16914
11.1813	0.33163
11.1913	0.60274
11.2013	0.96805
11.2113	1.51385
11.2213	2.17197
11.2313	3.04618
11.2413	3.94966
11.2513	4.98011
11.2613	6.25397
11.2713	7.77675
11.2813	10.6976
11.2913	14.6541
11.3013	16.9797
11.3113	19.9548
11.3213	28.2833
11.3313	41.9392
11.3413	68.4937
11.3513	148.421
11.3613	248.661
11.3713	333.897
11.3813	444.778
11.3913	867.429
11.4013	infinite
11.4113	infinite
11.4213	infinite
11.4313	infinite
11.4413	infinite
11.4513	infinite
11.4613	infinite
11.4713	infinite
11.4813	infinite
11.4913	infinite
11.5013	infinite
11.5113	infinite
11.5213	infinite
11.5313	infinite
11.5413	infinite
11.5513	infinite
11.5613	infinite
11.5713	infinite
11.5813	infinite
11.5913	infinite
11.6013	infinite
11.6113	infinite
11.6213	infinite
11.6313	infinite
11.6413	infinite
11.6513	infinite
11.6613	infinite
11.6713	infinite
11.6813	infinite
11.6913	infinite
11.7013	infinite
11.7113	infinite
11.7213	infinite
11.7313	infinite
11.7413	infinite
11.7513	infinite
11.7613	infinite
11.7713	infinite
11.7813	infinite
11.7913	infinite
11.8013	infinite
11.8113	infinite
11.8213	776.691
11.8313	406.144
11.8413	242.538
11.8513	90.6139
11.8613	37.5042
11.8713	3.23975
11.8813	16.1269
11.8913	10.2056
11.9013	7.33314
11.9113	5.44215
11.9213	3.91957
11.9313	3.04019
11.9413	2.72089
11.9513	2.11698
11.9613	1.76331
11.9713	1.53573
11.9813	1.36934
11.9913	1.27674
12.0013	1.22231
12.0113	1.20883
12.0213	1.21668
12.0313	1.24055
12.0413	1.2815
12.0513	1.33141
12.0613	1.41786
12.0713	1.53279
12.0813	1.66569
12.0913	1.88007
12.1013	2.00817
12.1113	2.13712
12.1213	2.23108
12.1313	2.3603
12.1413	2.50704
12.1513	2.67426
12.1613	3.04581
12.1713	3.53835
12.1813	3.87347
12.1913	4.18953
12.2013	4.26077
12.2113	4.21555
12.2213	4.1883
12.2313	4.06148
12.2413	3.84322
12.2513	3.60386
12.2613	3.45778
12.2713	3.2973
12.2813	3.17973
12.2913	3.0669
12.3013	2.96036
12.3113	2.92337
12.3213	2.88431
12.3313	2.85653
12.3413	2.83352
12.3513	2.82413
12.3613	2.78766
12.3713	2.73137
12.3813	2.64301
12.3913	2.52828
12.4013	2.42806
12.4113	2.32021
12.4213	2.20618
12.4313	2.13735
12.4413	2.05294
12.4513	1.98535
12.4613	1.94888
12.4713	1.91816
12.4813	1.86102
12.4913	1.80861
12.5013	1.78001
12.5113	1.75251
12.5213	1.73118
12.5313	1.71051
12.5413	1.69363
12.5513	1.68123
12.5613	1.65758
12.5713	1.62722
12.5813	1.59292
12.5913	1.5595
12.6013	1.54016
12.6113	1.5211
12.6213	1.5124
12.6313	1.5124
12.6413	1.49661
12.6513	1.47539
12.6613	1.46006
12.6713	1.44766
12.6813	1.42591
12.6913	1.41518
12.7013	1.39401
12.7113	1.35022
12.7213	1.2815
12.7313	1.21331
12.7413	1.14275
12.7513	1.05797
12.7613	0.99319
12.7713	0.94961
12.7813	0.9247
12.7913	0.91123
12.8013	0.90042
12.8113	0.89383
12.8213	0.88647
12.8313	0.87353
12.8413	0.85839
12.8513	0.84271
12.8613	0.83189
12.8713	0.79428
12.8813	0.73101
12.8913	0.67333
12.9013	0.64127
12.9113	0.62661
12.9213	0.62419
12.9313	0.6254
12.9413	0.63513
12.9513	0.63391
12.9613	0.61817
12.9713	0.60392
12.9813	0.58587
12.9913	0.56935
13.0013	0.54548
13.0113	0.52604
13.0213	0.50813
13.0313	0.5014
13.0413	0.49779
13.0513	0.50346
13.0613	0.50761
13.0713	0.50866
13.0813	0.50502
13.0913	0.49985
13.1013	0.49319
13.1113	0.48004
13.1213	0.46564
13.1313	0.44671
13.1413	0.42501
13.1513	0.39944
13.1613	0.37608
13.1713	0.36108
13.1813	0.35014
13.1913	0.33938
13.2013	0.33285
13.2113	0.32798
13.2213	0.32356
13.2313	0.31519
13.2413	0.30498
13.2513	0.29492
13.2613	0.28805
13.2713	0.28389
13.2813	0.27713
13.2913	0.26971
13.3013	0.2631
13.3113	0.25548
13.3213	0.24866
13.3313	0.24086
13.3413	0.23385
13.3513	0.22865
13.3613	0.22451
13.3713	0.22041
13.3813	0.21701
13.3913	0.21296
13.4013	0.20893
13.4113	0.20793
13.4213	0.21228
13.4313	0.21837
13.4413	0.22109
13.4513	0.21837
13.4613	0.20826
13.4713	0.197
13.4813	0.1866
13.4913	0.17543

## Sheet: Figure 4d
Mp Sensor
Time (s)	(R-R0)/R0
0.79872	0.16882
0.80872	0.16137
0.81872	0.16291
0.82872	0.18147
0.83872	0.21329
0.84872	0.24759
0.85872	0.279
0.86872	0.29224
0.87872	0.28125
0.88872	0.25548
0.89872	0.22007
0.90872	0.18725
0.91872	0.15983
0.92872	0.14164
0.93872	0.13159
0.94872	0.12692
0.95872	0.13042
0.96872	0.14194
0.97872	0.15553
0.98872	0.16291
0.99872	0.1654
1.00872	0.16789
1.01872	0.17165
1.02872	0.17606
1.03872	0.18211
1.04872	0.18628
1.05872	0.19016
1.06872	0.18886
1.07872	0.1866
1.08872	0.18371
1.09872	0.17765
1.10872	0.17102
1.11872	0.16758
1.12872	0.16945
1.13872	0.17955
1.14872	0.19537
1.15872	0.20793
1.16872	0.21262
1.17872	0.21161
1.18872	0.20826
1.19872	0.20826
1.20872	0.21329
1.21872	0.22383
1.22872	0.23735
1.23872	0.25476
1.24872	0.26934
1.25872	0.279
1.26872	0.28313
1.27872	0.27975
1.28872	0.2675
1.29872	0.24795
1.30872	0.23003
1.31872	0.2143
1.32872	0.2036
1.33872	0.19276
1.34872	0.17892
1.35872	0.16851
1.36872	0.16168
1.37872	0.16137
1.38872	0.16384
1.39872	0.16137
1.40872	0.1586
1.41872	0.15279
1.42872	0.14493
1.43872	0.13541
1.44872	0.12721
1.45872	0.11855
1.46872	0.11399
1.47872	0.11314
1.48872	0.11229
1.49872	0.10946
1.50872	0.10108
1.51872	0.08927
1.52872	0.07586
1.53872	0.06823
1.54872	0.06381
1.55872	0.0602
1.56872	0.06097
1.57872	0.07137
1.58872	0.0909
1.59872	0.12229
1.60872	0.15492
1.61872	0.18757
1.62872	0.20659
1.63872	0.20493
1.64872	0.18564
1.65872	0.1589
1.66872	0.13364
1.67872	0.11116
1.68872	0.08954
1.69872	0.07612
1.70872	0.06849
1.71872	0.06277
1.72872	0.05994
1.73872	0.05917
1.74872	0.05891
1.75872	0.05763
1.76872	0.05533
1.77872	0.05279
1.78872	0.05051
1.79872	0.04874
1.80872	0.04724
1.81872	0.04573
1.82872	0.04323
1.83872	0.0405
1.84872	0.03902
1.85872	0.03803
1.86872	0.03803
1.87872	0.03828
1.88872	0.03828
1.89872	0.03902
1.90872	0.03951
1.91872	0.04025
1.92872	0.04001
1.93872	0.03926
1.94872	0.03926
1.95872	0.04025
1.96872	0.04025
1.97872	0.03828
1.98872	0.03581
1.99872	0.03483
2.00872	0.03655
2.01872	0.04075
2.02872	0.04749
2.03872	0.05508
2.04872	0.06045
2.05872	0.06693
2.06872	0.07322
2.07872	0.07852
2.08872	0.08575
2.09872	0.09036
2.10872	0.09638
2.11872	0.10274
2.12872	0.10778
2.13872	0.11059
2.14872	0.11144
2.15872	0.11003
2.16872	0.10665
2.17872	0.10358
2.18872	0.09941
2.19872	0.09528
2.20872	0.09309
2.21872	0.09118
2.22872	0.09118
2.23872	0.09776
2.24872	0.11031
2.25872	0.12027
2.26872	0.12634
2.27872	0.1246
2.28872	0.11712
2.29872	0.11342
2.30872	0.12085
2.31872	0.13778
2.32872	0.15584
2.33872	0.16044
2.34872	0.15036
2.35872	0.13218
2.36872	0.11285
2.37872	0.09748
2.38872	0.08656
2.39872	0.08199
2.40872	0.07852
2.41872	0.07639
2.42872	0.07374
2.43872	0.0719
2.44872	0.07059
2.45872	0.0698
2.46872	0.06797
2.47872	0.06537
2.48872	0.06303
2.49872	0.06071
2.50872	0.05968
2.51872	0.05942
2.52872	0.06097
2.53872	0.06381
2.54872	0.06511
2.55872	0.06303
2.56872	0.05917
2.57872	0.05406
2.58872	0.04975
2.59872	0.04824
2.60872	0.04824
2.61872	0.04698
2.62872	0.05026
2.63872	0.06097
2.64872	0.07745
2.65872	0.08873
2.66872	0.08764
2.67872	0.08333
2.68872	0.07931
2.69872	0.07905
2.70872	0.07745
2.71872	0.07612
2.72872	0.07401
2.73872	0.07111
2.74872	0.06928
2.75872	0.07164
2.76872	0.07454
2.77872	0.07825
2.78872	0.08226
2.79872	0.08927
2.80872	0.09555
2.81872	0.09914
2.82872	0.10052
2.83872	0.10108
2.84872	0.10581
2.85872	0.11712
2.86872	0.13306
2.87872	0.14583
2.88872	0.15952
2.89872	0.16508
2.90872	0.16199
2.91872	0.15829
2.92872	0.15218
2.93872	0.14824
2.94872	0.14704
2.95872	0.14523
2.96872	0.14075
2.97872	0.13306
2.98872	0.12518
2.99872	0.11484
3.00872	0.10219
3.01872	0.09118
3.02872	0.08467
3.03872	0.08467
3.04872	0.09638
3.05872	0.11598
3.06872	0.13926
3.07872	0.1586
3.08872	0.16664
3.09872	0.16384
3.10872	0.15676
3.11872	0.14794
3.12872	0.13807
3.13872	0.12692
3.14872	0.11541
3.15872	0.10806
3.16872	0.10246
3.17872	0.10024
3.18872	0.10024
3.19872	0.10581
3.20872	0.11513
3.21872	0.12085
3.22872	0.12258
3.23872	0.12085
3.24872	0.11513
3.25872	0.1089
3.26872	0.10469
3.27872	0.10274
3.28872	0.10108
3.29872	0.09969
3.30872	0.10052
3.31872	0.10246
3.32872	0.10414
3.33872	0.10274
3.34872	0.09803
3.35872	0.09309
3.36872	0.08683
3.37872	0.08065
3.38872	0.0748
3.39872	0.0698
3.40872	0.06485
3.41872	0.062
3.42872	0.06071
3.43872	0.06045
3.44872	0.06148
3.45872	0.06433
3.46872	0.06667
3.47872	0.06667
3.48872	0.06381
3.49872	0.06148
3.50872	0.05968
3.51872	0.06148
3.52872	0.06875
3.53872	0.07825
3.54872	0.08737
3.55872	0.08792
3.56872	0.08737
3.57872	0.08656
3.58872	0.08629
3.59872	0.08981
3.60872	0.09997
3.61872	0.11999
3.62872	0.14224
3.63872	0.16477
3.64872	0.18564
3.65872	0.20759
3.66872	0.22314
3.67872	0.22727
3.68872	0.2335
3.69872	0.24546
3.70872	0.25982
3.71872	0.29033
3.72872	0.34474
3.73872	0.42315
3.74872	0.51546
3.75872	0.59863
3.76872	0.72418
3.77872	0.91542
3.78872	1.23596
3.79872	1.64471
3.80872	2.23371
3.81872	3.05407
3.82872	4.13766
3.83872	5.36519
3.84872	6.89923
3.85872	9.10656
3.86872	11.1532
3.87872	13.9472
3.88872	17.9877
3.89872	22.8356
3.90872	27.6121
3.91872	35.294
3.92872	51.9391
3.93872	50.8892
3.94872	53.7983
3.95872	83.6882
3.96872	75.8796
3.97872	72.442
3.98872	87.086
3.99872	73.5066
4.00872	57.7319
4.01872	70.7181
4.02872	115.945
4.03872	211.814
4.04872	199.324
4.05872	369.04
4.06872	918.804
4.07872	1428.67
4.08872	infinite
4.09872	infinite
4.10872	infinite
4.11872	infinite
4.12872	infinite
4.13872	infinite
4.14872	infinite
4.15872	infinite
4.16872	infinite
4.17872	infinite
4.18872	infinite
4.19872	infinite
4.20872	infinite
4.21872	infinite
4.22872	infinite
4.23872	infinite
4.24872	infinite
4.25872	infinite
4.26872	infinite
4.27872	infinite
4.28872	infinite
4.29872	infinite
4.30872	infinite
4.31872	infinite
4.32872	infinite
4.33872	infinite
4.34872	infinite
4.35872	infinite
4.36872	infinite
4.37872	infinite
4.38872	infinite
4.39872	infinite
4.40872	infinite
4.41872	infinite
4.42872	infinite
4.43872	infinite
4.44872	infinite
4.45872	infinite
4.46872	infinite
4.47872	infinite
4.48872	infinite
4.49872	infinite
4.50872	infinite
4.51872	infinite
4.52872	infinite
4.53872	infinite
4.54872	infinite
4.55872	infinite
4.56872	infinite
4.57872	infinite
4.58872	infinite
4.59872	infinite
4.60872	infinite
4.61872	infinite
4.62872	infinite
4.63872	infinite
4.64872	infinite
4.65872	infinite
4.66872	infinite
4.67872	infinite
4.68872	infinite
4.69872	infinite
4.70872	infinite
4.71872	infinite
4.72872	infinite
4.73872	infinite
4.74872	infinite
4.75872	infinite
4.76872	infinite
4.77872	infinite
4.78872	infinite
4.79872	infinite
4.80872	infinite
4.81872	infinite
4.82872	infinite
4.83872	infinite
4.84872	infinite
4.85872	infinite
4.86872	infinite
4.87872	infinite
4.88872	infinite
4.89872	infinite
4.90872	infinite
4.91872	infinite
4.92872	infinite
4.93872	infinite
4.94872	infinite
4.95872	infinite
4.96872	infinite
4.97872	infinite
4.98872	infinite
4.99872	infinite
5.00872	infinite
5.01872	infinite
5.02872	infinite
5.03872	infinite
5.04872	infinite
5.05872	infinite
5.06872	infinite
5.07872	infinite
5.08872	infinite
5.09872	infinite
5.10872	infinite
5.11872	infinite
5.12872	infinite
5.13872	infinite
5.14872	infinite
5.15872	infinite
5.16872	infinite
5.17872	infinite
5.18872	infinite
5.19872	infinite
5.20872	infinite
5.21872	infinite
5.22872	infinite
5.23872	infinite
5.24872	infinite
5.25872	infinite
5.26872	infinite
5.27872	infinite
5.28872	infinite
5.29872	infinite
5.30872	infinite
5.31872	infinite
5.32872	infinite
5.33872	infinite
5.34872	infinite
5.35872	infinite
5.36872	infinite
5.37872	infinite
5.38872	infinite
5.39872	infinite
5.40872	infinite
5.41872	infinite
5.42872	infinite
5.43872	infinite
5.44872	infinite
5.45872	infinite
5.46872	infinite
5.47872	infinite
5.48872	infinite
5.49872	infinite
5.50872	infinite
5.51872	infinite
5.52872	infinite
5.53872	infinite
5.54872	infinite
5.55872	infinite
5.56872	infinite
5.57872	infinite
5.58872	infinite
5.59872	infinite
5.60872	infinite
5.61872	infinite
5.62872	infinite
5.63872	infinite
5.64872	infinite
5.65872	infinite
5.66872	infinite
5.67872	infinite
5.68872	infinite
5.69872	infinite
5.70872	infinite
5.71872	infinite
5.72872	infinite
5.73872	infinite
5.74872	infinite
5.75872	infinite
5.76872	infinite
5.77872	infinite
5.78872	infinite
5.79872	infinite
5.80872	infinite
5.81872	infinite
5.82872	infinite
5.83872	infinite
5.84872	infinite
5.85872	infinite
5.86872	infinite
5.87872	infinite
5.88872	infinite
5.89872	infinite
5.90872	infinite
5.91872	infinite
5.92872	infinite
5.93872	infinite
5.94872	infinite
5.95872	infinite
5.96872	infinite
5.97872	infinite
5.98872	infinite
5.99872	infinite
6.00872	infinite
6.01872	infinite
6.02872	infinite
6.03872	infinite
6.04872	infinite
6.05872	infinite
6.06872	infinite
6.07872	infinite
6.08872	infinite
6.09872	infinite
6.10872	infinite
6.11872	infinite
6.12872	infinite
6.13872	infinite
6.14872	infinite
6.15872	infinite
6.16872	infinite
6.17872	infinite
6.18872	infinite
6.19872	infinite
6.20872	infinite
6.21872	infinite
6.22872	infinite
6.23872	infinite
6.24872	infinite
6.25872	infinite
6.26872	infinite
6.27872	infinite
6.28872	infinite
6.29872	infinite
6.30872	infinite
6.31872	infinite
6.32872	infinite
6.33872	infinite
6.34872	infinite
6.35872	infinite
6.36872	infinite
6.37872	infinite
6.38872	infinite
6.39872	infinite
6.40872	infinite
6.41872	infinite
6.42872	infinite
6.43872	infinite
6.44872	infinite
6.45872	infinite
6.46872	infinite
6.47872	infinite
6.48872	infinite
6.49872	infinite
6.50872	infinite
6.51872	infinite
6.52872	infinite
6.53872	infinite
6.54872	infinite
6.55872	infinite
6.56872	infinite
6.57872	infinite
6.58872	infinite
6.59872	infinite
6.60872	infinite
6.61872	infinite
6.62872	infinite
6.63872	infinite
6.64872	infinite
6.65872	infinite
6.66872	infinite
6.67872	infinite
6.68872	infinite
6.69872	infinite
6.70872	infinite
6.71872	infinite
6.72872	infinite
6.73872	infinite
6.74872	infinite
6.75872	infinite
6.76872	infinite
6.77872	infinite
6.78872	infinite
6.79872	infinite
6.80872	infinite
6.81872	infinite
6.82872	infinite
6.83872	infinite
6.84872	infinite
6.85872	infinite
6.86872	infinite
6.87872	infinite
6.88872	infinite
6.89872	infinite
6.90872	infinite
6.91872	infinite
6.92872	infinite
6.93872	infinite
6.94872	infinite
6.95872	infinite
6.96872	infinite
6.97872	infinite
6.98872	infinite
6.99872	infinite
7.00872	infinite
7.01872	infinite
7.02872	infinite
7.03872	infinite
7.04872	infinite
7.05872	infinite
7.06872	infinite
7.07872	infinite
7.08872	infinite
7.09872	infinite
7.10872	infinite
7.11872	infinite
7.12872	infinite
7.13872	infinite
7.14872	infinite
7.15872	infinite
7.16872	infinite
7.17872	infinite
7.18872	infinite
7.19872	infinite
7.20872	infinite
7.21872	infinite
7.22872	infinite
7.23872	infinite
7.24872	infinite
7.25872	infinite
7.26872	infinite
7.27872	infinite
7.28872	infinite
7.29872	infinite
7.30872	infinite
7.31872	infinite
7.32872	infinite
7.33872	infinite
7.34872	infinite
7.35872	infinite
7.36872	infinite
7.37872	infinite
7.38872	infinite
7.39872	infinite
7.40872	infinite
7.41872	infinite
7.42872	infinite
7.43872	infinite
7.44872	infinite
7.45872	infinite
7.46872	infinite
7.47872	infinite
7.48872	infinite
7.49872	infinite
7.50872	infinite
7.51872	infinite
7.52872	infinite
7.53872	infinite
7.54872	infinite
7.55872	infinite
7.56872	infinite
7.57872	infinite
7.58872	infinite
7.59872	infinite
7.60872	infinite
7.61872	infinite
7.62872	infinite
7.63872	infinite
7.64872	infinite
7.65872	infinite
7.66872	infinite
7.67872	infinite
7.68872	infinite
7.69872	infinite
7.70872	infinite
7.71872	infinite
7.72872	infinite
7.73872	infinite
7.74872	infinite
7.75872	infinite
7.76872	infinite
7.77872	infinite
7.78872	infinite
7.79872	infinite
7.80872	infinite
7.81872	infinite
7.82872	infinite
7.83872	infinite
7.84872	infinite
7.85872	infinite
7.86872	infinite
7.87872	infinite
7.88872	infinite
7.89872	infinite
7.90872	infinite
7.91872	infinite
7.92872	infinite
7.93872	infinite
7.94872	infinite
7.95872	infinite
7.96872	infinite
7.97872	infinite
7.98872	infinite
7.99872	infinite
8.00872	infinite
8.01872	infinite
8.02872	infinite
8.03872	infinite
8.04872	infinite
8.05872	infinite
8.06872	infinite
8.07872	infinite
8.08872	infinite
8.09872	infinite
8.10872	infinite
8.11872	infinite
8.12872	infinite
8.13872	infinite
8.14872	infinite
8.15872	infinite
8.16872	infinite
8.17872	infinite
8.18872	infinite
8.19872	infinite
8.20872	infinite
8.21872	infinite
8.22872	infinite
8.23872	infinite
8.24872	infinite
8.25872	infinite
8.26872	infinite
8.27872	infinite
8.28872	infinite
8.29872	infinite
8.30872	infinite
8.31872	infinite
8.32872	infinite
8.33872	infinite
8.34872	infinite
8.35872	infinite
8.36872	infinite
8.37872	infinite
8.38872	infinite
8.39872	infinite
8.40872	infinite
8.41872	infinite
8.42872	infinite
8.43872	infinite
8.44872	infinite
8.45872	infinite
8.46872	infinite
8.47872	infinite
8.48872	infinite
8.49872	infinite
8.50872	infinite
8.51872	infinite
8.52872	infinite
8.53872	infinite
8.54872	infinite
8.55872	infinite
8.56872	infinite
8.57872	infinite
8.58872	infinite
8.59872	infinite
8.60872	infinite
8.61872	infinite
8.62872	infinite
8.63872	infinite
8.64872	infinite
8.65872	infinite
8.66872	infinite
8.67872	infinite
8.68872	infinite
8.69872	infinite
8.70872	infinite
8.71872	infinite
8.72872	infinite
8.73872	infinite
8.74872	infinite
8.75872	infinite
8.76872	infinite
8.77872	infinite
8.78872	infinite
8.79872	infinite
8.80872	infinite
8.81872	infinite
8.82872	infinite
8.83872	infinite
8.84872	infinite
8.85872	infinite
8.86872	infinite
8.87872	infinite
8.88872	infinite
8.89872	infinite
8.90872	infinite
8.91872	infinite
8.92872	infinite
8.93872	infinite
8.94872	infinite
8.95872	infinite
8.96872	infinite
8.97872	infinite
8.98872	infinite
8.99872	infinite
9.00872	infinite
9.01872	infinite
9.02872	infinite
9.03872	infinite
9.04872	infinite
9.05872	infinite
9.06872	infinite
9.07872	infinite
9.08872	infinite
9.09872	infinite
9.10872	infinite
9.11872	infinite
9.12872	infinite
9.13872	infinite
9.14872	infinite
9.15872	infinite
9.16872	infinite
9.17872	infinite
9.18872	infinite
9.19872	infinite
9.20872	infinite
9.21872	infinite
9.22872	infinite
9.23872	infinite
9.24872	infinite
9.25872	infinite
9.26872	infinite
9.27872	infinite
9.28872	infinite
9.29872	infinite
9.30872	infinite
9.31872	infinite
9.32872	infinite
9.33872	infinite
9.34872	infinite
9.35872	infinite
9.36872	infinite
9.37872	infinite
9.38872	infinite
9.39872	infinite
9.40872	infinite
9.41872	infinite
9.42872	infinite
9.43872	infinite
9.44872	infinite
9.45872	infinite
9.46872	infinite
9.47872	infinite
9.48872	infinite
9.49872	infinite
9.50872	infinite
9.51872	infinite
9.52872	infinite
9.53872	infinite
9.54872	infinite
9.55872	infinite
9.56872	infinite
9.57872	infinite
9.58872	infinite
9.59872	infinite
9.60872	infinite
9.61872	infinite
9.62872	infinite
9.63872	infinite
9.64872	infinite
9.65872	infinite
9.66872	infinite
9.67872	infinite
9.68872	infinite
9.69872	infinite
9.70872	infinite
9.71872	infinite
9.72872	infinite
9.73872	infinite
9.74872	infinite
9.75872	infinite
9.76872	infinite
9.77872	infinite
9.78872	infinite
9.79872	infinite
9.80872	infinite
9.81872	infinite
9.82872	infinite
9.83872	infinite
9.84872	infinite
9.85872	infinite
9.86872	infinite
9.87872	infinite
9.88872	infinite
9.89872	infinite
9.90872	infinite
9.91872	infinite
9.92872	infinite
9.93872	infinite
9.94872	infinite
9.95872	infinite
9.96872	infinite
9.97872	infinite
9.98872	infinite
9.99872	infinite
10.0087	infinite
10.0187	infinite
10.0287	infinite
10.0387	infinite
10.0487	infinite
10.0587	infinite
10.0687	infinite
10.0787	infinite
10.0887	infinite
10.0987	infinite
10.1087	infinite
10.1187	infinite
10.1287	infinite
10.1387	infinite
10.1487	infinite
10.1587	infinite
10.1687	infinite
10.1787	infinite
10.1887	infinite
10.1987	infinite
10.2087	infinite
10.2187	942.235
10.2287	757.387
10.2387	773.795
10.2487	921.912
10.2587	1200.28
10.2687	infinite
10.2787	infinite
10.2887	478.696
10.2987	482.144
10.3087	564.063
10.3187	224.803
10.3287	146.156
10.3387	120.532
10.3487	105.045
10.3587	53.6543
10.3687	38.2549
10.3787	3.49123
10.3887	30.5935
10.3987	31.2583
10.4087	35.2248
10.4187	40.409
10.4287	48.1735
10.4387	53.3754
10.4487	60.0717
10.4587	75.812
10.4687	104.584
10.4787	134.182
10.4887	163.251
10.4987	180.139
10.5087	202.591
10.5187	128.262
10.5287	99.9255
10.5387	97.4911
10.5487	88.0919
10.5587	84.0675
10.5687	73.532
10.5787	58.5728
10.5887	55.3751
10.5987	49.7264
10.6087	50.1361
10.6187	49.5679
10.6287	48.6485
10.6387	47.3571
10.6487	50.3223
10.6587	47.5992
10.6687	43.8938
10.6787	44.8984
10.6887	47.4859
10.6987	47.5236
10.7087	47.0698
10.7187	45.8181
10.7287	46.7389
10.7387	48.9893
10.7487	51.1804
10.7587	49.7677
10.7687	50.1241
10.7787	51.0189
10.7887	51.3743
10.7987	51.168
10.8087	52.9058
10.8187	53.1329
10.8287	52.3594
10.8387	50.7111
10.8487	51.633
10.8587	54.0538
10.8687	55.9631
10.8787	58.0414
10.8887	57.1302
10.8987	54.985
10.9087	53.1061
10.9187	49.0179
10.9287	45.8533
10.9387	43.8109
10.9487	40.4012
10.9587	37.9053
10.9687	38.276
10.9787	39.2197
10.9887	39.6538
10.9987	39.6728
11.0087	38.6359
11.0187	36.8045
11.0287	36.893
11.0387	35.7612
11.0487	35.3272
11.0587	35.4545
11.0687	35.5215
11.0787	34.9062
11.0887	36.7882
11.0987	36.9029
11.1087	35.9134
11.1187	35.6287
11.1287	34.2202
11.1387	33.2511
11.1487	32.1316
11.1587	31.3803
11.1687	30.6255
11.1787	29.7572
11.1887	28.9929
11.1987	28.2558
11.2087	26.2913
11.2187	25.592
11.2287	23.782
11.2387	23.0853
11.2487	21.417
11.2587	20.2503
11.2687	19.5894
11.2787	18.941
11.2887	18.2895
11.2987	17.0093
11.3087	16.0667
11.3187	15.4746
11.3287	15.0864
11.3387	14.8644
11.3487	14.045
11.3587	13.5152
11.3687	13.0124
11.3787	12.981
11.3887	12.4391
11.3987	12.2236
11.4087	12.3244
11.4187	12.7047
11.4287	13.6367
11.4387	13.5442
11.4487	13.1623
11.4587	12.8262
11.4687	12.1519
11.4787	11.6091
11.4887	11.3072
11.4987	11.2348
11.5087	11.096
11.5187	10.7039
11.5287	10.8179
11.5387	11.1363
11.5487	11.5656
11.5587	11.8578
11.5687	11.9993
11.5787	12.2879
11.5887	12.5981
11.5987	13.0575
11.6087	13.549
11.6187	13.6564
11.6287	14.0502
11.6387	14.1915
11.6487	14.5871
11.6587	14.6878
11.6687	14.3624
11.6787	14.097
11.6887	13.9882
11.6987	14.5816
11.7087	15.2118
11.7187	16.7172
11.7287	20.5013
11.7387	21.9951
11.7487	24.2986
11.7587	25.1308
11.7687	24.565
11.7787	23.4218
11.7887	23.3131
11.7987	23.3538
11.8087	24.0233
11.8187	25.4952
11.8287	27.3466
11.8387	29.714
11.8487	34.107
11.8587	36.5092
11.8687	38.7007
11.8787	41.4883
11.8887	43.1275
11.8987	46.2587
11.9087	49.0237
11.9187	52.4704
11.9287	45.8533
11.9387	46.0247
11.9487	46.7912
11.9587	49.127
11.9687	46.959
11.9787	45.2042
11.9887	44.3976
11.9987	44.0884
12.0087	44.1117
12.0187	43.7329
12.0287	43.5051
12.0387	42.787
12.0487	42.7607
12.0587	41.414
12.0687	39.4468
12.0787	38.6036
12.0887	36.834
12.0987	34.0394
12.1087	32.1542
12.1187	28.6812
12.1287	26.8889
12.1387	25.3355
12.1487	23.504
12.1587	21.8987
12.1687	21.1555
12.1787	20.1372
12.1887	19.4832
12.1987	18.9228
12.2087	18.4613
12.2187	18.3151
12.2287	17.7755
12.2387	16.9207
12.2487	15.4622
12.2587	14.6205
12.2687	14.0866
12.2787	13.8204
12.2887	13.4289
12.2987	12.2718
12.3087	10.5431
12.3187	9.44981
12.3287	8.94099
12.3387	7.56344
12.3487	6.09725
12.3587	5.15708
12.3687	4.83788
12.3787	4.33268
12.3887	4.01673
12.3987	3.68482
12.4087	3.22499
12.4187	3.32581
12.4287	2.27959
12.4387	1.96108
12.4487	1.84648
12.4587	1.91485
12.4687	1.85448
12.4787	2.02504
12.4887	2.40588
12.4987	2.8078
12.5087	2.98819
12.5187	3.00354
12.5287	2.84736
12.5387	2.65551
12.5487	2.44618
12.5587	2.27565
12.5687	2.10259
12.5787	1.94809
12.5887	1.83577
12.5987	1.76926
12.6087	1.70146
12.6187	1.63038
12.6287	1.63355
12.6387	1.70363
12.6487	1.90439
12.6587	2.23251
12.6687	2.57096
12.6787	2.71109
12.6887	2.54287
12.6987	2.15319
12.7087	1.75304
12.7187	1.49947
12.7287	1.37191
12.7387	1.37449
12.7487	1.54756
12.7587	1.66244
12.7687	1.58067
12.7787	1.38096
12.7887	1.244
12.7987	1.20326
12.8087	1.24515
12.8187	1.29227
12.8287	1.31658
12.8387	1.35402
12.8487	1.38356
12.8587	1.36934
12.8687	1.29588
12.8787	1.20215
12.8887	1.10761
12.8987	0.97427
12.9087	0.8513
12.9187	0.74205
12.9287	0.63942
12.9387	0.55871
12.9487	0.49421
12.9587	0.44671
12.9687	0.42361
12.9787	0.41394
12.9887	0.41531
12.9987	0.40801
13.0087	0.40034
13.0187	0.40079
13.0287	0.40124
13.0387	0.40394
13.0487	0.41211
13.0587	0.4213
13.0687	0.4353
13.0787	0.45297
13.0887	0.46909
13.0987	0.48305
13.1087	0.50191
13.1187	0.52126
13.1287	0.52338
13.1387	0.52765
13.1487	0.53086
13.1587	0.53678
13.1687	0.55483
13.1787	0.57387
13.1887	0.57785
13.1987	0.56654
13.2087	0.55816
13.2187	0.56094
13.2287	0.56822
13.2387	0.57161
13.2487	0.5615
13.2587	0.53786
13.2687	0.50191
13.2787	0.47206
13.2887	0.45393
13.2987	0.44432
13.3087	0.43436
13.3187	0.42873
13.3287	0.43107
13.3387	0.44528
13.3487	0.47604
13.3587	0.52604
13.3687	0.58529
13.3787	0.62843
13.3887	0.65495
13.3987	0.6512
13.4087	0.61638
13.4187	0.5671
13.4287	0.51862
13.4387	0.49319
13.4487	0.47554
13.4587	0.47008
13.4687	0.48104
13.4787	0.51441
13.4887	0.54275
13.4987	0.54877
13.5087	0.54275
13.5187	0.52445
13.5287	0.50761
13.5387	0.49268
13.5487	0.47903
13.5587	0.46859
13.5687	0.4622
13.5787	0.46613
13.5887	0.48709
13.5987	0.51756
13.6087	0.54384
13.6187	0.55538
13.6287	0.55207
13.6387	0.5422
13.6487	0.53678
13.6587	0.52285
13.6687	0.49831
13.6787	0.47206
13.6887	0.44384
13.6987	0.41669
13.7087	0.39409
13.7187	0.37652
13.7287	0.36448
13.7387	0.35727
13.7487	0.36023
13.7587	0.37565
13.7687	0.3932
13.7787	0.39676
13.7887	0.38043
13.7987	0.35475
13.8087	0.32597
13.8187	0.29954
13.8287	0.282
13.8387	0.2631
13.8487	0.25009
13.8587	0.24439
13.8687	0.24652
13.8787	0.2642
13.8887	0.29839
13.8987	0.34973
13.9087	0.41302
13.9187	0.47156
13.9287	0.51126
13.9387	0.52551
13.9487	0.51388
13.9587	0.48962
13.9687	0.45927
13.9787	0.43389
13.9887	0.41853
13.9987	0.40938
14.0087	0.40801
14.0187	0.41165
14.0287	0.41348
14.0387	0.4112
14.0487	0.40259
14.0587	0.39009
14.0687	0.37522
14.0787	0.35812
14.0887	0.34474
14.0987	0.33325
14.1087	0.31956
14.1187	0.3042
14.1287	0.28502
14.1387	0.26347
14.1487	0.24156
14.1587	0.22554
14.1687	0.21532
14.1787	0.2106
14.1887	0.21161
14.1987	0.21939
14.2087	0.2283
14.2187	0.23735
14.2287	0.23875
14.2387	0.23246
14.2487	0.22865
14.2587	0.22212
14.2687	0.20926
14.2787	0.19211
14.2887	0.1748
14.2987	0.15492
14.3087	0.13956
14.3187	0.12402
14.3287	0.11314
14.3387	0.10609
14.3487	0.10442
14.3587	0.10834
14.3687	0.11285
14.3787	0.11513
14.3887	0.11513
14.3987	0.11427
14.4087	0.11229
14.4187	0.10946
14.4287	0.10553
14.4387	0.10246
14.4487	0.10219
14.4587	0.10191
14.4687	0.1008
14.4787	0.10052
14.4887	0.10778
14.4987	0.11285
14.5087	0.11712
14.5187	0.1246
14.5287	0.13748
14.5387	0.15157
14.5487	0.16508
14.5587	0.1786
14.5687	0.19766
14.5787	0.22417
14.5887	0.2483
14.5987	0.25946
14.6087	0.25801
14.6187	0.24333
14.6287	0.22314
14.6387	0.1993
14.6487	0.18083
14.6587	0.16695
14.6687	0.15614
14.6787	0.14885
14.6887	0.14344
14.6987	0.13719
14.7087	0.13159
14.7187	0.12779
14.7287	0.12171
14.7387	0.11229
14.7487	0.09997
14.7587	0.09172
14.7687	0.0871
14.7787	0.08764
14.7887	0.089
14.7987	0.08981
14.8087	0.08954
14.8187	0.09009
14.8287	0.08927
14.8387	0.089
14.8487	0.08954
14.8587	0.08846
14.8687	0.08683
14.8787	0.08656
14.8887	0.0871
14.8987	0.08873
14.9087	0.09172
14.9187	0.09693
14.9287	0.10609
14.9387	0.11513
14.9487	0.12315
14.9587	0.12663
14.9687	0.12808
14.9787	0.12867
14.9887	0.13042
14.9987	0.131
15.0087	0.13453
15.0187	0.13926
15.0287	0.14704
15.0387	0.15584
15.0487	0.16229
15.0587	0.16695
15.0687	0.1682
15.0787	0.1682
15.0887	0.16851
15.0987	0.16477
15.1087	0.16044
15.1187	0.15798
15.1287	0.15462
15.1387	0.15218
15.1487	0.14885
15.1587	0.14314
15.1687	0.1363
15.1787	0.13188
15.1887	0.13335
15.1987	0.14674
15.2087	0.17733
15.2187	0.23176
15.2287	0.31797
15.2387	0.43154
15.2487	0.57048
15.2587	0.71875
15.2687	0.87112
15.2787	0.95135
15.2887	0.94267
15.2987	0.88484
15.3087	0.79945
15.3187	0.70135
15.3287	0.61101
15.3387	0.53786
15.3487	0.48962
15.3587	0.46662
15.3687	0.45879
15.3787	0.45976
15.3887	0.47206
15.3987	0.4876
15.4087	0.49166
15.4187	0.47803
15.4287	0.45007
15.4387	0.41348
15.4487	0.36491
15.4587	0.31916
15.4687	0.28502
15.4787	0.25729
15.4887	0.24227
15.4987	0.24121
15.5087	0.25224
15.5187	0.27378
15.5287	0.29684
15.5387	0.32076
15.5487	0.33692
15.5587	0.35098
15.5687	0.36491
15.5787	0.3813
15.5887	0.40439
15.5987	0.43389
15.6087	0.46909
15.6187	0.5097
15.6287	0.54057
15.6387	0.54931
15.6487	0.5384
15.6587	0.51283
15.6687	0.48456
15.6787	0.45927
15.6887	0.44337
15.6987	0.44146
15.7087	0.46367
15.7187	0.52979
15.7287	0.63452
15.7387	0.74136
15.7487	0.82806
15.7587	0.87917
15.7687	0.8816
15.7787	0.84116
15.7887	0.78039
15.7987	0.70867
15.8087	0.64251
15.8187	0.59049
15.8287	0.55207
15.8387	0.52925
15.8487	0.51441
15.8587	0.50191
15.8687	0.49574
15.8787	0.49217
15.8887	0.48658
15.8987	0.48004
15.9087	0.48861
15.9187	0.52818
15.9287	0.60746
15.9387	0.72554
15.9487	0.85208
15.9587	0.95484
15.9687	1.00232
15.9787	1.00784
15.9887	0.96539
15.9987	0.88322
16.0087	0.77749
16.0187	0.67461
16.0287	0.59922
16.0387	0.54548
16.0487	0.51862
16.0587	0.51388
16.0687	0.53678
16.0787	0.57899
16.0887	0.62178
16.0987	0.65057
16.1087	0.66758
16.1187	0.66949
16.1287	0.64684
16.1387	0.5963
16.1487	0.54166
16.1587	0.4937
16.1687	0.46564
16.1787	0.44911
16.1887	0.44146
16.1987	0.43625
16.2087	0.42827
16.2187	0.42269
16.2287	0.42083
16.2387	0.42501
16.2487	0.43956
16.2587	0.47008
16.2687	0.50657
16.2787	0.55152
16.2887	0.60805
16.2987	0.67205
16.3087	0.73376
16.3187	0.81289
16.3287	0.93151
16.3387	1.12607
16.3487	1.41252
16.3587	1.82422
16.3687	2.43913
16.3787	3.32924
16.3887	4.28879
16.3987	5.31094
16.4087	6.51991
16.4187	7.60561
16.4287	8.4589
16.4387	9.53295
16.4487	11.384
16.4587	13.1945
16.4687	15.6631
16.4787	17.3266
16.4887	21.3711
16.4987	30.3262
16.5087	36.1614
16.5187	39.1901
16.5287	48.8411
16.5387	65.2381
16.5487	69.0732
16.5587	71.5277
16.5687	91.1938
16.5787	130.4
16.5887	204.7
16.5987	351.628
16.6087	536.07
16.6187	infinite
16.6287	infinite
16.6387	infinite
16.6487	infinite
16.6587	infinite
16.6687	infinite
16.6787	infinite
16.6887	infinite
16.6987	infinite
16.7087	infinite
16.7187	infinite
16.7287	infinite
16.7387	infinite
16.7487	infinite
16.7587	infinite
16.7687	infinite
16.7787	infinite
16.7887	infinite
16.7987	infinite
16.8087	infinite
16.8187	infinite
16.8287	infinite
16.8387	infinite
16.8487	infinite
16.8587	infinite
16.8687	infinite
16.8787	infinite
16.8887	infinite
16.8987	infinite
16.9087	infinite
16.9187	infinite
16.9287	infinite
16.9387	infinite
16.9487	infinite
16.9587	infinite
16.9687	infinite
16.9787	infinite
16.9887	infinite
16.9987	infinite
17.0087	infinite
17.0187	infinite
17.0287	infinite
17.0387	infinite
17.0487	infinite
17.0587	infinite
17.0687	infinite
17.0787	infinite
17.0887	infinite
17.0987	infinite
17.1087	infinite
17.1187	infinite
17.1287	infinite
17.1387	infinite
17.1487	infinite
17.1587	infinite
17.1687	infinite
17.1787	infinite
17.1887	infinite
17.1987	infinite
17.2087	infinite
17.2187	infinite
17.2287	infinite
17.2387	infinite
17.2487	infinite
17.2587	infinite
17.2687	infinite
17.2787	infinite
17.2887	infinite
17.2987	infinite
17.3087	infinite
17.3187	infinite
17.3287	infinite
17.3387	infinite
17.3487	infinite
17.3587	infinite
17.3687	infinite
17.3787	infinite
17.3887	infinite
17.3987	infinite
17.4087	infinite
17.4187	infinite
17.4287	infinite
17.4387	infinite
17.4487	infinite
17.4587	infinite
17.4687	infinite
17.4787	infinite
17.4887	infinite
17.4987	infinite
17.5087	infinite
17.5187	infinite
17.5287	infinite
17.5387	infinite
17.5487	infinite
17.5587	infinite
17.5687	infinite
17.5787	infinite
17.5887	infinite
17.5987	infinite
17.6087	infinite
17.6187	infinite
17.6287	infinite
17.6387	infinite
17.6487	infinite
17.6587	infinite
17.6687	infinite
17.6787	infinite
17.6887	infinite
17.6987	infinite
17.7087	infinite
17.7187	infinite
17.7287	infinite
17.7387	infinite
17.7487	infinite
17.7587	infinite
17.7687	infinite
17.7787	infinite
17.7887	infinite
17.7987	infinite
17.8087	infinite
17.8187	infinite
17.8287	infinite
17.8387	infinite
17.8487	infinite
17.8587	infinite
17.8687	infinite
17.8787	infinite
17.8887	infinite
17.8987	infinite
17.9087	infinite
17.9187	infinite
17.9287	infinite
17.9387	infinite
17.9487	infinite
17.9587	infinite
17.9687	infinite
17.9787	infinite
17.9887	infinite
17.9987	infinite
18.0087	infinite
18.0187	infinite
18.0287	infinite
18.0387	infinite
18.0487	infinite
18.0587	infinite
18.0687	infinite
18.0787	infinite
18.0887	infinite
18.0987	infinite
18.1087	infinite
18.1187	infinite
18.1287	infinite
18.1387	infinite
18.1487	infinite
18.1587	infinite
18.1687	infinite
18.1787	infinite
18.1887	infinite
18.1987	infinite
18.2087	infinite
18.2187	infinite
18.2287	infinite
18.2387	infinite
18.2487	infinite
18.2587	infinite
18.2687	infinite
18.2787	infinite
18.2887	infinite
18.2987	infinite
18.3087	infinite
18.3187	infinite
18.3287	infinite
18.3387	infinite
18.3487	infinite
18.3587	infinite
18.3687	infinite
18.3787	infinite
18.3887	infinite
18.3987	infinite
18.4087	infinite
18.4187	infinite
18.4287	infinite
18.4387	infinite
18.4487	infinite
18.4587	infinite
18.4687	infinite
18.4787	infinite
18.4887	infinite
18.4987	infinite
18.5087	infinite
18.5187	infinite
18.5287	infinite
18.5387	infinite
18.5487	infinite
18.5587	infinite
18.5687	infinite
18.5787	infinite
18.5887	infinite
18.5987	infinite
18.6087	infinite
18.6187	infinite
18.6287	infinite
18.6387	infinite
18.6487	infinite
18.6587	infinite
18.6687	infinite
18.6787	infinite
18.6887	infinite
18.6987	infinite
18.7087	infinite
18.7187	infinite
18.7287	infinite
18.7387	infinite
18.7487	infinite
18.7587	infinite
18.7687	infinite
18.7787	infinite
18.7887	infinite
18.7987	infinite
18.8087	infinite
18.8187	infinite
18.8287	infinite
18.8387	infinite
18.8487	infinite
18.8587	infinite
18.8687	infinite
18.8787	infinite
18.8887	infinite
18.8987	infinite
18.9087	infinite
18.9187	infinite
18.9287	infinite
18.9387	infinite
18.9487	infinite
18.9587	infinite
18.9687	infinite
18.9787	infinite
18.9887	infinite
18.9987	infinite
19.0087	infinite
19.0187	infinite
19.0287	infinite
19.0387	infinite
19.0487	infinite
19.0587	infinite
19.0687	infinite
19.0787	infinite
19.0887	infinite
19.0987	infinite
19.1087	infinite
19.1187	infinite
19.1287	infinite
19.1387	infinite
19.1487	infinite
19.1587	infinite
19.1687	infinite
19.1787	infinite
19.1887	infinite
19.1987	infinite
19.2087	infinite
19.2187	infinite
19.2287	infinite
19.2387	infinite
19.2487	infinite
19.2587	infinite
19.2687	infinite
19.2787	infinite
19.2887	infinite
19.2987	infinite
19.3087	infinite
19.3187	infinite
19.3287	infinite
19.3387	infinite
19.3487	infinite
19.3587	infinite
19.3687	infinite
19.3787	infinite
19.3887	infinite
19.3987	infinite
19.4087	infinite
19.4187	infinite
19.4287	infinite
19.4387	infinite
19.4487	infinite
19.4587	infinite
19.4687	infinite
19.4787	infinite
19.4887	infinite
19.4987	infinite
19.5087	infinite
19.5187	infinite
19.5287	infinite
19.5387	infinite
19.5487	infinite
19.5587	infinite
19.5687	infinite
19.5787	infinite
19.5887	infinite
19.5987	infinite
19.6087	infinite
19.6187	infinite
19.6287	infinite
19.6387	infinite
19.6487	infinite
19.6587	infinite
19.6687	infinite
19.6787	infinite
19.6887	infinite
19.6987	infinite
19.7087	infinite
19.7187	infinite
19.7287	infinite
19.7387	infinite
19.7487	infinite
19.7587	infinite
19.7687	infinite
19.7787	infinite
19.7887	infinite
19.7987	infinite
19.8087	infinite
19.8187	infinite
19.8287	infinite
19.8387	infinite
19.8487	infinite
19.8587	infinite
19.8687	infinite
19.8787	infinite
19.8887	infinite
19.8987	infinite
19.9087	infinite
19.9187	infinite
19.9287	infinite
19.9387	infinite
19.9487	infinite
19.9587	infinite
19.9687	infinite
19.9787	infinite
19.9887	infinite
19.9987	infinite
20.0087	infinite
20.0187	infinite
20.0287	infinite
20.0387	infinite
20.0487	infinite
20.0587	infinite
20.0687	infinite
20.0787	infinite
20.0887	infinite
20.0987	infinite
20.1087	infinite
20.1187	infinite
20.1287	infinite
20.1387	infinite
20.1487	infinite
20.1587	infinite
20.1687	infinite
20.1787	infinite
20.1887	infinite
20.1987	infinite
20.2087	infinite
20.2187	infinite
20.2287	infinite
20.2387	infinite
20.2487	infinite
20.2587	infinite
20.2687	infinite
20.2787	infinite
20.2887	infinite
20.2987	infinite
20.3087	infinite
20.3187	infinite
20.3287	infinite
20.3387	infinite
20.3487	infinite
20.3587	infinite
20.3687	infinite
20.3787	infinite
20.3887	infinite
20.3987	infinite
20.4087	infinite
20.4187	infinite
20.4287	infinite
20.4387	infinite
20.4487	infinite
20.4587	infinite
20.4687	infinite
20.4787	infinite
20.4887	infinite
20.4987	infinite
20.5087	infinite
20.5187	infinite
20.5287	infinite
20.5387	infinite
20.5487	infinite
20.5587	infinite
20.5687	infinite
20.5787	infinite
20.5887	infinite
20.5987	infinite
20.6087	1381.44
20.6187	137.004
20.6287	13.0761
20.6387	2.49973
20.6487	7.47704
20.6587	6.0984
20.6687	5.96821
20.6787	5.89127
20.6887	5.68462
20.6987	5.67543
20.7087	5.55032
20.7187	5.52587
20.7287	5.51419
20.7387	5.51419
20.7487	5.56805
20.7587	5.62984
20.7687	5.65003
[truncated: 1,940 more rows]

## Sheet: Figure 4e
Mp Sensor
Time (s)	(R-R0)/R0
0.80114	3.04723
0.81114	3.05113
0.82114	3.18221
0.83114	3.40359
0.84114	3.60218
0.85114	3.84641
0.86114	3.96184
0.87114	3.96184
0.88114	3.91444
0.89114	3.83432
0.90114	3.74603
0.91114	3.69563
0.92114	3.69214
0.93114	3.74692
0.94114	3.85387
0.95114	3.92693
0.96114	3.90488
0.97114	3.83989
0.98114	3.72114
0.99114	3.62923
1.00114	3.69039
1.01114	3.91636
1.02114	4.0901
1.03114	4.15042
1.04114	4.06351
1.05114	3.9482
1.06114	3.82599
1.07114	3.74603
1.08114	3.73088
1.09114	3.69039
1.10114	3.61144
1.11114	3.49227
1.12114	3.37911
1.13114	3.33393
1.14114	3.32724
1.15114	3.38902
1.16114	3.49708
1.17114	3.62244
1.18114	3.66954
1.19114	3.72114
1.20114	3.81309
1.21114	3.85294
1.22114	3.86511
1.23114	3.82138
1.24114	3.7514
1.25114	3.73622
1.26114	3.79569
1.27114	3.98835
1.28114	4.14201
1.29114	4.25676
1.30114	4.19715
1.31114	4.01017
1.32114	3.75767
1.33114	3.57379
1.34114	3.47552
1.35114	3.39132
1.36114	3.29114
1.37114	3.24132
1.38114	3.20593
1.39114	3.17597
1.40114	3.14575
1.41114	3.14166
1.42114	3.156
1.43114	3.19613
1.44114	3.20383
1.45114	3.17459
1.46114	3.15121
1.47114	3.17597
1.48114	3.21719
1.49114	3.23775
1.50114	3.20243
1.51114	3.17943
1.52114	3.18568
1.53114	3.17805
1.54114	3.16631
1.55114	3.22143
1.56114	3.29041
1.57114	3.35716
1.58114	3.39668
1.59114	3.43536
1.60114	3.51238
1.61114	3.59715
1.62114	3.61229
1.63114	3.53756
1.64114	3.47552
1.65114	3.40513
1.66114	3.33542
1.67114	3.27658
1.68114	3.23206
1.69114	3.22284
1.70114	3.24203
1.71114	3.31538
1.72114	3.27151
1.73114	3.22284
1.74114	3.23989
1.75114	3.23633
1.76114	3.21437
1.77114	3.19125
1.78114	3.16837
1.79114	3.13419
1.80114	3.11059
1.81114	3.12607
1.82114	3.17459
1.83114	3.21296
1.84114	3.27876
1.85114	3.28094
1.86114	3.2349
1.87114	3.19823
1.88114	3.17528
1.89114	3.15875
1.90114	3.15326
1.91114	3.11462
1.92114	3.0979
1.93114	3.09856
1.94114	3.08528
1.95114	3.09058
1.96114	3.0642
1.97114	3.04593
1.98114	3.03945
1.99114	3.03815
2.00114	3.057
2.01114	3.10858
2.02114	3.12877
2.03114	3.12337
2.04114	3.0979
2.05114	3.05504
2.06114	3.04334
2.07114	3.0401
2.08114	3.02654
2.09114	3.02847
2.10114	2.99717
2.11114	2.96822
2.12114	2.96074
2.13114	2.94957
2.14114	2.98264
2.15114	3.0642
2.16114	3.06158
2.17114	3.01564
2.18114	2.98264
2.19114	2.98895
2.20114	2.97511
2.21114	2.96074
2.22114	2.93969
2.23114	2.9268
2.24114	2.91278
2.25114	2.94031
2.26114	2.98139
2.27114	2.92986
2.28114	2.89104
2.29114	2.88325
2.30114	2.92375
2.31114	2.94401
2.32114	2.95019
2.33114	2.96697
2.34114	3.00797
2.35114	3.01756
2.36114	3.02719
2.37114	3.02076
2.38114	3.00543
2.39114	2.99717
2.40114	3.02269
2.41114	3.08594
2.42114	3.12404
2.43114	3.1281
2.44114	3.11798
2.45114	3.12607
2.46114	3.1608
2.47114	3.19125
2.48114	3.19194
2.49114	3.22497
2.50114	3.33244
2.51114	3.44867
2.52114	3.51319
2.53114	3.60134
2.54114	3.74961
2.55114	3.92115
2.56114	4.08394
2.57114	4.21651
2.58114	4.34708
2.59114	4.33238
2.60114	4.2943
2.61114	4.33802
2.62114	4.36529
2.63114	4.34142
2.64114	4.31215
2.65114	4.33802
2.66114	4.27988
2.67114	4.195
2.68114	4.13573
2.69114	4.09112
2.70114	4.10143
2.71114	4.19715
2.72114	4.27436
2.73114	4.26115
2.74114	4.22624
2.75114	4.1758
2.76114	4.08394
2.77114	4.01316
2.78114	3.95794
2.79114	3.8944
2.80114	3.86136
2.81114	3.8492
2.82114	3.87735
2.83114	3.97457
2.84114	4.07575
2.85114	4.08701
2.86114	4.02015
2.87114	4.02215
2.88114	4.08701
2.89114	4.10349
2.90114	4.08189
2.91114	4.04224
2.92114	4.06148
2.93114	4.19715
2.94114	4.28985
2.95114	4.30879
2.96114	4.34255
2.97114	4.47484
2.98114	4.55324
2.99114	4.58029
3.00114	4.56182
3.01114	4.58152
3.02114	4.63518
3.03114	4.70792
3.04114	4.75352
3.05114	4.89894
3.06114	4.96595
3.07114	4.94485
3.08114	4.89342
3.09114	4.80252
3.10114	4.69759
3.11114	4.59515
3.12114	4.46653
3.13114	4.33802
3.14114	4.26115
3.15114	4.17899
3.16114	4.12008
3.17114	4.07064
3.18114	4.01415
3.19114	3.9933
3.20114	3.95599
3.21114	3.94238
3.22114	3.96184
3.23114	3.99924
3.24114	4.03016
3.25114	4.06046
3.26114	4.12112
3.27114	4.118
3.28114	4.0483
3.29114	3.99132
3.30114	3.95112
3.31114	3.94918
3.32114	3.95599
3.33114	3.95015
3.34114	3.8717
3.35114	3.7748
3.36114	3.60807
3.37114	3.33692
3.38114	3.22214
3.39114	3.13826
3.40114	3.06813
3.41114	3.07142
3.42114	3.21578
3.43114	3.47076
3.44114	3.6523
3.45114	3.75229
3.46114	3.74782
3.47114	3.68429
3.48114	3.6106
3.49114	3.55231
3.50114	3.51561
3.51114	3.50673
3.52114	3.49949
3.53114	3.52534
3.54114	3.56716
3.55114	3.58794
3.56114	3.63689
3.57114	3.64116
3.58114	3.61736
3.59114	3.53104
3.60114	3.46759
3.61114	3.45732
3.62114	3.4589
3.63114	3.51966
3.64114	3.6106
3.65114	3.69126
3.66114	3.72468
3.67114	3.6869
3.68114	3.62244
3.69114	3.55231
3.70114	3.52209
3.71114	3.49628
3.72114	3.47155
3.73114	3.47711
3.74114	3.50593
3.75114	3.54821
3.76114	3.59296
3.77114	3.6199
3.78114	3.61482
3.79114	3.59966
3.80114	3.63604
3.81114	3.61905
3.82114	3.57877
3.83114	3.54247
3.84114	3.52291
3.85114	3.51319
3.86114	3.53185
3.87114	3.53674
3.88114	3.51157
3.89114	3.48828
3.90114	3.49308
3.91114	3.53267
3.92114	3.55149
3.93114	3.55231
3.94114	3.5622
3.95114	3.62159
3.96114	3.71143
3.97114	3.77842
3.98114	3.803
3.99114	3.84268
4.00114	3.90011
4.01114	3.93368
4.02114	3.93464
4.03114	3.88208
4.04114	3.7884
4.05114	3.72645
4.06114	3.69214
4.07114	3.75678
4.08114	3.95794
4.09114	4.18219
4.10114	4.38823
4.11114	4.52282
4.12114	4.44645
4.13114	4.24254
4.14114	4.06962
4.15114	3.91061
4.16114	3.79113
4.17114	3.75319
4.18114	3.65832
4.19114	3.58127
4.20114	3.52372
4.21114	3.5011
4.22114	3.44631
4.23114	3.40128
4.24114	3.37531
4.25114	3.37455
4.26114	3.35942
4.27114	3.35039
4.28114	3.33095
4.29114	3.33841
4.30114	3.36168
4.31114	3.40436
4.32114	3.41361
4.33114	3.42679
4.34114	3.44631
4.35114	3.48109
4.36114	3.48109
4.37114	3.4668
4.38114	3.42757
4.39114	3.35039
4.40114	3.29772
4.41114	3.28021
4.42114	3.23277
4.43114	3.2179
4.44114	3.19194
4.45114	3.16768
4.46114	3.1437
4.47114	3.10657
4.48114	3.07142
4.49114	3.04204
4.50114	3.06682
4.51114	3.13487
4.52114	3.22993
4.53114	3.3058
4.54114	3.28385
4.55114	3.21719
4.56114	3.17113
4.57114	3.11865
4.58114	3.11395
4.59114	3.08925
4.60114	3.03428
4.61114	2.98642
4.62114	2.94648
4.63114	2.92619
4.64114	2.88384
4.65114	2.84651
4.66114	2.81045
4.67114	2.79496
4.68114	2.783
4.69114	2.77225
4.70114	2.80988
4.71114	2.88624
4.72114	2.88744
4.73114	2.9043
4.74114	2.93785
4.75114	2.9676
4.76114	3.00288
4.77114	2.99717
4.78114	2.96199
4.79114	2.92558
4.80114	2.92375
4.81114	2.94524
4.82114	2.93477
4.83114	2.93416
4.84114	2.92803
4.85114	2.92375
4.86114	2.94586
4.87114	2.94771
4.88114	2.98516
4.89114	3.0214
4.90114	2.9795
4.91114	2.92742
4.92114	2.89645
4.93114	2.87906
4.94114	2.93477
4.95114	2.93416
4.96114	2.90914
4.97114	2.93109
4.98114	3.02333
4.99114	3.12404
5.00114	3.1308
5.01114	3.07999
5.02114	3.01053
5.03114	2.99527
5.04114	2.97762
5.05114	2.98139
5.06114	3.00098
5.07114	3.02269
5.08114	3.0388
5.09114	3.03557
5.10114	2.994
5.11114	2.95453
5.12114	2.92497
5.13114	2.89766
5.14114	2.85592
5.15114	2.83364
5.16114	2.82433
5.17114	2.83364
5.18114	2.91461
5.19114	3.02076
5.20114	3.05766
5.21114	3.04528
5.22114	3.00161
5.23114	2.98642
5.24114	2.98642
5.25114	3.01116
5.26114	3.03621
5.27114	3.04918
5.28114	2.99021
5.29114	2.93846
5.30114	2.89164
5.31114	2.85651
5.32114	2.83305
5.33114	2.76774
5.34114	2.68835
5.35114	2.65678
5.36114	2.6362
5.37114	2.57788
5.38114	2.49988
5.39114	2.47863
5.40114	2.49212
5.41114	2.54268
5.42114	2.58347
5.43114	2.53225
5.44114	2.42521
5.45114	2.33459
5.46114	2.29708
5.47114	2.31355
5.48114	2.35724
5.49114	2.37613
5.50114	2.38065
5.51114	2.41593
5.52114	2.41501
5.53114	2.41964
5.54114	2.45337
5.55114	2.49019
5.56114	2.4681
5.57114	2.40624
5.58114	2.33327
5.59114	2.25956
5.60114	2.20934
5.61114	2.15748
5.62114	2.10574
5.63114	2.06756
5.64114	2.01581
5.65114	1.98121
5.66114	1.9474
5.67114	1.92008
5.68114	1.94018
5.69114	2.00109
5.70114	2.0943
5.71114	2.10191
5.72114	2.14959
5.73114	2.32711
5.74114	2.4477
5.75114	2.70897
5.76114	2.9701
5.77114	3.29992
5.78114	3.59128
5.79114	3.8623
5.80114	4.12008
5.81114	4.80386
5.82114	6.27031
5.83114	9.09458
5.84114	13.8097
5.85114	21.8131
5.86114	31.2577
5.87114	42.4514
5.88114	56.2867
5.89114	89.3123
5.90114	117.673
5.91114	160.474
5.92114	195.065
5.93114	271.794
5.94114	476.751
5.95114	385.716
5.96114	663.895
5.97114	infinite
5.98114	infinite
5.99114	infinite
6.00114	infinite
6.01114	infinite
6.02114	infinite
6.03114	infinite
6.04114	infinite
6.05114	infinite
6.06114	infinite
6.07114	infinite
6.08114	infinite
6.09114	infinite
6.10114	infinite
6.11114	infinite
6.12114	infinite
6.13114	infinite
6.14114	infinite
6.15114	infinite
6.16114	infinite
6.17114	infinite
6.18114	infinite
6.19114	infinite
6.20114	infinite
6.21114	infinite
6.22114	infinite
6.23114	infinite
6.24114	infinite
6.25114	infinite
6.26114	infinite
6.27114	infinite
6.28114	infinite
6.29114	infinite
6.30114	infinite
6.31114	infinite
6.32114	infinite
6.33114	infinite
6.34114	infinite
6.35114	infinite
6.36114	infinite
6.37114	infinite
6.38114	infinite
6.39114	infinite
6.40114	infinite
6.41114	infinite
6.42114	infinite
6.43114	infinite
6.44114	infinite
6.45114	infinite
6.46114	infinite
6.47114	infinite
6.48114	infinite
6.49114	infinite
6.50114	infinite
6.51114	infinite
6.52114	infinite
6.53114	infinite
6.54114	infinite
6.55114	infinite
6.56114	infinite
6.57114	infinite
6.58114	infinite
6.59114	infinite
6.60114	infinite
6.61114	infinite
6.62114	infinite
6.63114	infinite
6.64114	infinite
6.65114	infinite
6.66114	infinite
6.67114	infinite
6.68114	infinite
6.69114	infinite
6.70114	infinite
6.71114	infinite
6.72114	infinite
6.73114	infinite
6.74114	infinite
6.75114	infinite
6.76114	infinite
6.77114	infinite
6.78114	infinite
6.79114	infinite
6.80114	infinite
6.81114	infinite
6.82114	infinite
6.83114	infinite
6.84114	infinite
6.85114	infinite
6.86114	infinite
6.87114	infinite
6.88114	infinite
6.89114	infinite
6.90114	infinite
6.91114	infinite
6.92114	infinite
6.93114	infinite
6.94114	infinite
6.95114	infinite
6.96114	infinite
6.97114	infinite
6.98114	infinite
6.99114	infinite
7.00114	infinite
7.01114	infinite
7.02114	infinite
7.03114	infinite
7.04114	infinite
7.05114	infinite
7.06114	infinite
7.07114	infinite
7.08114	infinite
7.09114	infinite
7.10114	infinite
7.11114	infinite
7.12114	infinite
7.13114	infinite
7.14114	infinite
7.15114	infinite
7.16114	infinite
7.17114	infinite
7.18114	infinite
7.19114	infinite
7.20114	infinite
7.21114	infinite
7.22114	infinite
7.23114	infinite
7.24114	infinite
7.25114	infinite
7.26114	infinite
7.27114	infinite
7.28114	infinite
7.29114	infinite
7.30114	infinite
7.31114	infinite
7.32114	infinite
7.33114	infinite
7.34114	infinite
7.35114	infinite
7.36114	infinite
7.37114	infinite
7.38114	infinite
7.39114	infinite
7.40114	infinite
7.41114	infinite
7.42114	infinite
7.43114	infinite
7.44114	infinite
7.45114	infinite
7.46114	infinite
7.47114	infinite
7.48114	infinite
7.49114	infinite
7.50114	infinite
7.51114	infinite
7.52114	infinite
7.53114	infinite
7.54114	infinite
7.55114	infinite
7.56114	infinite
7.57114	infinite
7.58114	infinite
7.59114	infinite
7.60114	infinite
7.61114	infinite
7.62114	infinite
7.63114	infinite
7.64114	infinite
7.65114	infinite
7.66114	infinite
7.67114	infinite
7.68114	infinite
7.69114	infinite
7.70114	infinite
7.71114	infinite
7.72114	infinite
7.73114	infinite
7.74114	infinite
7.75114	infinite
7.76114	infinite
7.77114	infinite
7.78114	infinite
7.79114	infinite
7.80114	infinite
7.81114	infinite
7.82114	infinite
7.83114	infinite
7.84114	infinite
7.85114	infinite
7.86114	infinite
7.87114	infinite
7.88114	infinite
7.89114	infinite
7.90114	infinite
7.91114	infinite
7.92114	infinite
7.93114	infinite
7.94114	infinite
7.95114	infinite
7.96114	infinite
7.97114	infinite
7.98114	infinite
7.99114	infinite
8.00114	infinite
8.01114	infinite
8.02114	infinite
8.03114	infinite
8.04114	infinite
8.05114	infinite
8.06114	infinite
8.07114	infinite
8.08114	infinite
8.09114	infinite
8.10114	infinite
8.11114	infinite
8.12114	infinite
8.13114	infinite
8.14114	infinite
8.15114	infinite
8.16114	infinite
8.17114	infinite
8.18114	infinite
8.19114	infinite
8.20114	infinite
8.21114	infinite
8.22114	infinite
8.23114	infinite
8.24114	infinite
8.25114	infinite
8.26114	infinite
8.27114	infinite
8.28114	infinite
8.29114	infinite
8.30114	infinite
8.31114	infinite
8.32114	infinite
8.33114	infinite
8.34114	infinite
8.35114	infinite
8.36114	infinite
8.37114	infinite
8.38114	infinite
8.39114	infinite
8.40114	infinite
8.41114	infinite
8.42114	infinite
8.43114	infinite
8.44114	infinite
8.45114	infinite
8.46114	infinite
8.47114	infinite
8.48114	infinite
8.49114	infinite
8.50114	infinite
8.51114	infinite
8.52114	infinite
8.53114	infinite
8.54114	infinite
8.55114	infinite
8.56114	infinite
8.57114	infinite
8.58114	infinite
8.59114	infinite
8.60114	infinite
8.61114	infinite
8.62114	infinite
8.63114	infinite
8.64114	infinite
8.65114	infinite
8.66114	infinite
8.67114	infinite
8.68114	infinite
8.69114	infinite
8.70114	infinite
8.71114	infinite
8.72114	infinite
8.73114	infinite
8.74114	infinite
8.75114	infinite
8.76114	infinite
8.77114	infinite
8.78114	infinite
8.79114	infinite
8.80114	infinite
8.81114	infinite
8.82114	infinite
8.83114	infinite
8.84114	infinite
8.85114	infinite
8.86114	infinite
8.87114	infinite
8.88114	infinite
8.89114	infinite
8.90114	infinite
8.91114	infinite
8.92114	infinite
8.93114	infinite
8.94114	infinite
8.95114	infinite
8.96114	infinite
8.97114	infinite
8.98114	infinite
8.99114	infinite
9.00114	infinite
9.01114	infinite
9.02114	infinite
9.03114	infinite
9.04114	infinite
9.05114	infinite
9.06114	infinite
9.07114	infinite
9.08114	infinite
9.09114	infinite
9.10114	infinite
9.11114	infinite
9.12114	infinite
9.13114	infinite
9.14114	infinite
9.15114	infinite
9.16114	infinite
9.17114	infinite
9.18114	infinite
9.19114	infinite
9.20114	infinite
9.21114	infinite
9.22114	infinite
9.23114	infinite
9.24114	infinite
9.25114	infinite
9.26114	infinite
9.27114	infinite
9.28114	infinite
9.29114	infinite
9.30114	infinite
9.31114	infinite
9.32114	infinite
9.33114	infinite
9.34114	infinite
9.35114	infinite
9.36114	infinite
9.37114	infinite
9.38114	infinite
9.39114	infinite
9.40114	infinite
9.41114	infinite
9.42114	infinite
9.43114	infinite
9.44114	infinite
9.45114	infinite
9.46114	infinite
9.47114	infinite
9.48114	infinite
9.49114	infinite
9.50114	infinite
9.51114	infinite
9.52114	infinite
9.53114	infinite
9.54114	infinite
9.55114	infinite
9.56114	infinite
9.57114	infinite
9.58114	infinite
9.59114	infinite
9.60114	infinite
9.61114	infinite
9.62114	infinite
9.63114	infinite
9.64114	infinite
9.65114	infinite
9.66114	infinite
9.67114	infinite
9.68114	infinite
9.69114	infinite
9.70114	infinite
9.71114	infinite
9.72114	infinite
9.73114	infinite
9.74114	infinite
9.75114	infinite
9.76114	infinite
9.77114	infinite
9.78114	infinite
9.79114	infinite
9.80114	infinite
9.81114	infinite
9.82114	infinite
9.83114	infinite
9.84114	infinite
9.85114	infinite
9.86114	infinite
9.87114	infinite
9.88114	infinite
9.89114	infinite
9.90114	infinite
9.91114	infinite
9.92114	infinite
9.93114	infinite
9.94114	infinite
9.95114	infinite
9.96114	infinite
9.97114	infinite
9.98114	infinite
9.99114	infinite
10.0011	infinite
10.0111	infinite
10.0211	infinite
10.0311	infinite
10.0411	infinite
10.0511	infinite
10.0611	infinite
10.0711	infinite
10.0811	infinite
10.0911	infinite
10.1011	infinite
10.1111	infinite
10.1211	infinite
10.1311	infinite
10.1411	infinite
10.1511	infinite
10.1611	infinite
10.1711	infinite
10.1811	infinite
10.1911	infinite
10.2011	infinite
10.2111	infinite
10.2211	infinite
10.2311	infinite
10.2411	infinite
10.2511	infinite
10.2611	infinite
10.2711	infinite
10.2811	infinite
10.2911	infinite
10.3011	infinite
10.3111	infinite
10.3211	infinite
10.3311	infinite
10.3411	infinite
10.3511	infinite
10.3611	infinite
10.3711	infinite
10.3811	infinite
10.3911	infinite
10.4011	infinite
10.4111	infinite
10.4211	infinite
10.4311	infinite
10.4411	infinite
10.4511	infinite
10.4611	infinite
10.4711	infinite
10.4811	infinite
10.4911	infinite
10.5011	infinite
10.5111	infinite
10.5211	infinite
10.5311	infinite
10.5411	infinite
10.5511	infinite
10.5611	infinite
10.5711	infinite
10.5811	infinite
10.5911	infinite
10.6011	infinite
10.6111	infinite
10.6211	infinite
10.6311	infinite
10.6411	infinite
10.6511	infinite
10.6611	infinite
10.6711	infinite
10.6811	infinite
10.6911	infinite
10.7011	infinite
10.7111	infinite
10.7211	infinite
10.7311	infinite
10.7411	infinite
10.7511	infinite
10.7611	infinite
10.7711	infinite
10.7811	infinite
10.7911	infinite
10.8011	infinite
10.8111	infinite
10.8211	infinite
10.8311	infinite
10.8411	infinite
10.8511	infinite
10.8611	infinite
10.8711	infinite
10.8811	infinite
10.8911	infinite
10.9011	infinite
10.9111	infinite
10.9211	infinite
10.9311	infinite
10.9411	infinite
10.9511	infinite
10.9611	infinite
10.9711	infinite
10.9811	infinite
10.9911	infinite
11.0011	infinite
11.0111	infinite
11.0211	infinite
11.0311	infinite
11.0411	infinite
11.0511	infinite
11.0611	infinite
11.0711	infinite
11.0811	infinite
11.0911	infinite
11.1011	infinite
11.1111	infinite
11.1211	infinite
11.1311	infinite
11.1411	infinite
11.1511	infinite
11.1611	infinite
11.1711	infinite
11.1811	infinite
11.1911	infinite
11.2011	infinite
11.2111	infinite
11.2211	infinite
11.2311	infinite
11.2411	infinite
11.2511	infinite
11.2611	infinite
11.2711	infinite
11.2811	infinite
11.2911	infinite
11.3011	infinite
11.3111	infinite
11.3211	infinite
11.3311	infinite
11.3411	infinite
11.3511	infinite
11.3611	infinite
11.3711	infinite
11.3811	infinite
11.3911	infinite
11.4011	infinite
11.4111	infinite
11.4211	infinite
11.4311	infinite
11.4411	infinite
11.4511	infinite
11.4611	infinite
11.4711	infinite
11.4811	infinite
11.4911	infinite
11.5011	infinite
11.5111	infinite
11.5211	infinite
11.5311	infinite
11.5411	infinite
11.5511	infinite
11.5611	infinite
11.5711	infinite
11.5811	infinite
11.5911	infinite
11.6011	infinite
11.6111	infinite
11.6211	infinite
11.6311	infinite
11.6411	infinite
11.6511	infinite
11.6611	infinite
11.6711	infinite
11.6811	infinite
11.6911	infinite
11.7011	infinite
11.7111	infinite
11.7211	infinite
11.7311	infinite
11.7411	infinite
11.7511	infinite
11.7611	infinite
11.7711	infinite
11.7811	infinite
11.7911	infinite
11.8011	infinite
11.8111	infinite
11.8211	infinite
11.8311	infinite
11.8411	infinite
11.8511	infinite
11.8611	infinite
11.8711	infinite
11.8811	infinite
11.8911	infinite
11.9011	infinite
11.9111	infinite
11.9211	infinite
11.9311	infinite
11.9411	infinite
11.9511	817.621
11.9611	838.925
11.9711	860.16
11.9811	861.044
11.9911	864.299
12.0011	873
12.0111	885.292
12.0211	875.126
12.0311	878.182
12.0411	924.336
12.0511	1015.38
12.0611	1149.97
12.0711	1195.87
12.0811	1229.77
12.0911	1305.02
12.1011	1309.77
12.1111	1355.63
12.1211	1346.2
12.1311	1383.95
12.1411	1379.4
12.1511	1418.27
12.1611	1401.68
12.1711	1401.68
12.1811	1411.9
12.1911	1379.4
12.2011	1413.49
12.2111	1452.64
12.2211	1434.43
12.2311	1415.08
12.2411	1422.27
12.2511	1432.8
12.2611	1450.13
12.2711	infinite
12.2811	infinite
12.2911	infinite
12.3011	infinite
12.3111	146.482
12.3211	147.097
12.3311	145.975
12.3411	137.267
12.3511	137.724
12.3611	145.547
12.3711	161.202
12.3811	168.624
12.3911	159.539
12.4011	136.139
12.4111	116.183
12.4211	105.715
12.4311	97.1166
12.4411	95.0234
12.4511	94.8045
12.4611	94.8773
12.4711	95.2802
12.4811	94.6227
12.4911	89.0863
12.5011	89.2153
12.5111	77.4017
12.5211	70.0233
12.5311	67.495
12.5411	63.9141
12.5511	66.6857
12.5611	65.8953
12.5711	66.9961
12.5811	61.1454
12.5911	51.0681
12.6011	44.9128
12.6111	39.3363
12.6211	37.4827
12.6311	38.8264
12.6411	38.4833
12.6511	37.6301
12.6611	34.9011
12.6711	35.1275
12.6811	36.4868
12.6911	37.4357
12.7011	38.5763
12.7111	36.4868
12.7211	33.9648
12.7311	33.3877
12.7411	33.2568
12.7511	32.9157
12.7611	33.1039
12.7711	34.6876
12.7811	35.7009
12.7911	34.9934
12.8011	35.0191
12.8111	35.97
12.8211	38.2925
12.8311	40.5189
12.8411	37.5297
12.8511	29.7018
12.8611	23.8532
12.8711	1.61068
12.8811	17.2614
12.8911	15.2369
12.9011	13.9858
12.9111	13.4365
12.9211	12.6619
12.9311	13.6292
12.9411	14.5786
12.9511	15.7996
12.9611	16.7809
12.9711	17.5326
12.9811	17.181
12.9911	17.1352
13.0011	18.7788
13.0111	19.7305
13.0211	21.0141
13.0311	20.1425
13.0411	19.8264
13.0511	20.228
13.0611	20.9796
13.0711	21.4934
13.0811	22.404
13.0911	23.2694
13.1011	24.0708
13.1111	24.4556
13.1211	25.2291
13.1311	25.9066
13.1411	26.596
13.1511	26.7968
13.1611	27.2675
13.1711	27.6368
13.1811	27.6825
13.1911	27.7643
13.2011	27.6792
13.2111	27.517
13.2211	27.3789
13.2311	27.3183
13.2411	27.1853
13.2511	26.9758
13.2611	26.8459
13.2711	26.9664
13.2811	27.135
13.2911	27.1319
13.3011	26.9014
13.3111	26.8306
13.3211	26.6353
13.3311	26.4667
13.3411	26.2264
13.3511	26.244
13.3611	26.2293
13.3711	26.3712
13.3811	26.392
13.3911	26.2234
13.4011	26.2617
13.4111	26.1326
13.4211	26.1238
13.4311	26.0743
13.4411	26.0047
13.4511	26.0307
13.4611	26.0278
13.4711	25.9873
13.4811	25.6901
13.4911	25.4937
13.5011	25.2592
13.5111	25.1312
13.5211	25.0717
13.5311	25.0583
13.5411	25.1258
13.5511	25.1095
13.5611	24.7127
13.5711	24.3813
13.5811	23.9887
13.5911	23.637
13.6011	23.4412
13.6111	23.3444
13.6211	23.5411
13.6311	23.7362
13.6411	23.7216
13.6511	23.4127
13.6611	22.8989
13.6711	22.3888
13.6811	21.9522
13.6911	21.6044
13.7011	21.33
13.7111	21.07
13.7211	20.947
13.7311	20.9127
13.7411	20.8784
13.7511	20.6659
13.7611	20.5474
13.7711	20.3449
13.7811	20.2405
13.7911	20.1142
13.8011	20.0648
13.8111	20.1674
13.8211	20.3034
13.8311	20.1941
13.8411	20.1142
13.8511	20.1266
13.8611	20.2352
13.8711	20.2746
13.8811	20.093
13.8911	20.2227
13.9011	20.2602
13.9111	20.2764
13.9211	20.0121
13.9311	20.0472
13.9411	20.0542
13.9511	20.0437
13.9611	19.9145
13.9711	19.7595
13.9811	19.5614
13.9911	19.4429
14.0011	19.558
14.0111	19.7168
14.0211	20.0174
14.0311	20.1284
14.0411	20.3106
14.0511	20.6808
14.0611	21.2218
14.0711	22.3045
14.0811	23.2483
14.0911	24.7232
14.1011	25.4882
14.1111	26.0423
14.1211	26.5056
14.1311	26.9014
14.1411	27.7676
14.1511	28.9859
14.1611	29.0825
14.1711	28.7383
14.1811	27.9493
14.1911	27.7807
14.2011	28.2924
14.2111	28.1468
14.2211	27.4751
14.2311	25.6986
14.2411	24.871
14.2511	22.6967
14.2611	19.1843
14.2711	18.1726
14.2811	18.0465
14.2911	18.3864
14.3011	18.9195
14.3111	19.321
14.3211	19.1263
14.3311	18.6294
14.3411	18.0063
14.3511	17.4891
14.3611	17.2297
14.3711	17.181
14.3811	17.3531
14.3911	17.6712
14.4011	17.9321
14.4111	18.4177
14.4211	19.553
14.4311	20.8879
14.4411	22.5616
14.4511	24.4659
14.4611	26.1852
14.4711	28.5396
14.4811	28.5396
14.4911	30.2035
14.5011	30.3315
14.5111	30.0535
14.5211	29.8559
14.5311	30.1033
14.5411	29.2377
14.5511	29.7093
14.5611	29.3725
14.5711	28.6822
14.5811	28.3641
14.5911	27.7479
14.6011	26.5688
14.6111	25.3167
14.6211	24.0683
14.6311	23.1809
14.6411	21.8379
14.6511	20.271
14.6611	18.3938
14.6711	16.1692
14.6811	13.6633
14.6911	11.2837
14.7011	10.589
14.7111	10.1335
14.7211	9.91175
14.7311	9.90703
14.7411	10.1482
14.7511	10.0456
14.7611	10.0023
14.7711	9.81809
14.7811	9.8741
14.7911	9.9592
14.8011	9.82739
14.8111	9.82739
14.8211	10.0505
14.8311	10.0748
14.8411	10.1829
14.8511	10.3083
14.8611	10.2528
14.8711	10.2477
14.8811	10.2027
14.8911	10.0456
14.9011	9.8741
14.9111	9.75348
14.9211	9.47637
14.9311	9.33887
14.9411	9.22147
14.9511	9.36864
14.9611	9.36864
14.9711	9.38572
14.9811	9.5201
14.9911	9.86941
15.0011	10.104
15.0111	10.065
15.0211	10.1433
15.0311	10.1433
15.0411	10.1779
15.0511	10.2327
15.0611	10.3797
15.0711	10.5944
15.0811	10.6533
15.0911	10.6641
15.1011	10.6533
15.1111	10.5731
15.1211	10.5678
15.1311	10.5837
15.1411	10.6211
15.1511	10.7402
15.1611	10.9065
15.1711	10.9915
15.1811	11.0893
15.1911	11.1067
15.2011	11.2717
15.2111	11.3378
15.2211	11.2182
15.2311	11.2419
15.2411	11.3318
15.2511	11.3924
15.2611	11.622
15.2711	11.6855
15.2811	11.5404
15.2911	11.4352
15.3011	11.4413
15.3111	11.6919
15.3211	11.9661
15.3311	12.0264
15.3411	12.1009
15.3511	12.2385
15.3611	12.3225
15.3711	12.5444
15.3811	12.9184
15.3911	13.0895
15.4011	13.0974
15.4111	13.0268
15.4211	13.0424
15.4311	12.7965
15.4411	12.5081
15.4511	12.3649
15.4611	12.2385
15.4711	12.1145
15.4811	12.1009
15.4911	11.9728
15.5011	11.8668
15.5111	11.7561
15.5211	11.6094
15.5311	11.5842
15.5411	11.6283
15.5511	11.4598
15.5611	11.3077
15.5711	11.3077
15.5811	11.2479
15.5911	11.1475
15.6011	11.0719
15.6111	11.0835
15.6211	11.2005
15.6311	11.2064
15.6411	11.1769
15.6511	11.0604
15.6611	10.9347
15.6711	10.7511
15.6811	10.7676
15.6911	10.6587
15.7011	10.5678
15.7111	10.5202
15.7211	10.473
15.7311	10.4992
15.7411	10.5572
15.7511	10.5044
15.7611	10.4055
15.7711	10.3337
15.7811	10.2327
15.7911	10.2678
15.8011	10.2127
15.8111	10.1335
15.8211	10.0748
15.8311	10.0748
15.8411	10.0119
15.8511	9.99745
15.8611	9.96874
15.8711	9.90232
15.8811	9.86941
15.8911	9.8367
15.9011	9.81809
15.9111	9.80881
15.9211	9.85069
15.9311	9.8741
15.9411	9.80881
15.9511	9.77647
15.9611	9.73059
15.9711	9.7078
15.9811	9.73059
15.9911	9.79031
16.0011	9.8367
16.0111	9.82274
16.0211	9.79955
16.0311	9.80881
16.0411	9.90703
16.0511	10.0311
16.0611	10.104
16.0711	10.2077
16.0811	10.288
16.0911	10.3541
16.1011	10.4469
16.1111	10.4834
16.1211	10.5307
16.1311	10.5731
16.1411	10.6641
16.1511	10.7183
16.1611	10.9122
16.1711	10.8841
16.1811	10.8561
16.1911	10.8172
16.2011	10.7786
16.2111	10.8006
16.2211	10.8283
16.2311	10.8785
16.2411	10.9517
16.2511	11.0661
16.2611	11.0488
16.2711	10.9347
16.2811	10.8506
16.2911	10.6426
16.3011	10.6641
16.3111	10.7347
16.3211	10.7841
16.3311	10.7951
16.3411	10.8339
16.3511	10.9517
16.3611	11.0951
16.3711	11.2005
16.3811	11.236
16.3911	11.2717
16.4011	11.3439
16.4111	11.3439
16.4211	11.3439
16.4311	11.2419
16.4411	11.3017
16.4511	11.3985
16.4611	11.356
16.4711	11.3017
16.4811	11.2182
16.4911	11.0604
16.5011	10.9009
16.5111	10.6966
16.5211	10.6372
16.5311	10.7238
16.5411	10.6157
16.5511	10.4314
16.5611	10.1779
16.5711	10.0119
16.5811	10.0408
16.5911	10.0699
16.6011	10.0699
16.6111	10.0796
16.6211	10.007
16.6311	9.90232
16.6411	9.86472
16.6511	9.80418
16.6611	9.34735
16.6711	9.3516
16.6811	9.30084
16.6911	9.32616
16.7011	9.33039
16.7111	9.33463
16.7211	9.34311
16.7311	9.25057
16.7411	9.23808
16.7511	9.20905
16.7611	9.28823
16.7711	9.33463
16.7811	9.30084
16.7911	9.25474
16.8011	9.21733
16.8111	9.15558
16.8211	9.15149
16.8311	9.10267
16.8411	9.09458
16.8511	9.11483
16.8611	9.18019
16.8711	9.22977
16.8811	9.3516
16.8911	9.40287
16.9011	9.43301
16.9111	9.47637
16.9211	9.48945
16.9311	9.50694
16.9411	9.52449
16.9511	9.59082
16.9611	9.60865
16.9711	9.54651
16.9811	9.54651
16.9911	9.54651
17.0011	9.69871
17.0111	9.79955
17.0211	9.90232
17.0311	9.84602
17.0411	9.79955
17.0511	9.73516
17.0611	9.65349
17.0711	9.56419
17.0811	9.51132
17.0911	9.52449
17.1011	9.51132
17.1111	9.48945
17.1211	9.43733
17.1311	9.43301
17.1411	9.43301
17.1511	9.45031
17.1611	9.48509
17.1711	9.5201
17.1811	9.42869
17.1911	9.27564
17.2011	9.0865
17.2111	8.97473
17.2211	8.94718
17.2311	8.95897
17.2411	8.96291
17.2511	8.98264
17.2611	8.98264
17.2711	8.97079
17.2811	8.95897
17.2911	8.87315
17.3011	8.74716
17.3111	8.64644
17.3211	8.58409
17.3311	8.53695
17.3411	8.4867
17.3511	8.59503
17.3611	8.76226
17.3711	8.82696
17.3811	8.79641
17.3911	8.7246
17.4011	8.57317
17.4111	8.3564
17.4211	8.23641
17.4311	8.17588
17.4411	8.12936
17.4511	8.12936
17.4611	8.07676
17.4711	8.07349
17.4811	8.11945
17.4911	8.19597
17.5011	8.29088
17.5111	8.20605
17.5211	8.17588
17.5311	8.14924
17.5411	8.19262
17.5511	8.20605
17.5611	8.17923
17.5711	8.11615
17.5811	8.08003
17.5911	8.00863
17.6011	7.98295
17.6111	8.0022
17.6211	8.0637
17.6311	8.12275
17.6411	8.09641
17.6511	8.0637
17.6611	8.09313
17.6711	8.07676
17.6811	8.08003
17.6911	8.13597
17.7011	8.28403
17.7111	8.38777
17.7211	8.36336
17.7311	8.62067
17.7411	8.7246
17.7511	8.75848
17.7611	8.73586
17.7711	8.56227
17.7811	8.44051
17.7911	8.26356
17.8011	8.04094
17.8111	7.83496
17.8211	7.74
17.8311	7.63816
17.8411	7.58813
17.8511	7.48692
17.8611	7.35748
17.8711	7.24809
17.8811	7.1679
17.8911	7.13364
17.9011	7.07372
17.9111	7.09966
17.9211	7.2185
17.9311	7.3658
17.9411	7.49264
17.9511	7.64705
17.9611	7.68878
17.9711	7.72185
17.9811	7.66489
17.9911	7.61749
18.0011	7.5041
18.0111	7.48406
18.0211	7.53578
18.0311	7.54156
18.0411	7.64409
18.0511	7.76736
18.0611	7.78569
18.0711	7.84116
18.0811	7.94787
18.0911	7.96378
18.1011	7.88792
18.1111	7.71884
18.1211	7.6352
18.1311	7.62634
18.1411	7.82878
18.1511	7.9606
18.1611	7.93835
18.1711	7.76736
18.1811	7.53578
18.1911	7.32436
18.2011	7.36302
18.2111	7.52423
18.2211	7.82259
18.2311	8.19597
18.2411	8.58045
18.2511	8.64644
18.2611	8.58773
18.2711	8.617
18.2811	8.52974
18.2911	8.53695
18.3011	7.98615
18.3111	7.72185
18.3211	7.26702
18.3311	6.83286
18.3411	6.71538
18.3511	6.48401
18.3611	6.38101
18.3711	6.49068
18.3811	6.79893
18.3911	7.06081
18.4011	7.29969
18.4111	7.24809
18.4211	7.33261
18.4311	7.83496
18.4411	8.60234
18.4511	9.13516
18.4611	9.77186
18.4711	10.0845
18.4811	10.5519
18.4911	11.0258
18.5011	11.2005
18.5111	11.5905
18.5211	11.782
18.5311	11.7626
18.5411	11.4969
18.5511	11.4352
18.5611	11.641
18.5711	12.067
18.5811	12.4218
18.5911	12.8877
18.6011	13.9149
18.6111	15.1474
18.6211	15.9123
18.6311	15.9727
18.6411	16.6365
18.6511	16.9672
18.6611	17.6133
18.6711	18.287
18.6811	18.8505
18.6911	20.2818
18.7011	22.3434
18.7111	24.7784
18.7211	26.194
18.7311	27.7807
18.7411	28.0594
18.7511	29.2522
18.7611	31.2453
18.7711	31.4237
18.7811	31.2329
18.7911	30.9794
18.8011	30.5748
18.8111	29.728
18.8211	29.6495
18.8311	30.7098
18.8411	31.7055
18.8511	32.001
18.8611	31.9148
18.8711	32.2097
18.8811	32.8292
18.8911	31.1097
18.9011	30.4487
18.9111	29.6644
18.9211	27.8466
18.9311	25.7923
18.9411	23.6202
18.9511	19.8488
18.9611	15.7261
18.9711	11.5779
18.9811	9.5201
18.9911	8.02799
19.0011	7.08667
19.0111	6.62898
19.0211	6.38317
19.0311	6.44423
19.0411	6.36807
19.0511	6.09833
19.0611	5.77949
19.0711	5.36519
19.0811	4.9225
19.0911	4.67962
19.1011	4.55569
19.1111	4.50473
19.1211	4.49753
19.1311	4.51075
19.1411	4.49513
19.1511	4.53009
19.1611	4.46534
19.1711	4.33238
19.1811	4.18325
19.1911	4.05539
19.2011	4.05437
19.2111	4.08804
19.2211	4.15358
19.2311	4.25566
19.2411	4.38823
19.2511	4.46179
19.2611	4.42535
19.2711	4.45234
19.2811	4.42885
19.2911	4.40673
19.3011	4.43002
19.3111	4.47127
19.3211	4.5204
19.3311	4.58523
19.3411	4.61384
19.3511	4.64022
19.3611	4.75483
19.3711	4.78919
19.3811	4.69502
19.3911	4.51075
19.4011	4.20251
19.4111	3.93175
19.4211	3.76037
19.4311	3.66608
19.4411	3.57047
19.4511	3.49067
19.4611	3.37607
19.4711	3.23918
19.4811	3.06748
19.4911	2.96573
19.5011	2.92864
19.5111	2.91461
19.5211	2.89164
19.5311	2.914
19.5411	2.97824
19.5511	3.02654
19.5611	3.07735
19.5711	3.07999
19.5811	3.09058
19.5911	3.10992
19.6011	3.18498
19.6111	3.19753
19.6211	3.19823
19.6311	3.20734
19.6411	3.23562
19.6511	3.26717
19.6611	3.33021
19.6711	3.36168
19.6811	3.40128
19.6911	3.43146
19.7011	3.46522
19.7111	3.54656
19.7211	3.61736
19.7311	3.63178
19.7411	3.64544
19.7511	3.6566
19.7611	3.64116
19.7711	3.6182
19.7811	3.66176
19.7911	3.64373
19.8011	3.63604
19.8111	3.66263
19.8211	3.72291
19.8311	3.83339
19.8411	3.94529
19.8511	4.05741
19.8611	4.14621
19.8711	4.17793
19.8811	4.18006
19.8911	4.17262
19.9011	4.15253
19.9111	4.14937
19.9211	4.14097
19.9311	4.17262
19.9411	4.32
19.9511	4.56059
19.9611	4.76932
19.9711	4.84965
19.9811	4.79585
19.9911	4.6516
20.0011	4.54713
20.0111	4.46771
20.0211	4.38248
20.0311	4.31439
20.0411	4.31327
20.0511	4.27546
20.0611	4.24364
20.0711	4.29319
20.0811	4.43119
20.0911	4.56796
20.1011	4.75877
20.1111	4.71439
20.1211	4.50233
20.1311	4.30544
20.1411	4.16837
20.1511	4.17155
20.1611	4.22949
20.1711	4.27546
20.1811	4.21975
20.1911	4.195
20.2011	4.12112
20.2111	4.01116
20.2211	3.852
20.2311	3.69651
20.2411	3.56055
20.2511	3.45496
20.2611	3.38902
20.2711	3.35866
20.2811	3.33244
20.2911	3.35114
20.3011	3.40128
20.3111	3.44161
20.3211	3.47314
20.3311	3.45496
20.3411	3.43458
20.3511	3.38979
20.3611	3.34514
20.3711	3.33244
20.3811	3.32204
20.3911	3.35264
20.4011	3.41826
20.4111	3.49708
20.4211	3.53838
20.4311	3.53756
20.4411	3.48987
20.4511	3.46443
20.4611	3.47235
20.4711	3.58544
20.4811	3.72822
20.4911	3.90488
20.5011	4.10556
20.5111	4.30544
20.5211	4.40673
20.5311	4.42651
20.5411	4.35276
20.5511	4.31327
20.5611	4.248
20.5711	4.15569
20.5811	4.04931
20.5911	3.98638
20.6011	3.93078
20.6111	3.88302
20.6211	3.8906
20.6311	3.8944
20.6411	3.96673
20.6511	4.00122
20.6611	4.10453
20.6711	4.18859
20.6811	4.37445
20.6911	4.59143
20.7011	4.95327
20.7111	5.30785
20.7211	5.54365
20.7311	5.76857
20.7411	5.94767
20.7511	6.20176
20.7611	6.50406
20.7711	6.82071
[truncated: 1,966 more rows]

## Sheet: Figure 4f
Time (s)	left knee	right knee	left elbow	right elbow	left shoulder	right shoulder	back waist
0	4.13381	4.25234	14.0176	13.86	82.2165	81.6509	3.53915
0.0355	4.09677	4.23011	22.4183	15.4199	81.227	81.5887	3.47751
0.07099	4.14862	4.27457	34.3404	18.1894	80.4308	81.5499	3.47751
0.10649	4.0079	4.1264	54.4249	27.8799	81.6234	81.5496	3.6008
0.14199	4.14122	4.25975	73.1996	39.3734	78.3959	81.566	3.35425
0.17748	4.08196	4.18566	87.2097	54.3219	81.8414	81.5539	3.72413
0.21298	4.05974	4.16344	93.9317	68.672	80.4047	81.5148	3.6008
0.24847	4.06715	4.18566	99.3396	79.9325	79.9354	81.4584	3.6008
0.28397	4.119	4.2153	103.894	87.9301	80.0874	81.3842	3.7858
0.31947	4.1264	4.2153	104.198	100.473	81.4404	81.2946	3.97088
0.35496	4.1264	4.19307	104.137	102.787	81.7629	81.1947	4.09431
0.39046	4.11159	4.17085	103.89	103.579	81.6496	81.0919	3.97088
0.42596	4.05974	4.09677	102.544	103.902	81.4143	80.9939	3.90918
0.46145	4.05974	4.09677	102.711	102.548	79.8485	80.9077	3.66246
0.49695	4.05234	4.09677	102.476	102.752	80.0526	80.8378	3.47751
0.53245	4.1264	4.17085	104.228	102.521	79.7834	80.7847	3.35425
0.56794	4.07456	4.119	103.351	104.278	81.7803	80.7449	3.53915
0.60344	4.08937	4.13381	103.784	103.401	80.7787	80.7104	3.53915
0.63894	4.08196	4.1264	103.776	103.837	81.2749	80.6702	3.47751
0.67443	4.0005	4.03753	102.158	103.826	81.2618	80.612	3.41588
0.70993	4.08937	4.119	104.11	102.207	79.4188	80.5241	3.23103
0.74542	4.08937	4.11159	104.08	104.156	81.6321	80.3978	3.23103
0.78092	4.08196	4.11159	104.167	104.129	81.606	80.2291	3.16943
0.81642	4.05974	4.10418	103.746	104.217	81.6888	80.0199	3.10783
0.85191	4.05974	4.119	103.731	103.799	81.2052	79.7779	3.04625
0.88741	4.01531	4.119	102.824	103.784	81.1834	79.5156	2.98467
0.92291	4.0005	4.13381	102.385	102.87	80.1526	79.2487	2.92311
0.9584	4.07456	4.20048	104.202	102.438	79.6488	78.9934	2.8
0.9939	3.97088	4.06715	101.999	104.255	81.7149	78.7641	2.98467
1.0294	4.04493	4.119	103.598	102.045	79.2236	78.571	2.86155
1.06489	4.0079	4.07456	102.805	103.643	81.0224	78.4192	3.04625
1.10039	4.01531	4.07456	87.9264	102.866	80.1656	78.3085	2.98467
1.13588	4.06715	4.119	66.2302	99.8591	80.3351	78.2346	3.04625
1.17138	4.06715	4.1264	52.3443	89.8833	81.8152	78.1908	3.10783
1.20688	4.05234	4.14862	36.2744	78.606	81.8065	78.1708	3.10783
1.24237	4.0005	4.09677	27.2761	62.751	81.6408	78.1712	3.10783
1.27787	4.03012	4.119	17.1787	40.807	80.3351	78.1927	3.04625
1.31337	4.0079	4.08937	11.2885	22.8391	80.9049	78.2412	3.10783
1.34886	4.05234	4.15603	6.3651	13.0065	80.5003	78.3269	2.98467
1.38436	4.05234	4.17085	5.23448	9.93315	81.9765	78.4625	2.92311
1.41986	4.03753	4.15603	4.68103	7.94021	81.994	78.6599	2.92311
1.45535	4.01531	4.11159	4.02025	7.22499	81.9547	78.9281	2.92311
1.49085	3.96348	4.05234	3.72413	6.61948	81.4056	79.2696	2.92311
1.52634	3.99309	4.05974	3.56689	6.3713	80.496	79.6795	2.92311
1.56184	3.91165	3.97088	3.3296	6.42093	81.1443	80.1446	2.92311
1.59734	4.04493	4.09677	3.40663	6.02717	78.9851	80.6447	2.73846
1.63283	4.04493	4.08196	3.31728	5.95899	82.487	81.155	2.98467
1.66833	4.02272	4.03753	3.18791	5.65233	82.3474	81.6488	2.98467
1.70383	4.0005	4.01531	3.07704	5.30255	81.7149	82.1012	2.92311
1.73932	3.99309	4.0079	3.01854	5.03962	81.2836	82.4909	2.86155
1.77482	4.03753	4.04493	3.13863	4.85411	81.2662	82.8032	2.86155
1.81032	4.03012	4.03753	3.35425	4.7892	82.5132	83.0298	2.92311
1.84581	4.02272	4.03012	3.63163	4.76756	82.4914	83.1688	2.92311
1.88131	3.99309	4.0005	3.86291	4.82629	82.3736	83.2231	2.86155
1.91681	3.97829	3.97829	4.25481	4.99014	81.6626	83.1989	2.8
1.9523	3.98569	3.99309	4.93139	5.38301	81.0137	83.1037	2.73846
1.9878	4.03012	4.02272	6.54812	6.17285	81.3663	82.9451	2.73846
2.02329	4.0079	3.99309	8.65967	7.55759	82.3168	82.7298	2.8
2.05879	3.97088	3.94867	10.8154	10.2239	81.6626	82.4638	2.73846
2.09429	4.0079	4.03012	14.5856	14.1564	80.683	82.1531	2.6154
2.12978	3.97829	3.99309	19.0079	17.5884	81.6757	81.8045	2.73846
2.16528	4.04493	4.05234	27.5357	20.2847	81.0311	81.4267	2.67692
2.20078	4.01531	4.01531	37.8081	26.2001	83.1205	81.0304	2.73846
2.23627	4.01531	4.0079	52.1288	39.1437	82.474	80.6291	2.73846
2.27177	4.0079	3.99309	81.3134	51.0497	82.4609	80.2372	2.73846
2.30727	3.94867	3.93386	89.4072	65.7307	82.2994	79.8693	2.67692
2.34276	3.94126	3.94126	97.4055	73.5782	80.9136	79.5381	2.55388
2.37826	3.94867	3.94126	102.976	89.3703	80.5568	79.2524	2.55388
2.41375	3.99309	3.98569	104.213	96.78	80.9223	79.0156	2.55388
2.44925	3.94867	3.94126	103.359	102.533	82.0114	78.8252	2.6154
2.48475	3.97829	3.97829	104.023	103.336	80.9701	78.673	2.55388
2.52024	3.95607	3.95607	103.666	104.069	81.7237	78.5461	2.67692
2.55574	3.91165	3.91165	102.688	103.712	81.2618	78.4296	2.6154
2.59124	4.0079	4.0005	105.053	102.737	80.2699	78.3089	2.55388
2.62673	3.96348	3.95607	104.171	105.099	83.1248	78.1727	2.73846
2.66223	3.96348	3.95607	104.137	104.221	82.0202	78.0149	2.67692
2.69773	3.94867	3.94126	103.708	104.186	81.9896	77.836	2.67692
2.73322	3.94126	3.93386	103.617	103.754	81.6452	77.6431	2.67692
2.76872	3.89684	3.89684	102.669	103.666	81.6147	77.4482	2.67692
2.80422	3.94126	3.95607	103.788	102.722	80.5307	77.2665	2.55388
2.83971	3.95607	3.97088	103.981	103.833	81.7367	77.1125	2.55388
2.87521	3.85242	3.85983	101.481	104.031	81.9155	76.9977	2.55388
2.9107	3.96348	3.95607	103.959	101.527	79.0978	76.928	2.30789
2.9462	3.92646	3.91165	102.98	104.012	81.7149	76.9023	2.49237
2.9817	3.91165	3.89684	102.571	103.029	80.5351	76.9125	2.43087
3.01719	3.94867	3.93386	103.355	102.616	80.1004	76.9456	2.30789
3.05269	4.0005	3.97088	104.236	103.401	80.9527	76.9859	2.36938
3.08819	3.99309	3.97088	104.133	104.289	81.9155	77.0181	2.43087
3.12368	3.94126	3.92646	102.874	104.183	81.8065	77.0311	2.43087
3.15918	3.97829	4.0005	103.898	102.919	80.3612	77.0198	2.36938
3.19468	3.91905	3.93386	101.655	103.928	81.545	76.9869	2.49237
3.23017	4.03753	4.05234	102.06	99.8063	80.0222	76.9424	2.36938
3.26567	3.99309	4.06715	67.2591	96.5854	82.8976	76.9029	2.55388
3.30116	3.94867	4.06715	63.9197	83.5067	81.9591	76.8882	2.43087
3.33666	3.89684	4.02272	42.476	55.195	80.8352	76.9192	2.36938
3.37216	3.91905	4.04493	31.0516	31.3756	79.6835	77.0142	2.24642
3.40765	3.90424	4.03012	17.8077	16.3729	80.7569	77.1867	2.36938
3.44315	3.88944	4.05234	10.5336	11.2446	80.5655	77.4433	2.36938
3.47865	3.96348	4.14862	6.46746	9.13681	80.5481	77.7833	2.30789
3.51414	3.85242	4.03753	5.04889	8.05537	82.4914	78.1988	2.43087
3.54964	3.93386	4.11159	4.67794	7.2716	79.7704	78.6757	2.24642
3.58514	3.91905	4.08937	4.49258	7.00133	81.9809	79.1956	2.36938
3.62063	3.87463	4.03012	4.6316	6.56053	81.9155	79.7369	2.36938
3.65613	3.93386	4.08196	4.67794	6.21005	80.7787	80.2776	2.30789
3.69163	3.79321	3.92646	4.52656	5.98688	82.4521	80.7959	2.43087
3.72712	3.92646	4.05974	4.59452	5.62446	78.6904	81.2724	2.24642
3.76262	3.87463	4.0005	4.32582	5.67091	82.3823	81.6902	2.49237
3.79811	3.86723	3.97829	4.21159	5.46038	81.1617	82.0359	2.43087
3.83361	3.86723	3.97088	4.32891	5.33659	80.9658	82.2998	2.43087
3.86911	3.91905	4.02272	4.60688	5.26851	80.9353	82.4754	2.43087
3.9046	3.91905	4.02272	4.93758	5.37682	82.4958	82.5594	2.49237
3.9401	3.92646	4.01531	5.07982	5.65852	82.4652	82.5506	2.43087
3.9756	3.91165	3.97829	5.04889	6.11705	82.3997	82.4492	2.43087
4.01109	3.93386	3.98569	4.81701	6.95474	81.776	82.2554	2.36938
4.04659	3.90424	3.97829	4.61615	8.04604	81.7585	81.9688	2.30789
4.08209	3.97088	4.06715	6.39611	10.5086	81.0311	81.6272	2.30789
4.11758	3.97829	4.05234	9.44269	14.9899	82.3605	81.3879	2.43087
4.15308	3.97829	4.03012	14.0965	18.7625	82.4434	81.0978	2.43087
4.18857	3.93386	3.96348	19.9396	22.2963	82.3517	80.7552	2.36938
4.22407	3.97829	3.98569	31.2675	27.4708	80.8613	80.3596	2.30789
4.25957	3.94867	3.94867	49.7585	40.7836	81.1965	79.9132	2.43087
4.29506	3.99309	3.99309	64.3928	52.6898	80.6047	79.4211	2.43087
4.33056	3.97088	3.97088	86.4574	65.8221	81.9853	78.8934	2.6154
4.36606	3.97088	3.97088	103.385	78.2415	81.4491	78.3446	2.55388
4.40155	3.94126	3.93386	103.367	90.5225	81.6539	77.7939	2.43087
4.43705	3.93386	3.91905	103.241	97.7205	81.0224	77.2638	2.43087
4.47255	3.91905	3.90424	103.063	102.037	80.7091	76.779	2.43087
4.50804	3.84502	3.83022	101.409	103.086	80.4699	76.3634	2.36938
4.54354	3.96348	3.94126	104.213	101.466	78.6081	76.0382	2.24642
4.57903	3.95607	3.94126	104.099	104.262	81.789	75.819	2.49237
4.61453	3.92646	3.93386	103.469	104.148	81.6452	75.7136	2.49237
4.65003	3.89684	3.91165	102.715	103.518	80.9484	75.7206	2.55388
4.68552	3.89684	3.91905	103.234	102.768	80.0744	75.829	2.55388
4.72102	3.94126	3.94867	104.251	103.279	80.7569	76.0182	2.67692
4.75652	3.80061	3.81541	101.194	104.304	81.8762	76.2605	2.73846
4.79201	3.91905	3.92646	104.08	101.239	78.4912	76.5226	2.43087
4.82751	3.83762	3.84502	102.294	104.129	81.7629	76.7693	2.67692
4.86301	3.86723	3.86723	102.915	102.344	79.7443	76.9671	2.49237
4.8985	3.87463	3.86723	103.241	102.968	80.4699	77.0872	2.49237
4.934	3.91905	3.92646	104.266	103.283	80.8222	77.1088	2.49237
4.9695	3.91165	3.93386	104.175	104.316	81.9983	77.0208	2.67692
5.00499	3.83762	3.85242	102.631	104.224	81.8632	76.8237	2.6154
5.04049	3.86723	3.87463	103.499	102.677	80.1222	76.5293	2.43087
5.07598	3.80061	3.80801	101.905	103.549	81.0441	76.16	2.49237
5.11148	3.85983	3.85242	103.275	101.95	79.1369	75.7467	2.36938
5.14698	3.89684	3.89684	104.023	103.321	80.783	75.3263	2.43087
5.18247	3.91165	3.94867	104.186	104.076	81.5624	74.9384	2.43087
5.21797	3.89684	3.94867	104	104.24	81.8196	74.6217	2.43087
5.25347	3.87463	3.90424	100.172	104.05	81.5624	74.4108	2.36938
5.28896	3.83762	3.85983	71.2683	103.507	80.9701	74.3331	2.30789
5.32446	3.82281	3.83022	48.1656	97.0683	80.1091	74.406	2.43087
5.35996	3.89684	3.89684	42.8279	89.9904	79.8225	74.6357	2.43087
5.39545	3.7636	3.771	28.1692	70.0004	81.9111	75.0166	2.49237
5.43095	3.87463	3.87463	15.7647	45.4607	78.5995	75.532	2.36938
5.46644	3.85242	3.83762	10.2114	23.8719	81.667	76.1557	2.6154
5.50194	3.81541	3.80801	8.24841	13.6583	81.2183	76.8546	2.73846
5.53744	3.90424	3.92646	6.85538	10.3834	80.1439	77.5923	2.67692
5.57293	3.86723	3.91165	5.88463	8.90285	83.1205	78.3325	2.8
5.60843	3.85983	3.89684	5.59969	7.90598	82.1597	79.0425	2.8
5.64393	3.80061	3.81541	5.20045	7.312	82.0899	79.6956	2.8
5.67942	3.83762	3.83022	5.44181	7.23432	80.7004	80.2733	2.8
5.71492	3.79321	3.79321	5.50062	7.4239	81.8675	80.766	2.92311
5.75042	3.88944	3.88203	5.32421	7.03549	80.7178	81.1721	2.8
5.78591	3.84502	3.83022	5.01797	6.96406	83.4222	81.4969	2.98467
5.82141	3.734	3.7192	4.52038	6.65983	82.2383	81.7498	2.92311
5.85691	3.83762	3.83022	4.31038	6.31548	79.3451	81.9426	2.67692
5.8924	3.7858	3.7784	4.03259	6.29377	82.2514	82.0865	2.86155
5.9279	3.7858	3.7636	3.97088	6.16665	80.7613	82.1905	2.73846
5.96339	3.83762	3.80801	4.06962	6.26896	80.7004	82.2604	2.73846
5.99889	3.85242	3.81541	4.29803	6.54501	82.0638	82.2988	2.8
6.03439	3.85242	3.81541	4.53274	6.88022	82.5351	82.3055	2.8
6.06988	3.83762	3.80061	4.83247	7.35241	82.4521	82.2788	2.73846
6.10538	3.82281	3.7858	5.62446	8.15188	82.1423	82.2167	2.8
6.14088	3.7488	3.7192	8.4758	9.43957	81.9678	82.1184	2.86155
6.17637	3.83022	3.80801	13.274	12.4059	80.0787	81.9851	2.67692
6.21187	3.771	3.7488	19.0717	17.7728	82.2906	81.9742	2.8
6.24737	3.83022	3.82281	26.8966	21.8631	80.7091	81.5945	2.67692
6.28286	3.81541	3.81541	37.4665	27.0328	82.4303	81.1802	2.8
6.31836	3.80801	3.82281	53.9648	38.3392	82.0071	80.7499	2.8
6.35385	3.7636	3.7636	71.2257	52.1562	81.9722	80.3222	2.8
6.38935	3.7488	3.7414	81.2589	64.0703	80.7352	79.9153	2.67692
6.42485	3.82281	3.80801	102.912	72.8356	80.4134	79.5448	2.6154
6.46034	3.7118	3.69699	101.7	86.3401	81.9983	79.2236	2.67692
6.49584	3.79321	3.771	103.613	94.4606	79.3277	78.961	2.49237
6.53134	3.7858	3.7562	103.685	101.33	81.484	78.7629	2.6154
6.56683	3.7784	3.7414	103.514	103.708	81.4143	78.6316	2.6154
6.60233	3.80801	3.7636	104.141	103.549	81.1486	78.5656	2.6154
6.63783	3.6674	3.6304	101.013	104.186	81.8501	78.5599	2.67692
6.67332	3.80061	3.7562	104.114	101.058	78.279	78.6053	2.43087
6.70882	3.7784	3.734	103.655	104.167	81.8152	78.6895	2.8
6.74432	3.7414	3.68959	102.707	103.708	81.2618	78.7968	2.8
6.77981	3.7488	3.70439	102.866	102.76	80.1873	78.9089	2.73846
6.81531	3.80061	3.7562	104.217	102.915	80.3438	79.0067	2.8
6.8508	3.79321	3.7488	104.126	104.266	81.8806	79.0709	2.8
6.8863	3.771	3.7192	103.651	104.175	81.776	79.0844	2.8
6.9218	3.771	3.7192	103.697	103.704	81.2531	79.0333	2.8
6.95729	3.7414	3.68219	102.889	103.75	81.3054	78.9086	2.73846
6.99279	3.7414	3.68219	103.018	102.942	80.3699	78.707	2.6154
7.02829	3.79321	3.734	104.255	103.063	80.5047	78.432	2.55388
7.06378	3.79321	3.7266	104.209	104.304	81.9591	78.0933	2.67692
7.09928	3.70439	3.6452	102.253	104.259	81.9198	77.7068	2.67692
7.13478	3.7414	3.68959	103.048	102.298	79.7356	77.2936	2.49237
7.17027	3.7118	3.6674	102.465	103.097	80.6569	76.8787	2.49237
7.20577	3.69699	3.6452	102.082	102.518	80.044	76.4895	2.43087
7.24126	3.7858	3.734	103.442	102.098	79.562	76.1539	2.30789
7.27676	3.7858	3.7266	101.886	102.654	81.9983	75.8983	2.55388
7.31226	3.771	3.70439	86.1934	98.2346	82.0289	75.7454	2.67692
7.34775	3.7414	3.68219	40.59	92.4969	81.24	75.7129	2.55388
7.38325	3.734	3.6748	45.1101	68.1135	80.4264	75.8114	2.6154
7.41875	3.7488	3.68219	38.2795	50.6814	80.1569	76.0435	2.67692
7.45424	3.80061	3.7266	25.1525	32.7818	80.7134	76.4035	2.73846
7.48974	3.6748	3.59341	15.98	20.0642	82.1728	76.8778	2.92311
7.52524	3.7784	3.68959	9.97691	12.8397	78.5562	77.4455	2.6154
7.56073	3.80061	3.6748	6.69086	10.2396	81.3794	78.0803	2.73846
7.59623	3.7562	3.6452	5.54706	8.72513	81.436	78.753	2.73846
7.63172	3.771	3.6748	4.84483	7.84375	80.6438	79.433	2.73846
7.66722	3.80801	3.7192	4.48331	7.43944	81.3315	80.0917	2.92311
7.70272	3.80061	3.7266	4.41846	7.35862	82.4085	80.7035	3.29264
7.73821	3.80801	3.7488	4.56054	7.02928	82.3561	81.2481	3.53915
7.77371	3.771	3.7118	4.50494	6.68465	82.2994	81.7109	3.66246
7.80921	3.7562	3.69699	4.6007	6.15425	81.0659	82.0834	3.66246
7.8447	3.7636	3.7118	4.5729	5.75453	80.9223	82.3626	3.6008
7.8802	3.80061	3.7636	4.30729	5.54706	81.4186	82.55	3.6008
7.9157	3.771	3.734	4.18381	5.4511	82.4914	82.6507	3.53915
7.95119	3.7636	3.7192	4.15603	5.33968	81.9242	82.6715	3.41588
7.98669	3.7488	3.68959	3.9678	5.37063	81.7716	82.6202	3.35425
8.02219	3.7118	3.6378	3.68404	5.62756	81.5101	82.5045	3.29264
8.05768	3.7562	3.6748	3.95854	5.98998	80.4047	82.3316	3.16943
8.09318	3.79321	3.70439	5.07054	6.55743	81.6016	82.1083	3.23103
8.12867	3.7636	3.6674	7.53271	7.36484	82.4478	81.8414	3.16943
8.16417	3.7858	3.68219	12.9121	9.14929	81.5232	81.5381	3.16943
8.19967	3.7858	3.69699	18.8294	13.422	82.247	81.2071	3.23103
8.23516	3.734	3.66	26.1969	18.4854	81.4448	80.8588	3.10783
8.27066	3.79321	3.734	43.4587	23.7077	79.8572	80.5055	3.04625
8.30616	3.7266	3.6674	61.5921	33.3928	81.7978	80.1613	3.23103
8.34165	3.7858	3.734	76.8872	48.0198	79.9397	79.8411	2.98467
8.37715	3.7414	3.70439	93.8275	65.2597	81.5624	79.5589	3.04625
8.41265	3.7636	3.7118	102.787	71.119	80.3873	79.3271	2.98467
8.44814	3.70439	3.6526	102.086	92.6009	81.0572	79.1546	2.98467
8.48364	3.7636	3.7118	103.67	96.0543	79.6401	79.0455	2.92311
8.51913	3.7784	3.7562	104.221	102.082	81.3751	78.9991	3.10783
8.55463	3.66	3.6378	101.447	104.259	81.9983	79.0094	3.23103
8.59013	3.7562	3.7266	103.829	101.477	78.7728	79.0663	3.04625
8.62562	3.7266	3.68959	103.166	103.875	81.4491	79.1565	3.16943
8.66112	3.68219	3.6526	102.366	103.215	80.7047	79.2652	3.04625
8.69662	3.7414	3.70439	103.822	102.412	79.8181	79.3773	2.86155
8.73211	3.7562	3.7192	104.179	103.867	81.4927	79.4793	2.98467
8.76761	3.7118	3.6748	103.268	104.228	81.8719	79.5594	3.04625
8.80311	3.7414	3.69699	103.89	103.313	80.8091	79.6084	2.86155
8.8386	3.69699	3.6526	102.931	103.943	81.497	79.6195	2.86155
8.8741	3.68219	3.6526	102.586	102.984	80.4003	79.5883	2.73846
8.9096	3.7414	3.7192	103.959	102.631	80.0049	79.5124	2.67692
8.94509	3.7636	3.7266	104.099	104.004	81.5885	79.3914	2.73846
8.98059	3.7636	3.7414	103.943	104.152	81.7498	79.2267	2.8
9.01608	3.771	3.734	103.867	104	81.5798	79.0222	2.73846
9.05158	3.7488	3.68219	102.851	103.924	81.5101	78.7844	2.73846
9.08708	3.7488	3.68219	102.662	102.904	80.3916	78.5226	2.55388
9.12257	3.80061	3.7414	104.015	102.711	80.1352	78.2494	2.49237
9.15807	3.80801	3.734	104.16	104.061	81.6626	77.9795	2.6154
9.19357	3.69699	3.6304	101.78	104.194	81.8021	77.7298	2.67692
9.22906	3.771	3.734	102.465	101.855	79.1455	77.5177	2.43087
9.26456	3.7636	3.7784	80.3996	101.183	81.3315	77.3596	2.55388
9.30006	3.7118	3.734	78.4724	96.058	81.2705	77.2695	2.49237
9.33555	3.70439	3.7192	43.8383	84.6747	80.1787	77.2575	2.49237
9.37105	3.7636	3.7858	31.2316	64.2316	79.9831	77.3285	2.55388
9.40654	3.7414	3.79321	19.1896	40.3431	81.776	77.4814	2.67692
9.44204	3.734	3.79321	11.6806	22.1102	81.3359	77.7095	2.73846
9.47754	3.69699	3.734	9.53949	14.0176	81.3184	78.0006	2.8
9.51303	3.69699	3.7266	7.07587	10.6902	80.2525	78.3385	2.73846
9.54853	3.7562	3.771	6.76846	9.21482	80.5177	78.7046	2.8
9.58403	3.7414	3.7488	6.28137	8.28578	82.1205	79.0799	3.04625
9.61952	3.7266	3.734	6.16665	7.99623	81.9024	79.4473	3.16943
9.65502	3.69699	3.70439	6.06126	8.04292	81.8675	79.7933	3.41588
9.69052	3.68959	3.69699	5.37991	8.00557	80.9527	80.1097	3.53915
9.72601	3.68219	3.68219	4.63469	7.40214	81.0703	80.3941	3.72413
9.76151	3.6526	3.66	4.07888	6.81502	80.9919	80.6493	3.7858
9.797	3.6452	3.6452	3.72721	6.33408	80.3916	80.8826	3.7858
9.8325	3.7266	3.7192	3.6193	6.08916	80.1048	81.1023	3.7858
9.868	3.70439	3.68959	3.52682	6.12325	82.3954	81.3161	4.09431
9.90349	3.6674	3.6526	3.4128	5.9497	81.8283	81.5268	4.03259
9.93899	3.6748	3.6526	3.34193	5.80409	80.931	81.731	3.7858
9.97449	3.7118	3.68959	3.39739	5.75763	81.1704	81.9167	3.72413
10.01	3.7192	3.69699	3.2988	5.74524	82.343	82.0635	3.72413
10.0455	3.69699	3.6674	3.28955	5.64923	82.4565	82.1449	3.6008
10.081	3.69699	3.66	3.25259	5.47276	81.8108	82.1307	3.53915
10.1165	3.6452	3.6156	3.16019	5.34896	81.9024	81.992	3.53915
10.152	3.6748	3.6674	3.16019	5.16333	80.4308	83.1168	3.41588
10.1875	3.7266	3.7118	3.08012	5.04889	81.1399	80.5526	3.41588
10.223	3.7118	3.69699	2.90156	4.99323	82.5132	76.9164	3.53915
10.2585	3.68219	3.6674	2.78461	4.90048	82.1554	72.4253	3.53915
10.294	3.68219	3.68219	2.75692	4.84792	80.9963	67.2722	3.47751
10.3294	3.6674	3.6748	2.76923	4.81083	81.2313	61.7281	3.53915
10.365	3.66	3.6748	3.04625	4.68412	80.7265	56.1182	3.41588
10.4004	3.70439	3.7266	3.27415	4.65631	80.8309	50.7893	3.41588
10.4359	3.57121	3.6156	3.32036	4.80774	80.2699	46.0747	3.6008
10.4714	3.6378	3.7784	3.45902	4.73666	77.1765	42.2593	3.29264
10.5069	3.6674	3.80061	3.78889	4.84174	79.6618	39.5495	3.53915
10.5424	3.6304	3.7562	3.91226	4.95613	78.2661	38.0508	3.6008
10.5779	3.6526	3.7784	4.25172	4.98086	72.2943	37.7555	3.47751
10.6134	3.6304	3.7562	4.48331	5.17261	72.8291	38.542	3.53915
10.6489	3.7118	3.84502	4.51729	5.50062	74.6735	40.1863	3.41588
10.6844	3.7192	3.84502	4.25481	5.98688	80.3699	42.3842	3.53915
10.7199	3.6674	3.80801	4.14369	6.07676	80.2308	44.7836	3.47751
10.7554	3.6526	3.7784	4.01408	6.11705	77.3449	47.0229	3.29264
10.7909	3.68219	3.80061	4.86956	6.38991	76.6714	48.7726	3.23103
10.8264	3.7192	3.83022	5.85365	6.99512	42.8782	49.7739	3.29264
10.8619	3.70439	3.80801	7.23432	8.54747	43.1761	49.8703	3.29264
10.8974	3.70439	3.79321	6.21005	9.51451	37.2656	49.0263	3.35425
10.9329	3.6748	3.7636	5.4449	9.97378	35.6854	47.3291	3.29264
10.9684	3.623	3.70439	4.76756	9.70191	37.1463	44.9725	3.16943
11.0039	3.6748	3.7562	4.32273	8.67213	42.0259	42.2232	2.98467
11.0394	3.70439	3.7858	3.85983	8.12386	42.3071	39.3749	3.16943
11.0749	3.58601	3.66	3.32036	7.6571	48.8999	36.6947	3.10783
11.1104	3.6748	3.7414	3.21255	6.92369	51.4168	34.3745	2.86155
11.1459	3.6452	3.70439	2.95389	6.56984	59.6513	32.4926	3.04625
11.1814	3.623	3.68959	2.71999	6.19145	71.9438	30.9957	2.92311
11.2169	3.6674	3.7414	2.53235	6.03337	76.404	29.7063	2.86155
11.2524	3.55641	3.623	2.29867	6.12945	77.2412	28.3544	2.98467
11.2879	3.68219	3.7488	2.54158	6.25966	74.7465	26.6312	2.86155
11.3233	3.6748	3.7488	3.47443	6.78398	78.2401	24.2557	3.29264
11.3589	3.6526	3.7118	3.45902	6.71569	79.6575	21.0421	3.35425
11.3943	3.623	3.68219	3.66863	6.90817	73.3731	16.9562	3.16943
11.4298	3.7192	3.771	3.69946	6.8678	73.0475	12.1495	3.16943
11.4653	3.68959	3.7266	3.72105	6.65362	81.1181	6.96119	3.23103
11.5008	3.68219	3.70439	3.77964	6.90817	76.1065	1.88706	3.23103
11.5363	3.68959	3.69699	3.60389	7.53893	76.7491	-2.48277	3.23103
11.5718	3.68219	3.6748	3.7488	7.48607	73.8748	-5.54826	3.35425
11.6073	3.68959	3.6526	3.77964	8.18302	73.922	-6.79243	3.35425
11.6428	3.69699	3.6378	3.4128	7.70687	76.1841	-5.86737	3.29264
11.6783	3.80801	3.7192	2.95697	7.12868	75.9686	-2.65779	3.23103
11.7138	3.734	3.6082	2.50159	7.06655	80.5438	2.68973	3.47751
11.7493	3.83022	3.7192	2.23412	6.27827	78.9374	9.77841	3.47751
11.7848	3.79321	3.69699	1.83474	5.83816	81.898	18.0132	3.72413
11.8203	3.7562	3.6674	1.59835	5.53777	81.362	26.6856	3.72413
11.8558	3.7858	3.70439	1.49707	5.31802	80.6786	35.0764	3.7858
11.8913	3.83762	3.7636	1.48787	5.14168	81.6496	42.561	3.90918
11.9268	3.83022	3.80061	1.61062	4.9685	82.474	48.6967	3.97088
11.9623	3.85983	3.86723	1.73648	4.72739	82.1379	53.2791	4.03259
11.9978	3.83762	3.85242	1.75491	4.52965	82.1859	56.3563	4.15603
12.0333	3.83022	3.85983	1.74569	4.36905	81.1181	58.1999	4.03259
12.0688	3.80061	3.82281	1.71499	4.2579	80.7134	59.2388	3.84749
12.1043	3.7636	3.7784	1.65667	4.16529	79.8919	59.9683	3.72413
12.1398	3.81541	3.82281	1.64439	4.06653	78.8334	60.8527	3.66246
12.1753	3.88944	3.93386	1.64746	4.08505	79.9397	62.239	3.72413
12.2108	3.83762	3.89684	1.57686	4.17764	82.1118	64.2979	3.97088
12.2463	3.80801	3.89684	1.51242	4.17764	80.8526	67.0024	3.97088
12.2818	3.90424	4.09677	1.53697	4.1869	80.0874	70.1462	3.84749
12.3172	3.90424	4.35608	1.54004	4.24246	82.4478	73.3958	3.97088
12.3528	3.90424	4.81578	1.51855	4.12517	82.4696	76.3659	3.90918
12.3882	3.96348	5.3205	1.50935	3.94003	81.5929	78.7003	3.7858
12.4237	3.97088	5.40219	1.43571	3.89376	82.1205	80.1426	3.7858
12.4592	3.94126	5.30564	1.39276	3.79197	80.9919	80.5822	4.03259
12.4947	3.99309	5.33535	1.37435	3.7303	80.6395	80.0678	4.52656
12.5302	3.93386	5.19426	1.28233	3.7673	83.1336	78.7871	4.89739
12.5657	3.88203	5.09033	1.22406	3.67788	80.1309	77.018	4.65013
12.6012	3.80061	4.94933	1.14739	3.6193	76.3781	75.0633	4.34126
12.6367	3.80061	4.91222	1.15966	3.53299	74.4372	73.182	4.15603
12.6722	3.7784	4.85287	1.15353	3.52682	76.1711	71.5327	4.27951
12.7077	3.83022	4.90481	1.19646	3.48368	70.4333	70.1393	4.15603
12.7432	3.82281	4.91964	1.23939	3.52374	63.3952	68.8861	4.40302
12.7787	3.80801	4.86029	1.22099	3.51758	60.4144	67.5419	4.27951
12.8142	3.80061	4.80094	1.22712	3.49909	73.8877	65.8082	4.21776
12.8497	3.7858	4.75644	1.23326	3.48676	74.9701	63.3819	4.15603
12.8852	3.7636	4.71193	1.313	3.51141	57.8378	60.0208	3.97088
12.9207	3.80061	4.76385	1.30073	3.58847	33.5065	55.599	3.90918
12.9562	3.79321	4.75644	1.33754	3.70871	34.5374	50.1436	3.90918
12.9917	3.7636	4.67485	1.2946	3.84132	30.6743	43.8459	4.03259
13.0272	3.7488	4.63777	1.29766	4.05727	26.1625	37.0459	4.15603
13.0627	3.7266	4.58587	1.23632	4.22394	25.7044	30.1924	4.21776
13.0982	3.7266	4.58587	1.25166	4.43699	29.7889	23.7857	4.15603
13.1337	3.6378	4.4969	1.22406	4.60379	3.07211	18.3114	4.15603
13.1692	3.7858	4.66744	1.30686	4.63469	2.06204	14.1755	3.90918
13.2047	3.771	4.6007	1.4081	4.91903	2.06204	11.6497	4.09431
13.2402	3.734	4.52656	1.42037	4.8912	2.06204	10.8358	4.03259
13.2757	3.68959	4.45984	1.34981	4.90666	2.06204	11.6518	4.03259
13.3111	3.69699	4.45243	1.30993	4.75829	20.2342	13.8438	4.03259
13.3466	3.7488	4.50432	1.32834	4.70575	22.3599	17.0194	3.97088
13.3821	3.7118	4.45984	1.25472	4.70884	22.3445	20.6994	4.03259
13.4176	3.69699	4.45243	1.23019	4.53891	18.9167	24.3798	3.84749
13.4531	3.69699	4.48949	1.21792	4.42463	35.2734	27.5956	3.84749
13.4886	3.66	4.46725	1.3222	4.2085	41.3274	29.9788	3.72413
13.5241	3.68959	4.57104	1.23632	4.13751	51.1343	31.3023	3.6008
13.5596	3.734	4.5488	1.28539	4.22085	60.2976	31.5044	3.72413
13.5951	3.7266	4.61553	1.22406	4.34743	62.9083	30.6927	3.7858
13.6306	3.7118	4.65261	1.31607	4.27951	70.4291	29.1259	3.90918
13.6661	3.68959	4.67485	1.23326	4.11282	65.0694	27.1777	3.84749
13.7016	3.6526	4.61553	1.13513	4.08505	62.1831	25.2887	3.66246
13.7371	3.6452	4.51173	1.11673	4.09739	62.5854	23.9107	3.53915
13.7726	3.58601	4.38572	1.14739	4.01716	63.6808	23.453	3.53915
13.8081	3.7192	4.51914	1.30073	3.96162	62.3674	24.2353	3.53915
13.8436	3.66	4.45984	1.63211	4.1622	69.8415	26.453	3.84749
13.8791	3.6748	4.51173	1.99138	4.36596	70.2842	30.1582	3.66246
13.9146	3.6526	4.4376	1.83167	4.48331	74.274	35.2574	3.72413
13.9501	3.68219	4.43019	1.79789	4.39684	76.3393	41.5259	3.90918
13.9856	3.70439	4.43019	1.7764	4.38758	78.6211	48.6361	4.52656
14.0211	3.69699	4.4376	1.75183	4.31964	80.3047	56.195	4.71193
14.0566	3.68959	4.40796	1.69657	4.29803	82.3692	63.7882	4.71193
14.0921	3.6674	4.34867	1.68122	4.22085	82.1816	71.0225	4.71193
14.1276	3.6452	4.30421	1.69043	4.09431	81.5145	77.5638	4.71193
14.1631	3.70439	4.34867	1.73034	3.95237	80.6786	83.1653	4.71193
14.1986	3.734	4.37831	1.76412	3.9061	82.0114	87.6829	4.95922
14.234	3.7488	4.38572	1.74876	3.92152	82.5176	91.076	5.08291
14.2696	3.7562	4.40796	1.73955	3.9061	82.3343	93.3954	5.08291
14.305	3.734	4.47467	1.62597	3.87833	82.2121	94.7593	5.20664
14.3405	3.70439	4.45243	1.52776	3.80122	81.362	95.3237	5.14477
14.376	3.7562	4.55621	1.49401	3.75805	80.6395	95.2505	4.83556
14.4115	3.771	4.64519	1.45105	3.77347	82.1118	94.6803	4.83556
14.447	3.7784	4.68227	1.4173	3.75188	82.4652	93.7133	4.71193
14.4825	3.7784	4.68969	1.37128	3.73646	82.5089	92.4014	4.65013
14.518	3.7488	4.63777	1.28539	3.69021	82.103	90.7532	4.65013
14.5535	3.7562	4.66002	1.19339	3.56689	81.0877	88.7481	4.52656
14.589	3.7488	4.63036	1.08607	3.47751	80.6308	86.3575	4.58834
14.6245	3.80801	4.64519	1.06155	3.40047	80.1526	83.5681	4.65013
14.66	3.7858	4.57104	1.00637	3.40663	81.8283	80.4001	4.58834
14.6955	3.7488	4.50432	0.97879	3.37582	80.7395	76.9191	4.40302
14.731	3.7192	4.42278	0.95427	3.35425	79.2019	73.2358	4.34126
14.7665	3.6674	4.33385	0.93281	3.32036	77.3968	69.4955	4.21776
14.802	3.70439	4.3709	0.9604	3.27107	77.8939	65.8582	4.03259
14.8375	3.6526	4.28939	0.96959	3.29572	78.4089	62.4729	4.09431
14.873	3.7118	4.34867	1.03089	3.21255	60.356	59.4516	3.97088
14.9085	3.69699	4.33385	1.09221	3.24027	56.4077	56.8475	4.15603
14.944	3.6452	4.25975	1.1382	3.22795	71.9651	54.643	4.03259
14.9795	3.6452	4.23752	1.15353	3.20331	78.4176	52.7477	3.90918
15.015	3.68959	4.28939	1.23326	3.21871	58.8851	51.0105	3.84749
15.0505	3.69699	4.34126	1.22712	3.30188	36.0859	49.2418	4.15603
15.086	3.68219	4.34126	1.23019	3.39739	26.147	47.2433	4.15603
15.1215	3.68219	4.31903	1.24859	3.51758	12.8492	44.8417	4.09431
15.157	3.6378	4.24493	1.31607	3.6748	2.06204	41.9193	4.09431
15.1925	3.6304	4.25234	1.28846	3.83207	2.06204	38.4383	3.90918
15.2279	3.68219	4.34867	1.35594	4.05419	2.06204	34.4532	3.84749
15.2635	3.68959	4.3709	1.33754	4.39993	2.06204	30.1103	3.7858
15.2989	3.68219	4.33385	1.48787	4.47405	2.06204	25.6334	3.72413
15.3344	3.6304	4.30421	1.51549	4.50185	2.06204	21.2971	3.66246
15.3699	3.6526	4.37831	1.64746	4.42772	2.06204	17.3929	3.53915
15.4054	3.623	4.30421	1.54004	4.35361	2.06204	14.1909	3.47751
15.4409	3.68219	4.31162	1.48787	4.25481	2.06204	11.9054	3.41588
15.4764	3.6008	4.20789	1.4173	4.22703	2.93911	10.6672	3.53915
15.5119	3.68959	4.2968	1.42037	4.09431	5.29822	10.5088	3.35425
15.5474	3.6674	4.31903	1.45105	4.45552	10.4811	11.3634	3.47751
15.5829	3.6304	4.25975	1.4081	4.78611	7.37479	13.0782	3.47751
15.6184	3.6378	4.2227	1.43264	4.50802	9.99691	15.4399	3.41588
15.6539	3.68219	4.26716	1.43878	4.95613	26.182	18.2079	3.41588
15.6894	3.59341	4.1264	1.36208	4.85411	42.9305	21.1496	3.47751
15.7249	3.6452	4.18566	1.30993	4.6316	58.4609	24.0731	3.16943
15.7604	3.6526	4.16344	1.3038	4.65322	64.2905	26.8516	3.29264
15.7959	3.6156	4.14122	1.15659	4.53583	65.0652	29.4356	3.23103
15.8314	3.623	4.2153	1.12287	4.44008	68.0152	31.8528	3.41588
15.8669	3.66	4.30421	1.14739	4.22394	70.0032	34.1948	3.47751
15.9024	3.6378	4.31903	1.19646	4.18998	64.9472	36.5943	3.47751
15.9379	3.623	4.25975	1.33447	4.29803	65.9593	39.1964	3.41588
15.9734	3.6156	4.20789	1.73034	4.31656	69.1867	42.1282	3.41588
16.0089	3.59341	4.14862	1.91152	4.25172	74.171	45.4729	3.41588
16.0444	3.6008	4.11159	1.92994	4.02333	74.6219	49.2504	3.41588
16.0799	3.6526	4.15603	1.77026	3.88759	73.8019	53.4087	3.66246
16.1154	3.6526	4.14862	1.66281	3.86291	78.2661	57.8264	3.72413
16.1509	3.623	4.11159	1.59221	3.81973	79.8529	62.3271	3.72413
16.1864	3.6082	4.07456	1.62597	3.77347	79.9831	66.7012	3.66246
16.2218	3.6082	4.06715	1.69043	3.73955	81.3881	70.7347	3.7858
16.2573	3.623	4.10418	1.77947	3.69021	80.9049	74.2388	3.84749
16.2929	3.6748	4.15603	1.9238	3.6378	81.4186	77.076	3.84749
16.3283	3.68219	4.14122	2.04668	3.6378	82.5569	79.1799	4.15603
16.3638	3.6748	4.09677	1.95452	3.59156	82.4172	80.563	4.21776
16.3993	3.66	4.05234	1.84395	3.53915	81.8283	81.3133	4.27951
16.4348	3.623	3.98569	1.85931	3.51141	81.3663	81.5774	4.34126
16.4703	3.6526	4.0079	1.81324	3.46827	80.5395	81.5351	4.52656
16.5058	3.6748	4.03012	1.77026	3.48676	81.667	81.3661	4.77374
16.5413	3.55641	3.90424	1.61062	3.49909	82.5569	81.2179	5.08291
16.5768	3.6674	4.02272	1.60756	3.38815	79.2583	81.1784	4.77374
16.6123	3.6452	3.96348	1.52469	3.496	82.3037	81.2582	5.02106
16.6478	3.66	3.95607	1.46332	3.42512	80.9179	81.3882	5.08291
16.6833	3.7562	4.05974	1.43878	3.33885	80.5438	81.4315	4.89739
16.7188	3.83022	4.20048	1.39582	3.29264	81.7934	81.2087	4.65013
16.7543	3.85983	4.28198	1.3314	3.28339	82.4565	80.5325	4.58834
16.7898	3.81541	4.28198	1.24859	3.24951	82.3474	79.2448	4.52656
16.8253	3.79321	4.28198	1.23632	3.19407	81.6191	77.2497	4.46478
16.8608	3.7118	4.15603	1.20566	3.16019	81.606	74.5365	4.46478
16.8963	3.7562	4.20048	1.23019	3.0678	77.5178	71.187	4.09431
16.9318	3.7636	4.17825	1.23019	3.11707	73.8405	67.3674	4.09431
16.9673	3.7488	4.14122	1.19952	3.12939	77.0815	63.3051	4.15603
17.0028	3.68219	4.04493	1.14126	3.12015	76.2574	59.2552	4.27951
17.0383	3.68959	4.03753	1.12593	3.07088	62.1286	55.4623	4.15603
17.0738	3.66	4.01531	1.129	3.06165	52.479	52.1264	4.03259
17.1093	3.70439	4.05234	1.18726	3.04625	49.2261	49.3762	3.97088
17.1448	3.7192	4.06715	1.25779	3.11399	63.4078	47.2562	4.09431
17.1803	3.7118	4.08196	1.39889	3.13247	54.05	45.7285	4.15603
17.2157	3.6378	4.02272	1.41116	3.12631	36.7648	44.6874	4.21776
17.2512	3.6452	4.0079	1.50014	3.07704	29.6519	43.9838	4.03259
17.2867	3.6082	3.95607	1.46639	3.19407	22.1018	43.4544	3.90918
17.3222	3.6748	4.03012	1.64746	3.30188	3.88574	42.9493	3.66246
17.3577	3.68219	4.05234	1.81939	3.54224	2.06204	42.3544	3.84749
17.3932	3.6674	4.03753	2.27715	4.10048	2.06204	41.6047	3.90918
17.4287	3.623	3.97829	2.31097	4.41228	2.06204	40.687	3.84749
17.4642	3.6304	3.97829	2.66154	4.77683	2.06204	39.6345	3.72413
17.4997	3.6008	3.97829	2.63385	4.92521	2.06204	38.5133	3.53915
17.5352	3.6526	4.03012	2.70461	5.15714	2.06204	37.4061	3.41588
17.5707	3.6452	3.99309	2.48007	5.10147	2.06204	36.396	3.53915
17.6062	3.54902	3.87463	2.18495	4.79229	2.06204	35.5527	3.47751
17.6417	3.6378	3.94867	2.18495	4.57598	2.06204	34.9234	3.23103
17.6772	3.6082	3.90424	2.08662	4.56672	4.47837	34.5297	3.41588
17.7127	3.57861	3.88944	3.10783	4.94685	6.66293	34.3692	3.35425
17.7482	3.6304	3.96348	3.56998	5.23757	25.1266	34.4212	3.29264
17.7837	3.6378	3.94867	3.34809	5.086	43.305	34.6552	3.35425
17.8192	3.6156	3.91905	2.85539	5.23757	64.6734	35.0395	3.35425
17.8547	3.54902	3.83762	2.52312	5.05817	65.5458	35.5503	3.29264
17.8902	3.58601	3.94867	1.9453	4.78302	64.1558	36.1782	3.35425
17.9257	3.56381	3.99309	1.64132	4.43699	67.2739	36.9328	3.6008
17.9612	3.51943	3.94126	1.64439	4.05727	59.6304	37.8437	3.35425
17.9967	3.6156	4.08937	1.57379	3.94311	64.9598	38.959	3.16943
18.0322	3.6082	4.07456	1.75798	3.81356	69.9905	40.3395	3.47751
18.0677	3.58601	4.02272	1.89923	3.56998	74.9615	42.0506	3.6008
18.1032	3.54902	3.97088	2.07433	3.5145	73.922	44.1511	3.72413
18.1387	3.53422	3.94867	2.10198	3.39123	74.3255	46.6809	3.90918
18.1742	3.58601	3.97829	2.05282	3.33269	78.1103	49.6492	4.27951
18.2096	3.57861	3.96348	1.95145	3.44361	80.3568	53.025	4.40302
18.2451	3.48984	3.88944	1.87466	3.496	82.0245	56.7318	4.34126
18.2806	3.48984	3.88203	1.85316	3.56689	79.9918	60.6488	4.27951
18.3161	3.50463	3.88203	1.97909	3.7488	80.2221	64.6188	4.40302
18.3516	3.51943	3.88944	2.01288	3.92769	80.6482	68.4626	4.71193
18.3871	3.57861	3.93386	2.21875	4.11591	81.0659	71.999	5.02106
18.4226	3.57121	3.93386	2.27408	4.22703	82.57	75.0665	5.3304
18.4581	3.57121	3.92646	2.22183	4.13134	82.57	77.5431	5.5161
18.4936	3.54162	3.88944	2.17573	4.02642	82.4041	79.3617	5.57802
18.5291	3.51203	3.87463	1.97909	3.88142	81.7411	80.5161	5.57802
18.5646	3.51203	3.95607	1.83167	3.73646	80.8962	81.0576	5.20664
18.6001	3.55641	4.03753	1.68122	3.6378	81.0398	81.0816	5.02106
18.6356	3.51943	3.99309	1.45105	3.59772	82.5962	80.7067	5.14477
18.6711	3.47505	3.91905	1.27619	3.47135	81.7149	80.0507	5.02106
18.7066	3.50463	3.97088	1.19952	3.34501	80.4568	79.2072	4.89739
18.7421	3.48244	3.92646	1.12287	3.3142	81.1878	78.2289	4.77374
18.7776	3.52682	3.92646	1.10447	3.23103	80.3568	77.1195	4.58834
18.8131	3.6008	3.96348	1.11367	3.20639	81.0311	75.8372	4.65013
18.8486	3.59341	3.95607	1.09221	3.24951	82.3736	74.3082	4.77374
18.8841	3.55641	3.90424	1.03396	3.29264	82.3779	72.447	4.77374
18.9196	3.57121	3.91165	1.00944	3.28955	81.166	70.1796	4.58834
18.9551	3.51943	3.85242	0.9604	3.2988	78.7338	67.4641	4.40302
18.9906	3.55641	3.87463	0.94201	3.24643	74.9056	64.3044	4.09431
19.0261	3.6008	3.91905	0.93894	3.26491	69.582	60.7543	4.15603
19.0616	3.59341	3.89684	0.92975	3.27107	64.8166	56.9109	4.21776
19.0971	3.58601	3.88944	0.94201	3.27723	68.1636	52.9	4.21776
19.1326	3.54162	3.83762	0.96959	3.65321	62.1328	48.8559	4.21776
19.1681	3.52682	3.83022	1.1198	4.2085	70.5867	44.901	4.09431
19.2035	3.55641	3.87463	1.47866	5.27161	60.2642	41.1296	4.03259
19.239	3.46025	3.7636	1.7242	6.07676	72.2943	37.5984	3.97088
19.2745	3.56381	3.86723	1.95145	6.6319	56.6147	34.3258	3.53915
19.31	3.55641	3.85983	1.90845	6.3775	21.9055	31.2992	3.6008
19.3455	3.56381	3.84502	2.15422	5.89393	19.2228	28.4875	3.53915
19.381	3.56381	3.80801	2.44317	5.64923	19.7282	25.8555	3.53915
19.4165	3.58601	3.82281	2.95389	5.5904	2.20093	23.3763	3.47751
19.452	3.623	3.85242	3.9061	5.61827	2.06204	21.039	3.41588
19.4875	3.6082	3.85242	4.27025	6.13255	2.06204	18.8503	3.47751
19.523	3.55641	3.83762	3.51758	6.61328	3.32714	16.8303	3.53915
19.5585	3.56381	3.85242	3.24027	6.08296	17.6717	15.0057	3.35425
19.594	3.51203	3.7784	3.06472	5.71426	5.4579	13.4006	3.41588
19.6295	3.53422	3.7858	2.90772	5.52539	20.0885	12.0317	3.23103
19.665	3.6082	3.84502	2.79077	5.58111	28.4833	10.9066	3.35425
19.7005	3.6082	3.81541	2.66769	7.11936	43.5024	10.0278	3.53915
19.736	3.57121	3.7636	2.53235	9.04633	53.9387	9.40059	3.66246
19.7715	3.6156	3.85242	2.354	9.28348	55.6343	9.04276	3.6008
19.807	3.56381	3.83762	2.21568	8.86543	61.8774	8.99221	3.6008
19.8425	3.6526	3.90424	1.92073	7.97445	54.8126	9.30994	3.66246
19.878	3.56381	3.85983	1.77333	7.62911	59.5846	10.0761	3.90918
19.9135	3.6008	4.10418	1.5339	6.02407	55.6136	11.3788	3.41588
19.949	3.68959	4.32644	1.47253	5.57492	55.1758	13.2974	3.41588
19.9845	3.68219	4.30421	1.59221	5.37991	62.8957	15.8841	3.66246
20.02	3.7118	4.28198	1.87466	5.45729	63.7354	19.147	3.47751
20.0555	3.68959	4.31903	2.18802	5.6771	63.4162	23.0402	3.29264
20.091	3.7488	4.4969	2.03746	5.39229	75.0561	27.4632	3.16943
20.1265	3.7192	4.50432	1.88695	5.22211	79.6835	32.2704	3.41588
20.162	3.7118	4.40055	1.5339	4.25481	79.2756	37.2893	3.6008
20.1974	3.68219	4.31903	1.26392	3.68713	81.2357	42.3453	3.35425
20.2329	3.6156	4.24493	1.08914	3.38815	81.0877	47.2854	3.29264
20.2684	3.6674	4.31162	1.03702	3.15403	80.1004	51.9982	3.23103
20.3039	3.69699	4.35608	0.99718	3.08628	81.6583	56.4245	3.53915
20.3394	3.58601	4.23752	0.90829	3.04625	82.522	60.5569	3.90918
20.3749	3.6378	4.2968	0.93281	2.91387	79.5577	64.4286	3.90918
20.4104	3.6452	4.28198	1.0125	2.94465	81.0572	68.0939	4.15603
20.4459	3.70439	4.28198	1.35594	3.01238	80.9919	71.6054	4.27951
20.4814	3.88203	4.3709	2.23719	3.15711	80.683	74.994	4.58834
20.5169	4.01531	4.45243	3.56998	3.36966	82.3168	78.2547	5.08291
20.5524	4.31162	4.76385	4.52965	3.56689	80.77	81.3432	5.26851
20.5879	4.63036	5.01611	5.06126	4.13134	82.4783	84.1825	5.88773
20.6234	5.00127	5.59536	5.50991	4.6007	82.2077	86.6792	6.56984
20.6589	5.34278	6.91997	5.84436	4.81392	81.1747	88.7439	6.6319
20.6944	5.83321	9.83564	5.65852	5.09528	80.8091	90.3117	7.00443
20.7299	6.29439	11.4434	5.12312	5.37063	82.4085	91.3579	7.9371
20.7654	6.94978	12.3173	4.73048	5.33968	82.439	91.9049	8.6846
20.8009	7.35987	13.9564	4.42463	5.14786	82.4783	92.0194	9.62069
20.8364	7.56878	15.146	4.10665	4.95304	81.9416	91.7992	10.4335
20.8719	7.24799	16.4756	3.73338	4.73357	80.9136	91.3553	10.8092
20.9074	7.06904	20.3032	3.58231	4.56363	79.9267	90.7903	11.5613
20.9429	7.89727	23.4746	3.44978	4.59761	82.4609	90.0598	13.0065
20.9784	8.51756	21.2554	3.67171	4.55127	82.5525	89.8527	12.0007
21.0139	9.25102	20.0731	4.1406	4.56054	82.4565	89.6386	15.5938
21.0494	9.97816	20.3416	4.31964	4.9685	82.1423	89.4002	15.4673
21.0849	11.7973	21.994	5.27161	5.48514	80.7352	89.1096	16.0371
21.1203	17.9387	31.7108	6.41782	6.29687	81.0485	88.7336	16.1638
21.1559	31.4986	57.8627	6.75294	7.22499	82.5875	87.9529	15.9737
21.1913	60.3184	114.091	6.93301	7.49229	82.5394	87.6329	17.3692
21.2268	115.283	203.163	7.138	7.80641	82.4128	87.2312	17.3692
21.2623	179.808	245.922	6.78708	8.55682	82.1118	86.7457	17.4963
21.2978	243.357	266.179	6.73742	9.05257	80.4264	86.1813	17.2421
21.3333	277.582	285.421	7.14111	9.3584	80.1439	85.5503	16.9882
21.3688	286.194	289.322	7.20014	9.99879	82.2296	84.8717	18.1958
21.4043	299.7	297.59	7.32133	9.13057	79.779	84.1704	17.1151
21.4398	297.952	297.719	7.14732	9.06505	82.0943	83.4754	18.1321
21.4753	292.48	292.467	6.39921	10.2865	81.5058	82.8182	17.3057
21.5108	294.92	294.933	6.01477	9.78314	79.6401	82.23	15.847
21.5463	299.544	299.544	5.92801	10.0894	80.4612	81.7389	15.404
21.5818	298.379	298.379	5.70807	9.84251	81.9983	81.3673	17.5598
21.6173	295.255	295.242	6.09535	11.5362	81.5929	81.1286	16.1004
21.6528	289.794	289.807	6.58225	11.8375	80.5438	81.0257	15.5306
21.6883	293.134	293.134	5.99618	11.8375	78.7078	81.0488	16.4807
21.7238	296.247	296.247	5.97139	11.5927	79.8225	81.1765	15.9104
21.7593	299.726	299.713	6.34959	11.2352	80.8787	81.3768	16.4173
21.7948	299.22	299.22	5.86914	11.4139	82.0507	81.6108	15.9737
21.8303	299.57	299.57	5.66781	11.1318	81.8762	81.8368	15.0879
21.8658	297.499	297.486	5.45729	10.2052	82.0202	82.0157	15.7837
21.9013	296.698	296.685	5.20973	9.66755	81.3054	82.1159	15.0879
21.9368	293.814	293.814	5.05817	9.374	81.0354	82.1178	14.4561
21.9723	300.089	300.089	5.00251	9.07129	80.0657	82.0168	15.0246
22.0078	299.57	299.583	4.94376	8.82489	82.1685	81.824	15.2775
22.0433	299.687	299.687	4.8912	8.65967	82.0027	81.5654	15.2775
22.0788	297.383	297.383	4.86029	8.62226	82.0376	81.2788	15.3408
22.1142	294.303	294.303	4.73048	8.5724	81.2575	81.0084	13.8883
22.1498	293.673	293.622	4.52965	8.36054	80.2134	80.8	13.6362
22.1852	288.52	286.359	4.32891	8.08339	80.0092	80.6945	12.7548
22.2207	299.544	292.172	4.28877	7.7753	78.2661	80.7229	11.7496
22.2562	299.557	287.311	4.10356	7.74731	81.9809	80.9026	11.8751
22.2917	297.538	275.61	3.97088	7.43323	81.9853	81.2354	12.0635
22.3272	290.075	262.597	3.7488	6.96406	81.3141	81.7076	11.6868
22.3627	269.314	235.849	3.61622	6.59156	79.8398	82.2923	11.4986
22.3982	254.428	170.601	3.49292	6.48917	81.3751	82.9525	11.7496
22.4337	206.733	117.318	3.35117	6.43333	82.2165	83.6465	11.6241
22.4692	141.71	81.6234	3.18175	6.21935	82.1728	84.3321	11.5613
22.5047	104.022	51.8062	3.06472	6.04576	82.0245	84.9714	11.3105
22.5402	75.5767	39.7897	2.99083	6.43333	81.3228	85.5344	10.7465
22.5757	56.6105	33.4513	3.10475	6.65672	80.7526	86.0011	10.1207
22.6112	42.1625	29.4211	3.22795	6.73431	81.8283	86.3629	9.99566
22.6467	32.8993	26.5434	3.16635	6.61638	82.2296	86.6212	9.80814
22.6822	26.52	23.8765	2.9662	6.42713	82.4085	86.7871	9.49577
22.7177	21.1094	22.3252	2.75076	6.45195	81.9504	86.8782	9.18361
22.7532	17.6106	20.733	2.57848	6.43644	81.1312	86.9164	8.55993
22.7887	15.8217	20.3339	2.49852	6.40232	80.5395	86.9254	8.18613
22.8242	14.7668	19.1998	2.42472	6.5295	82.0071	86.9281	8.12386
22.8597	13.8505	17.3514	2.35093	6.35269	82.5351	86.9444	7.6882
22.8952	14.0851	16.8638	2.44317	5.91561	79.2713	86.9899	7.12868
22.9307	13.8581	15.9737	2.48622	5.82887	82.3474	87.0746	7.31511
22.9662	13.6009	15.2522	2.43702	5.50681	81.3925	87.2024	7.06655
23.0017	13.79	14.9943	2.34171	5.14477	80.7308	87.3712	6.94232
23.0372	13.48	14.6228	2.22183	4.85411	82.1292	87.5735	6.6319
23.0727	12.8605	14.873	2.15422	4.56981	82.2121	87.7973	6.13565
23.1081	12.2193	14.3501	2.10198	4.38758	82.1641	88.0279	6.07366
23.1437	11.6768	13.6992	2.01595	4.24246	82.1205	88.2493	6.07366
23.1791	11.0823	13.3061	1.9453	4.10665	81.3751	88.4463	5.88773
23.2146	10.7966	13.1852	1.97602	3.98939	80.7265	88.6057	5.70188
23.2501	10.4886	13.2759	1.98216	3.98014	82.2557	88.7171	5.70188
23.2856	10.1958	13.5858	1.90845	3.95237	82.5351	88.7738	6.01167
23.3211	9.94815	13.5707	1.8286	3.86908	82.1816	88.7724	6.56984
23.3566	9.83564	13.3893	1.75183	3.77347	82.1816	88.7121	7.31511
23.3921	9.6107	13.1626	1.72113	3.68404	82.0114	88.5941	8.24841
23.4276	9.85814	13.1097	1.75798	3.60389	80.7787	88.4214	8.6846
23.4631	10.2783	13.3439	1.81939	3.64088	82.3648	88.1979	8.8093
23.4986	10.5637	13.6463	1.98216	3.68713	82.1641	87.9293	9.49577
23.5341	10.8192	13.8883	2.15729	3.83207	82.4303	87.6237	9.80814
23.5696	11.2854	14.4183	2.32019	3.99556	81.1443	87.2927	10.8092
23.6051	11.7144	16.5821	2.42472	4.1622	80.4177	86.9516	11.3732
23.6406	12.3022	17.1837	2.49237	4.30729	80.8613	86.6201	12.3776
23.6761	13.911	20.2035	2.47392	4.51111	82.4216	86.3208	13.4472
23.7116	18.4198	26.5589	2.80307	4.6007	82.4521	86.0772	14.6456
23.7471	28.4989	43.6837	3.32344	4.84174	81.5798	85.9107	14.1406
23.7826	67.583	134.94	3.70563	5.9435	80.2004	85.837	15.0879
23.8181	161.742	204.703	4.01408	6.9858	80.7352	85.863	15.7204
23.8536	201.924	252.496	4.22394	7.99001	80.9179	85.9837	16.6709
23.8891	279.422	278.232	4.47405	9.39274	80.0918	86.1818	16.4807
23.9246	297.499	286.918	4.27333	11.3826	82.3037	86.4284	17.0517
23.9601	298.301	295.049	4.10356	12.2802	81.6191	86.6864	16.7978
23.9956	297.628	297.176	4.12517	13.0379	81.6539	86.9146	16.6709
24.0311	295.796	295.808	3.87525	13.7087	81.3141	87.0732	17.0517
24.0666	300.401	300.401	3.7303	13.3401	80.7047	87.1299	17.1151
24.102	300.349	300.349	3.7673	13.6992	82.2644	87.0635	15.5938
24.1376	299.843	299.843	3.80739	14.2163	82.3954	86.8673	15.5306
24.173	298.715	298.702	3.66246	13.6583	82.2339	86.5495	16.4807
24.2085	295.551	295.538	4.44008	12.4027	81.776	86.131	16.2271
24.244	296.298	296.298	4.96231	12.4907	80.7613	85.6423	14.3299
24.2795	299.856	299.843	4.82011	11.9787	80.9919	85.1184	14.5193
24.315	289.82	289.82	4.82938	11.3763	82.1685	84.5938	14.1406
24.3505	294.303	294.328	4.67485	10.5368	78.7208	84.098	13.1953
24.386	296.273	296.285	4.44625	10.3146	80.1917	83.6527	14.3299
24.4215	296.234	296.234	4.28259	9.98629	80.8831	83.2702	14.393
24.457	296.543	296.556	4.14986	9.55823	80.8918	82.9543	13.9514
24.4925	297.396	297.383	3.98014	9.39586	80.9919	82.7029	12.629
24.528	300.258	300.258	3.8845	9.11185	81.227	82.5107	13.3842
24.5635	298.029	298.029	3.77038	8.74071	82.3256	82.3726	13.5732
24.599	297.913	297.913	3.57614	8.72824	81.6321	82.2872	13.5102
24.6345	294.92	294.92	3.35425	8.71578	81.5363	82.2575	13.0694
24.67	293.596	293.416	3.20947	8.45711	80.6438	82.2914	12.5033
24.7055	289.042	284.206	3.03701	8.29201	80.1787	82.4	11.9379
24.741	299.804	290.228	3.0678	7.78464	78.6471	82.5949	10.9344
24.7765	299.752	284.08	3.04317	7.61356	82.2775	82.8846	11.4986
24.812	298.081	279.372	3.01854	7.29957	82.2383	83.2712	10.8092
24.8475	286.308	254.224	3.01854	6.83365	81.7455	83.7478	10.4335
24.883	255.932	216.726	3.0093	6.42403	80.3395	84.2974	10.1207
24.9185	213.461	174.424	2.92619	6.08606	80.4742	84.8933	10.1833
24.954	162.588	131.641	2.71384	5.81648	82.5132	85.5007	10.6213
24.9895	128.238	102.32	2.52312	5.50681	82.4565	86.081	10.1207
25.025	80.944	78.7554	2.38782	5.29017	82.0332	86.5951	9.93315
25.0604	60.21	62.158	2.18802	5.21283	81.7193	87.0083	9.74565
25.0959	49.2057	53.3914	2.09891	5.07982	81.0615	87.2941	9.37088
25.1315	38.9428	49.8014	2.10505	5.0458	81.6408	87.437	8.74695
25.1669	31.986	46.3759	2.0436	5.03034	82.5002	87.434	8.74695
25.2024	27.5084	41.7207	1.92687	4.89429	82.4914	87.2943	8.6846
25.2379	24.0775	36.4987	1.82553	4.65322	81.8326	87.0387	8.24841
25.2734	22.225	33.5538	1.76105	4.42463	81.1965	86.6965	7.56381
25.3089	21.0864	31.7816	1.73648	4.20233	80.522	86.3031	7.19082
25.3444	20.0501	31.2551	1.73955	4.06962	81.6539	85.8964	7.19082
25.3799	18.7408	28.7332	1.6536	3.94928	82.2732	85.5135	6.6319
25.4154	18.2976	27.5396	1.68429	3.73338	79.1152	85.1884	6.25966
25.4509	17.2142	25.9839	1.63518	3.7673	82.2601	84.9487	6.50778
25.4864	16.1257	22.9034	1.55538	3.6563	81.3054	84.814	6.38371
25.5219	15.4496	21.4169	1.55845	3.52374	80.0874	84.7947	6.44574
25.5574	14.1987	19.2304	1.46639	3.49909	81.9416	84.8911	6.88022
25.5929	14.1154	18.9703	1.53083	3.30188	78.7121	85.0934	6.32168
25.6284	13.5177	18.4428	1.53697	3.35733	82.3168	85.3827	6.81813
25.6639	13.1852	17.8929	1.55231	3.28031	80.944	85.7325	6.56984
25.6994	12.4983	16.9247	1.46332	3.26799	81.9024	86.111	6.69396
25.7349	12.2193	17.8243	1.4265	3.18791	80.396	86.4845	6.38371
25.7704	11.8651	18.955	1.38048	3.22487	82.1248	86.8206	6.38371
25.8059	11.5563	19.7588	1.34674	3.24335	82.4347	87.0916	6.75604
25.8414	11.2252	19.0621	1.35901	3.19715	82.2644	87.2777	7.626
25.8769	11.0447	18.5497	1.40503	3.15403	82.1205	87.3691	8.3107
25.9124	10.7591	17.0847	1.41116	3.10167	81.9853	87.3669	8.24841
25.9479	10.947	16.8105	1.42037	3.01546	80.1135	87.283	8.6846
25.9834	11.3832	16.9628	1.36821	3.04317	82.2121	87.138	9.43332
26.0189	12.0685	16.3463	1.36515	3.00315	80.8613	86.9589	9.68317
26.0543	12.619	17.4658	1.4081	3.04009	81.4448	86.7746	10.8092
26.0898	13.4346	17.8929	1.65667	3.06165	82.0463	86.6127	11.8123
26.1254	13.4875	19.4142	1.85931	3.02162	82.0114	86.4947	12.5033
26.1608	15.2295	20.5564	1.98831	2.92311	80.7395	86.4342	12.3776
26.1963	17.8777	23.6137	1.82246	2.90156	82.3081	86.4339	12.6919
26.2318	25.4717	33.4513	1.82553	2.75076	78.8118	86.4858	12.8177
26.2673	44.9188	66.1028	1.88388	2.79077	82.2775	86.5721	13.0065
26.3028	112.338	165.123	1.84088	2.71384	82.042	86.668	14.5193
26.3383	173.455	234.779	1.81632	2.67077	81.2183	86.7447	13.8883
26.3738	240.91	272.59	1.90845	2.65231	80.7961	86.7743	14.1406
26.4093	280.929	282.25	2.07125	2.66769	82.3256	86.7332	13.8253
26.4448	294.74	286.385	2.4032	2.64308	82.4085	86.6061	14.8983
26.4803	298.858	292.929	2.30789	2.59386	81.4404	86.388	14.5193
26.5158	295.899	294.354	2.20646	2.67384	81.9678	86.0854	14.5824
26.5513	295.641	295.564	2.45239	2.67384	80.8613	85.7152	14.8351
26.5868	300.154	300.154	2.52005	2.71384	80.8135	85.3025	13.8883
26.6223	289.144	289.144	2.45239	2.81846	82.1816	84.8771	15.3408
26.6578	299.895	299.895	2.73538	2.74153	78.4392	84.4694	14.3299
26.6933	293.378	293.378	2.69538	2.77538	82.0681	84.1063	15.1511
26.7288	296.066	296.066	2.5508	2.71076	79.8485	83.8077	14.8351
26.7643	292.762	292.762	2.40934	2.79692	80.7526	83.5848	14.3299
26.7998	300.31	300.297	2.42472	2.88309	79.6271	83.4387	14.7719
26.8353	293.082	293.082	2.3909	3.10167	82.1728	83.3625	14.8983
26.8708	298.094	298.094	2.354	3.14171	79.7226	83.3429	15.5938
26.9063	298.935	298.935	2.2833	3.10783	81.4404	83.3638	14.8983
26.9418	295.937	295.924	2.18187	3.06165	81.6931	83.4099	14.2668
26.9773	295.834	295.847	2.12042	3.0247	80.7308	83.4696	14.4561
27.0128	300.336	300.336	2.12349	3.04009	80.7134	83.5375	13.6362
27.0482	300.258	300.271	2.06204	3.05857	82.247	83.6146	13.3842
27.0837	293.262	293.275	1.91459	3.00622	82.2296	83.7081	12.5662
27.1193	298.055	298.042	1.85009	2.90772	79.8876	83.8286	11.9379
27.1547	295.512	294.084	1.72113	2.96928	81.436	83.9882	11.1851
27.1902	296.298	292.852	1.6536	2.9662	80.6177	84.1965	10.5587
27.2257	300.401	288.813	1.61369	3.02162	80.9223	84.4582	10.3084
27.2612	298.366	286.055	1.50935	3.28647	82.3343	84.7708	9.99566
27.2967	299.13	264.709	1.45105	3.22179	81.6496	85.1245	9.62069
27.3322	295.976	243.121	1.4173	3.01238	82.2121	85.5024	9.68317
27.3677	259.158	209.293	1.39582	2.9662	81.484	85.8824	9.74565
27.4032	233.074	174.08	1.39889	2.92619	80.6177	86.2404	9.68317
27.4387	158.848	144.335	1.4081	2.89848	80.3786	86.5533	9.12121
27.4742	119.935	110.913	1.34981	2.92003	82.4696	86.8021	9.37088
27.5097	100.199	86.643	1.3222	2.89848	82.4958	86.9745	8.74695
27.5452	73.2146	69.7054	1.30993	2.8954	82.2077	87.0657	8.3107
27.5807	59.418	61.229	1.32834	2.86463	81.6975	87.0797	7.75042
27.6162	46.2949	55.3285	1.34061	2.83077	80.6917	87.0277	7.31511
27.6517	38.0577	52.3395	1.28846	2.83385	81.4099	86.9265	7.19082
27.6872	33.3014	49.0344	1.27619	2.83077	81.3141	86.7964	7.06655
27.7227	28.6863	43.2325	1.24552	2.84924	82.474	86.6586	6.88022
27.7582	26.0538	39.374	1.26392	2.79692	80.7787	86.5328	6.6319
27.7937	23.4901	35.959	1.21486	2.79384	81.6931	86.4353	6.75604
27.8292	22.6798	33.1042	1.21179	2.71076	80.0092	86.3781	6.50778
27.8647	21.7246	31.4279	1.20259	2.72922	81.5319	86.3675	6.32168
27.9002	21.0633	29.7732	1.17499	2.71999	82.4696	86.4051	6.44574
27.9357	20.2648	28.1243	1.12287	2.66154	82.4958	86.4875	6.38371
27.9712	19.4295	26.9945	1.09834	2.57848	80.6656	86.6074	5.88773
28.0067	18.0074	25.9684	1.10754	2.5385	80.3786	86.7551	5.39229
28.0421	17.0999	25.2933	1.1198	2.49544	80.5916	86.919	5.02106
28.0776	16.5136	22.8494	1.13513	2.48929	81.7367	87.0875	5.3304
28.1131	15.9357	21.7708	1.13513	2.50467	82.5263	87.2497	6.32168
28.1486	15.0398	20.2725	1.13206	2.48314	82.487	87.396	6.01167
28.1841	14.1684	19.2917	1.1106	2.46162	82.151	87.5193	5.39229
28.2196	13.5858	19.575	1.07994	2.42164	81.2749	87.6144	5.20664
28.2551	13.2532	19.2228	1.06155	2.39397	80.5873	87.678	5.3304
28.2906	12.9964	19.4295	1.04316	2.40627	81.3838	87.7081	5.70188
28.3261	12.7473	19.6975	1.0217	2.44009	82.4958	87.7027	6.07366
28.3616	12.2871	18.7791	1.00944	2.43702	82.4914	87.6597	6.44574
28.3971	11.8726	18.1678	0.98185	2.42779	81.9547	87.5758	6.75604
28.4326	12.174	17.9006	0.97879	2.3786	80.4481	87.447	6.81813
28.4681	12.355	18.7561	1.02476	2.38475	80.6699	87.2692	7.43944
28.5036	13.3968	20.3876	1.08301	2.42472	82.0202	87.04	8.87167
28.5391	14.7668	21.9709	1.18419	2.48929	82.5744	86.7602	10.6213
28.5746	14.3501	21.8708	1.23632	2.56311	82.4172	86.4364	11.3732
28.6101	15.5331	24.1935	1.19952	2.62462	80.8744	86.0823	10.1207
28.6456	18.6185	28.4599	1.19646	2.6923	81.4273	85.7186	11.4986
28.6811	25.0375	45.5659	1.51855	2.60617	80.6395	85.3728	10.7465
28.7166	39.2223	112.764	1.64439	2.53235	82.1597	85.0756	10.9971
28.7521	101.431	225.287	2.20339	2.40012	78.8724	84.8574	11.4359
28.7876	179.461	262.512	3.41588	2.47699	81.885	84.7429	12.2519
28.8231	246.064	277.407	4.7892	2.44009	80.3308	84.7464	12.3148
28.8586	275.473	287.375	4.99942	2.54465	81.9591	84.8675	14.3299
28.8941	296.105	295.164	5.02415	2.72615	80.1526	85.0898	12.3776
28.9296	290.203	289.017	4.82629	3.06472	82.1903	85.3805	12.0007
28.9651	299.169	299.169	4.6903	3.52066	79.0848	85.6947	11.3105
29.0006	299.039	299.026	4.5142	4.27333	82.1161	85.9806	11.8123
29.036	298.728	298.715	4.97468	5.1757	82.0768	86.1867	13.3212
29.0715	295.049	295.061	5.62446	7.55137	81.9722	86.2701	12.4404
29.107	299.687	299.7	5.72356	9.45206	80.7395	86.2028	12.5033
29.1425	300.271	300.271	5.58111	10.2927	82.295	85.9767	11.2478
29.178	299.882	299.882	5.48205	11.2384	82.4914	85.6051	11.0597
29.2135	295.744	295.731	5.49134	11.8092	82.3561	85.121	11.1224
29.249	296.311	296.285	5.22829	11.8469	80.9614	84.5722	10.5587
29.2845	295.203	295.203	5.19117	11.7119	81.1486	84.0149	10.6213
29.32	291.955	291.955	5.58421	11.5582	80.7787	83.5049	10.8092
29.3555	288.851	288.851	5.14786	11.4923	79.6705	83.0905	11.0597
29.391	292.582	292.582	4.90357	10.2927	78.6211	82.8061	10.4335
29.4265	296.092	296.092	4.73357	9.59258	79.8963	82.6687	10.4961
29.462	296.234	296.234	4.5729	9.39586	81.079	82.6775	10.1833
29.4975	295.744	295.744	4.45243	8.96523	81.1225	82.816	10.8092
29.533	300.18	300.18	4.44008	8.42907	80.9614	83.0564	11.4359
29.5685	299.739	299.726	4.27025	8.24841	82.4521	83.3656	11.2478
29.604	298.34	298.34	4.19924	8.05226	82.3037	83.711	10.4335
29.6395	296.195	296.182	3.95545	7.89976	81.8326	84.0651	10.4335
29.675	295.899	295.396	3.87833	7.6882	81.1094	84.4092	10.3709
29.7105	296.002	288.469	3.69638	7.39281	81.0093	84.7337	10.0582
29.746	300.206	288.749	3.6378	7.11315	81.0441	85.0374	9.68317
29.7815	298.832	280.816	3.48984	6.7995	82.4565	85.3248	9.99566
29.817	299.467	257.863	3.31112	6.39921	81.9983	85.6025	10.3084
29.8525	286.765	225.858	3.16019	6.09535	82.3256	85.8756	9.80814
29.888	249.092	198.853	2.91387	5.73285	81.6496	86.1455	9.37088
29.9235	221.041	169.629	2.83077	5.4449	80.0831	86.4083	9.43332
29.959	189.537	143.823	2.72615	5.37372	81.0615	86.6554	9.43332
29.9945	145.064	119.07	2.54158	5.25923	82.4914	86.8748	9.24603
30.0299	104.87	101.676	2.44009	5.10147	82.4565	87.0536	8.87167
30.0654	78.2185	87.7712	2.44624	4.89739	82.3037	87.1812	8.8093
30.1009	64.9219	80.3612	2.34785	4.73975	81.776	87.2508	8.49761
30.1364	52.4216	75.3959	2.2833	4.56363	80.4134	87.2612	8.12386
30.1719	43.8208	73.7891	2.26486	4.43699	81.2488	87.2166	8.0616
30.2074	37.4207	63.685	2.25564	4.29803	81.4927	87.1259	7.87486
30.2429	32.9545	55.4277	2.26793	4.18998	82.4696	87.0002	7.56381
30.2784	29.0379	50.3815	2.25256	4.06036	82.3648	86.8513	7.50162
30.3139	27.1969	45.914	2.19109	3.85057	80.944	86.6893	7.00443
30.3494	25.7665	46.0031	2.12656	3.71796	80.7526	86.5211	6.75604
30.3849	25.6656	45.7278	2.12656	3.57306	80.2525	86.3498	6.56984
30.4204	25.1925	43.974	2.06818	3.52682	82.5176	86.1756	6.6319
30.4559	23.6755	37.6356	2.01903	3.40355	81.8588	85.9962	6.50778
30.4914	21.7708	33.3724	1.92994	3.28955	81.2705	85.8083	6.69396
30.5269	20.4336	31.3337	1.79482	3.20639	81.4186	85.6096	6.25966
30.5624	19.4601	28.9754	1.72727	3.09244	80.6351	85.3992	5.5161
30.5979	18.7026	26.8311	1.68429	3.05241	81.4491	85.1793	5.39229
30.6334	17.0847	25.4794	1.56152	3.05857	82.5831	84.9545	5.45419
30.6689	16.7876	24.5418	1.55538	2.95389	78.8811	84.7321	5.26851
30.7044	16.1029	22.3175	1.48787	3.06472	81.7716	84.5219	5.57802
30.7399	15.3357	20.5181	1.41423	3.00622	81.3141	84.3349	5.39229
30.7754	14.8806	20.1498	1.39889	2.92619	80.5351	84.1833	5.14477
30.8109	14.4864	20.6255	1.38969	2.90772	81.6931	84.0794	5.3304
30.8464	14.1608	22.0171	1.36208	2.88309	82.2644	84.0348	5.57802
30.8819	13.6992	23.4592	1.32527	2.86155	82.4914	84.06	5.82577
30.9174	13.3288	23.7528	1.30686	2.81538	81.8544	84.1624	5.9497
30.9529	12.9738	21.8631	1.27926	2.78769	81.4622	84.3461	6.32168
30.9884	12.7246	20.5181	1.25779	2.75999	80.8352	84.6101	6.88022
31.0238	12.7322	19.4984	1.29766	2.74461	80.3655	84.9477	7.31511
31.0593	12.8001	18.9397	1.313	2.79692	82.5307	85.3465	7.99935
31.0948	13.9867	19.6516	1.36821	2.78153	82.4216	85.7885	8.4353
31.1303	14.7289	19.9888	1.42037	2.76923	82.3299	86.2517	9.30845
31.1658	14.4864	21.5707	1.51242	2.75076	81.4099	86.712	9.74565
31.2013	15.055	24.0156	1.74262	2.76307	80.1917	87.1458	10.4961
31.2368	17.4505	27.8669	1.76719	2.92311	81.9198	87.5323	12.8177
31.2723	22.1634	33.1279	1.68736	2.92003	82.4696	87.8559	11.6241
31.3078	30.1256	54.3796	1.65974	2.87694	82.3125	88.1076	13.6992
31.3433	61.2039	138.475	1.60142	2.91079	82.2688	88.2852	12.4404
31.3788	150.778	222.927	1.51242	3.07704	81.8762	88.3928	12.6919
31.4143	204.879	260.323	1.49094	3.03393	80.6264	88.4394	13.5732
31.4498	260.153	282.301	1.53083	3.02162	81.9983	88.4366	13.5102
31.4853	293.878	291.443	1.76719	3.0247	82.522	88.3971	13.1324
31.5208	298.184	294.843	1.77947	3.07704	82.2165	88.3321	13.4472
31.5563	294.367	294.341	1.9238	3.07704	82.1903	88.2506	13.1324
31.5918	294.753	294.611	2.4032	3.19099	80.5134	88.1588	13.2583
31.6273	299.143	299.065	2.43087	4.29186	80.6308	88.0605	14.0145
31.6628	300.219	300.219	2.44317	6.42093	82.1118	87.958	13.6362
31.6983	300.037	300.05	2.44624	8.40103	82.4696	87.8531	14.9614
31.7338	299.091	299.091	2.42164	10.0926	82.4128	87.7488	14.8351
31.7693	296.492	296.492	2.56618	11.0065	82.0899	87.6494	15.9737
31.8048	294.778	294.778	2.74153	11.3073	81.2052	87.5611	14.393
31.8403	299.622	299.635	2.94158	10.2583	80.6308	87.4917	14.0775
31.8758	299.999	299.999	3.47443	9.65505	82.2688	87.4493	15.3408
31.9113	292.198	292.198	3.5484	9.08065	82.391	87.4411	14.2668
31.9468	299.13	299.117	3.57923	8.39169	79.766	87.472	14.1406
31.9823	296.311	296.311	3.39739	7.94955	82.0943	87.5434	14.2037
32.0177	294.958	294.971	3.17867	7.59179	81.1443	87.6524	13.0065
32.0532	302.404	302.404	3.13863	7.29957	80.696	87.7919	13.5732
32.0887	299.96	299.96	3.03701	7.24053	83.1948	87.9511	13.3842
32.1242	298.612	298.573	2.95697	7.06966	82.3779	88.1169	12.5662
32.1597	299.104	299.117	2.90464	6.89575	81.9198	88.2758	11.4986
32.1952	296.195	296.118	2.83385	6.91127	82.0899	88.4155	10.7465
32.2307	295.435	294.856	2.8	6.91127	81.1051	88.5266	10.0582
32.2662	299.921	293.878	2.8	6.97338	80.8526	88.6037	9.43332
32.3017	299.96	285.687	2.71076	6.79329	82.3648	88.6458	9.62069
32.3372	299.869	270.82	2.63078	6.49227	82.3736	88.6559	9.49577
32.3727	298.922	250.201	2.5385	6.19145	82.3561	88.6395	9.80814
32.4082	282.024	222.597	2.42779	5.83816	82.0507	88.6043	9.55823
32.4437	238.672	185.033	2.34478	5.513	81.7455	88.5574	9.24603
32.4792	208.693	161.895	2.35708	5.0891	80.2525	88.5053	9.24603
32.5147	161.172	135.958	2.26793	4.96231	82.5176	88.4524	9.43332
32.5502	118.995	111.329	2.18802	4.73666	82.4434	88.4018	8.93404
32.5857	93.701	101.141	2.145	4.53583	81.7934	88.355	8.62226
32.6212	75.8523	93.3529	2.08969	4.45552	82.0289	88.3132	8.373
32.6567	60.5772	91.0737	2.04668	4.31964	80.8831	88.2777	7.9371
32.6922	50.2752	79.293	2.0221	4.28877	81.1399	88.2502	7.75042
32.7277	43.1278	73.506	1.93302	4.23011	82.57	88.232	7.81264
32.7632	36.8641	61.2457	1.86238	4.14369	82.5132	88.2237	7.43944
32.7987	31.9624	54.0664	1.79482	4.09431	82.4085	88.2231	7.25296
32.8342	29.0223	47.2199	1.78868	3.93694	80.9745	88.2243	6.81813
32.8697	29.3272	44.5633	1.81632	3.92769	80.7526	88.2165	6.38371
32.9052	30.8077	47.6261	1.90845	3.87833	81.2357	88.1844	6.32168
32.9406	30.7685	52.4134	2.00674	3.87833	82.4958	88.1095	6.32168
32.9761	26.6522	46.0355	2.0774	3.90301	82.4303	87.9723	5.70188
33.0117	24.4102	35.9828	2.04975	3.98322	82.2775	87.7561	5.5161
33.0471	23.1658	34.9052	2.14192	4.04802	81.8719	87.4506	5.3304
33.0826	21.3323	32.2299	2.55695	4.30421	80.8265	87.0549	5.20664
33.1181	20.0271	29.9298	2.79384	4.91284	81.2618	86.5793	4.83556
33.1536	18.9167	27.8669	2.71384	5.1788	82.5482	86.0456	4.71193
33.1891	18.099	26.0072	2.67384	4.95922	82.5089	85.485	4.89739
33.2246	17.1151	23.7141	2.51082	4.72121	82.3517	84.9344	4.83556
33.2601	16.2398	21.9324	2.23412	4.542	81.7455	84.4313	4.34126
33.2956	15.647	21.1017	2.0774	4.17455	80.6482	84.0086	4.03259
33.3311	15.1839	20.6639	1.96373	3.92152	81.4317	83.6896	3.97088
33.3666	14.2744	19.3376	1.75798	3.77038	82.5132	83.4853	4.09431
33.4021	14.1154	18.9703	1.68736	3.5484	78.9765	83.393	3.84749
33.4376	13.7522	18.2136	1.61983	3.52374	80.8831	83.3978	3.90918
33.4731	13.291	17.5039	1.54924	3.46827	81.728	83.4761	3.97088
33.5086	12.9284	17.1151	1.51855	3.37274	80.9397	83.6002	3.97088
33.5441	12.785	16.7496	1.50935	3.30496	80.4481	83.7439	3.97088
33.5796	12.6039	16.3235	1.51855	3.33269	81.2575	83.8871	4.03259
33.6151	12.174	15.7078	1.47866	3.3635	82.3779	84.0188	4.15603
33.6506	11.9781	15.48	1.4848	3.32036	80.8613	84.1389	4.27951
33.6861	11.6316	15.0626	1.45105	3.3142	81.5711	84.2567	4.58834
33.7216	11.6166	14.9791	1.46332	3.23411	80.409	84.3881	4.77374
33.7571	11.1199	14.6531	1.42957	3.23411	81.7934	84.5515	5.3304
33.7926	10.8643	14.7214	1.44491	3.14479	79.8789	84.7623	6.38371
33.8281	11.2478	15.5711	1.56459	3.12939	79.2973	85.0295	8.12386
33.8636	11.6768	16.4832	1.8071	3.27107	81.1878	85.352	10.6839
33.8991	11.9705	17.4048	2.26178	3.52682	81.7803	85.718	13.6992
33.9346	12.0082	18.8709	2.68923	3.9061	80.6003	86.1056	16.6075
33.9701	11.6467	20.4643	3.03393	4.26098	81.9329	86.4866	17.4327
34.0055	11.2478	19.5827	4.10665	4.47096	82.5045	86.8303	19.0238
34.041	10.8718	19.6363	4.74284	5.21283	82.4914	87.1087	19.8534
34.0765	10.5637	19.4295	5.32421	5.74833	82.2819	87.3015	19.9172
34.112	10.2858	17.9158	6.43954	6.39611	81.8632	87.3995	20.4925
34.1475	10.2558	17.0466	6.6319	8.22039	80.6134	87.4062	19.7895
34.183	9.78314	16.8486	6.60397	9.06505	82.0638	87.3377	20.1728
34.2185	10.2483	16.255	8.0616	8.93092	79.5663	87.2201	20.8764
34.254	10.1883	15.647	8.36988	10.9626	82.5002	87.0854	22.2225
34.2895	10.2033	15.5787	8.37923	11.8845	82.295	86.9665	23.5081
34.325	10.0832	14.873	8.67525	11.8312	81.4186	86.892	25.7019
34.3605	10.2408	14.5546	8.62538	12.1671	80.7265	86.8818	27.711
34.396	10.5412	14.7214	9.05881	12.3902	80.5829	86.944	28.6212
34.4315	10.3384	14.2138	9.71441	12.9215	82.2557	87.0736	28.6212
34.467	9.73815	13.5404	9.77689	13.7717	81.5929	87.2539	30.3163
34.5025	9.50576	12.8454	10.1614	13.7875	82.1161	87.4587	31.2316
34.538	9.6107	12.9284	11.2227	13.923	81.1704	87.6569	28.7514
34.5735	9.61819	12.2947	12.098	14.5288	79.9571	87.8165	26.8674
34.609	9.47579	12.1213	13.1449	14.8445	82.042	87.9102	26.5434
34.6445	9.38587	11.6994	13.6835	15.287	82.3561	87.9184	27.2566
34.68	9.3559	11.4208	13.6204	15.8566	82.0463	87.8323	27.5811
34.7155	9.22855	11.4284	13.7402	15.7299	81.9678	87.6546	27.5811
34.751	9.11622	11.6843	13.9514	15.3851	81.8632	87.3989	28.426
34.7865	9.00391	11.4208	13.7087	14.8856	80.6612	87.0878	27.2566
34.822	8.87666	11.1124	13.0788	14.4972	81.5319	86.7494	26.4786
34.8575	8.56243	10.6388	11.5394	13.5322	82.295	86.4138	28.426
34.893	8.57739	10.6539	10.6025	12.2205	79.6662	86.1098	26.9971
34.9284	8.52503	10.6313	10.0519	11.4077	80.9266	85.8615	26.349
34.9639	8.24094	10.3309	9.25539	10.7371	81.7716	85.6861	25.8959
34.9995	8.13632	10.2708	8.52254	10.0175	79.9484	85.5931	24.7328
35.0349	8.25589	10.6013	7.8842	9.31157	79.254	85.5837	23.6369
35.0704	8.20357	10.6764	7.18149	8.87479	82.1772	85.6524	24.6682
35.1059	8.23346	10.5412	6.66603	8.29201	81.7149	85.7881	23.315
35.1414	8.12137	10.4435	6.17905	7.78464	81.8588	85.9766	22.9291
35.1769	8.07654	10.436	5.81648	7.40214	80.8048	86.2022	23.1864
35.2124	8.12137	10.6989	5.56254	7.22499	80.7221	86.4499	22.6078
35.2479	7.94208	10.6689	5.23139	7.1846	82.2252	86.707	22.7363
35.2834	8.07654	10.6388	5.01488	6.94543	80.1135	86.9636	22.0299
35.3189	8.12137	10.8342	4.69957	6.98269	81.7324	87.2128	21.581
35.3544	8.07654	10.7966	4.30729	6.91127	81.9286	87.4507	20.8124
35.3899	8.13632	10.5787	4.04802	6.70328	80.7743	87.675	18.8963
35.4254	8.22599	10.6989	3.91535	6.60087	80.87	87.8845	17.8141
35.4609	8.06907	10.5562	3.7858	6.58225	82.4827	88.0776	16.9882
35.4964	8.1139	10.451	3.61622	6.3651	82.2601	88.2518	15.9737
35.5319	8.10643	10.3534	3.42204	6.02717	81.5755	88.4028	14.5824
35.5674	7.96449	10.2483	3.25567	5.80718	81.9111	88.525	13.4472
35.6029	7.94208	10.1057	3.15403	5.513	81.4927	88.6114	12.3776
35.6384	8.15126	10.2183	3.06165	5.22829	81.0615	88.6552	11.2478
35.6739	8.26336	10.2558	2.94158	5.05199	82.474	88.6504	10.4961
35.7094	8.21852	10.4811	2.83077	4.77992	82.439	88.5938	9.68317
35.7449	8.21852	10.421	2.64923	4.60688	82.3037	88.4855	8.74695
35.7804	8.27831	10.7741	2.48314	4.43699	81.6888	88.3304	8.18613
35.8159	8.36801	10.5336	2.35093	4.29803	80.9527	88.1378	7.626
35.8514	8.53251	10.8417	2.32326	4.16529	80.2612	87.9212	7.12868
35.8869	8.36054	10.8567	2.19724	4.12825	82.5744	87.6971	6.88022
35.9224	8.17368	10.7515	2.08969	3.97397	82.5002	87.4832	6.44574
35.9579	8.12137	10.5938	1.96066	3.81356	81.8414	87.2965	6.01167
35.9933	8.01678	10.5862	1.91152	3.65321	81.667	87.1509	5.70188
36.0288	7.8674	10.4435	1.85009	3.52066	81.3141	87.0557	5.39229
36.0643	7.61356	10.3684	1.74876	3.4282	81.4099	87.0139	5.14477
36.0998	7.71806	10.3609	1.79482	3.28031	79.6054	87.0221	4.95922
36.1353	7.6061	10.0382	1.73034	3.31112	82.4128	87.0707	5.14477
36.1708	7.53147	9.88064	1.69964	3.24643	81.8457	87.1455	4.95922
36.2063	7.46431	9.77564	1.68429	3.21871	81.6452	87.2297	4.77374
36.2418	7.56132	9.85814	1.68429	3.17559	80.6786	87.3063	4.52656
36.2773	7.69567	9.98566	1.68122	3.17559	81.5232	87.361	4.46478
36.3128	7.65088	10.2483	1.63211	3.19715	82.5482	87.3844	4.58834
36.3483	7.62849	10.406	1.60142	3.17867	82.391	87.3735	4.77374
36.3838	7.70313	10.6238	1.63211	3.15711	81.8762	87.3323	5.20664
36.4193	7.77033	10.6463	1.77333	3.15403	81.7411	87.2714	6.19765
36.4548	7.89727	10.714	2.12349	3.17251	81.0528	87.2062	7.50162
36.4903	8.06907	10.8117	2.70153	3.27107	81.3141	87.1548	9.30845
36.5258	7.85993	10.5261	3.35733	3.48059	82.5176	87.1348	11.1851
36.5613	8.08401	10.7966	4.19616	3.67788	79.1802	87.1607	13.1953
36.5968	8.13632	10.9169	4.80774	4.26098	81.9416	87.2416	16.0371
36.6323	8.13632	11.15	5.60588	4.69339	81.5188	87.3791	17.7505
36.6678	8.08401	11.1124	6.45505	5.4511	80.783	87.5672	19.2789
36.7033	8.32316	10.9846	7.29957	6.58225	81.7324	87.7931	20.5564
36.7388	8.27083	10.7741	7.71931	7.73486	82.439	88.0385	21.3246
36.7743	7.89727	10.6238	7.92154	8.60356	82.3779	88.2824	22.0941
36.8098	7.74046	10.3234	8.6098	8.87479	82.0594	88.5036	23.3794
36.8453	7.78526	10.0307	9.72378	9.84251	81.2836	88.6837	24.0878
36.8807	7.81512	9.91064	10.2364	11.1569	80.5003	88.809	24.6682
36.9162	7.74793	9.86564	9.83314	11.7684	81.728	88.8716	26.0901
36.9517	7.58371	9.57322	9.92377	12.0666	82.2514	88.8704	27.5162
36.9872	7.46431	9.40085	10.2896	12.497	81.7847	88.8097	28.361
37.0227	7.47177	9.34091	11.4578	12.7422	81.7716	88.6986	28.2309
37.0582	7.2107	9.05631	11.7151	13.2583	81.9155	88.5489	27.711
37.0937	7.19579	9.02637	12.0478	13.1103	80.4699	88.3731	26.7378
37.1292	7.12122	9.17612	12.1388	12.9624	81.9329	88.1829	26.9971
37.1647	7.02431	8.92157	11.69	12.8397	82.2819	87.9874	27.8409
37.2002	6.97213	8.81679	11.8061	12.4342	82.0376	87.7929	27.711
37.2357	6.89761	8.62226	11.759	12.5976	81.9983	87.6017	26.9971
37.2712	6.76349	8.59235	10.5274	12.975	81.1617	87.4129	26.673
37.3067	6.74114	8.73448	10.0582	12.12	79.7964	87.223	24.7328
37.3422	6.80819	8.86169	9.69566	11.9316	80.3134	87.0266	23.8945
37.3777	6.77094	8.83924	9.23042	11.8061	82.2252	86.8178	24.2167
37.4132	6.65921	8.727	8.80307	11.0002	82.2208	86.5916	23.9589
37.4487	6.71879	8.74196	8.36054	10.493	80.8526	86.3451	23.5725
37.4842	6.64431	8.53251	7.64777	9.99254	81.7498	86.079	22.9934
37.5197	6.73369	8.49512	7.24985	9.4302	80.5134	85.7979	22.2867
37.5552	6.78584	8.5026	6.75915	9.28972	82.0507	85.5112	23.1864
37.5907	6.54005	8.28578	6.20385	9.0089	82.2296	85.2325	22.9291
37.6262	6.52516	8.38296	5.88773	8.36365	79.4535	84.9787	22.0941
37.6617	6.56984	8.73448	5.58421	8.11452	79.9875	84.7682	21.7733
37.6972	6.51771	8.54747	5.29017	7.85931	80.6917	84.6188	20.8124
37.7327	6.73369	8.59235	5.1324	7.64155	80.5264	84.5458	19.598
37.7682	6.74114	8.51008	4.69339	7.67576	81.9983	84.5596	18.8326
37.8037	6.8529	8.41287	4.34434	7.39592	80.3482	84.6641	17.4327
37.8392	7.10631	8.68959	4.16838	7.20635	79.7486	84.8562	16.0371
37.8747	7.12122	8.81679	3.86908	7.24985	81.7149	85.1261	15.0246
37.9102	7.29274	9.08626	3.69021	6.93611	80.8526	85.4577	13.6992
37.9457	7.54639	9.40835	3.6378	6.635	80.7178	85.8307	12.2519
37.9811	7.68074	9.44581	3.49909	6.27207	81.5973	86.222	11.2478
38.0166	7.75539	9.43082	3.3635	5.97449	82.2994	86.6076	10.1833
38.0521	7.83753	9.34841	3.0986	5.65233	81.5058	86.9634	9.24603
38.0876	8.09149	9.85814	2.92926	5.26233	80.2829	87.2665	8.3107
38.1231	8.10643	10.0832	2.72307	5.03343	81.8326	87.4955	7.81264
38.1586	8.44278	10.4661	2.56618	4.77683	80.9701	87.6308	7.19082
38.1941	8.47269	10.8943	2.38167	4.70266	82.5045	87.6552	7.00443
38.2296	8.41287	10.7666	2.23105	4.55127	82.57	87.5552	6.44574
38.2651	8.29326	10.8117	2.18187	4.37522	81.9024	87.3223	6.01167
38.3006	8.10643	10.7065	2.07433	4.2579	82.1074	86.9553	5.70188
38.3361	8.00184	10.7666	2.05282	4.05727	81.005	86.4624	5.3304
38.3716	7.93461	10.7891	2.13578	3.9462	81.1312	85.8622	5.20664
38.4071	7.56132	10.3534	1.96066	3.94311	82.5744	85.1848	5.20664
38.4426	7.63595	10.7365	1.92994	3.75188	79.0502	84.4701	4.83556
38.4781	7.56878	10.7891	1.82246	3.80122	81.8632	83.7648	5.02106
38.5136	7.56878	10.6163	1.73955	3.73955	81.1268	83.1179	4.89739
38.5491	7.55386	10.1132	1.6935	3.70563	80.9005	82.5755	4.77374
38.5846	7.49416	9.73065	1.66281	3.66863	81.1878	82.1744	4.77374
38.6201	7.31511	9.49827	1.58914	3.58539	80.3568	81.9379	4.52656
38.6556	7.32257	9.48328	1.57379	3.44978	79.1846	81.8722	4.40302
38.6911	7.34495	9.69316	1.53697	3.4128	80.4829	81.9663	4.52656
38.7266	7.21816	9.88814	1.47866	3.40355	81.898	82.1936	4.71193
38.7621	7.2107	9.58071	1.46332	3.33885	80.9136	82.5161	4.58834
38.7976	7.33003	9.55823	1.47253	3.33269	81.3315	82.8911	4.77374
38.8331	7.36733	9.6032	1.46639	3.35117	82.5962	83.2765	5.39229
38.8685	7.35987	9.81314	1.45412	3.3142	82.4783	83.6377	5.76382
38.904	7.38971	10.0832	1.45719	3.27107	81.8893	83.9519	6.07366
38.9395	7.38971	10.3084	1.46025	3.25259	81.7411	84.2096	6.75604
38.975	7.39717	10.5637	1.47866	3.24335	81.362	84.4154	7.31511
39.0105	7.6061	11.1349	1.58914	3.31728	81.4273	84.5846	8.0616
39.046	7.35241	11.1801	1.58914	3.51758	82.6137	84.7397	9.12121
39.0815	7.44939	11.6918	1.71499	3.52682	79.1586	84.905	9.30845
39.117	7.39717	12.0384	2.03746	3.69946	81.2618	85.1023	11.2478
39.1525	7.51654	12.3625	2.25564	3.89684	80.3699	85.3466	12.1891
39.188	7.63595	12.1288	2.95081	4.08196	80.5525	85.6443	13.7622
39.2235	7.80766	12.8378	3.15711	4.83247	80.5351	85.9918	14.8983
39.259	7.66581	12.8605	3.22487	5.5904	82.5613	86.3773	15.1511
39.2945	7.49416	12.3097	4.37831	6.39921	82.5525	86.7827	17.1151
39.33	7.46431	11.7446	4.97468	8.155	82.3605	87.1864	18.7689
39.3655	7.35987	11.6918	5.16952	9.59571	81.9198	87.5664	19.0876
39.401	7.44939	11.7596	5.74524	9.69566	79.8876	87.903	19.4703
39.4365	7.35241	11.2026	6.66914	10.3615	81.5363	88.1803	20.5564
39.472	7.25545	11.0673	7.41457	10.9438	82.3386	88.3876	21.581
39.5075	7.11377	10.8041	7.962	11.0253	82.1685	88.5191	22.8649
39.543	6.97959	10.9846	8.49761	11.0065	81.6539	88.5732	23.8301
39.5785	6.8827	10.5562	8.79683	11.7025	81.2139	88.5518	24.7328
39.614	6.97959	10.0082	9.15553	12.6007	80.5742	88.4592	25.4432
39.6495	7.08395	9.79064	9.45518	13.6803	81.6626	88.3013	27.1917
39.685	7.05413	9.68567	10.2583	14.3299	82.2601	88.0851	27.9709
39.7205	7.13614	9.34091	11.1914	14.5635	82.0507	87.8185	28.1659
39.756	7.47924	9.09375	11.7464	14.7245	81.6975	87.5105	27.8409
39.7915	7.39717	9.20608	11.6303	14.7593	81.6147	87.1714	28.6863
39.827	7.49416	8.93654	11.4045	14.3394	80.4655	86.8128	28.7514
39.8625	7.12868	8.53251	11.2885	14.0365	81.7498	86.4474	28.2309
39.898	7.14359	9.15366	11.0566	13.6614	78.5778	86.089	28.296
39.9334	6.92742	8.95151	10.853	14.1595	82.2165	85.7515	30.3816
39.9689	6.72624	8.95151	10.4992	14.2353	81.9068	85.4486	30.643
40.0044	6.51771	8.56991	10.3178	14.5729	81.1965	85.1925	29.8593
40.0399	6.4507	8.4353	11.1788	14.0397	79.7486	84.9938	27.9709
40.0754	6.48048	8.49512	10.7997	13.7402	80.2569	84.861	26.7378
40.1109	6.25718	8.31568	9.32718	12.7517	82.3954	84.7998	26.5434
40.1464	6.38371	8.53999	8.71578	11.113	79.5229	84.8135	25.2494
40.1819	6.31672	8.55495	7.79708	10.543	81.8762	84.9027	25.314
40.2174	6.31672	8.45025	6.97338	9.78627	80.8657	85.0654	24.6037
40.2529	6.46559	8.61478	6.46746	9.11185	80.5699	85.2966	24.0878
40.2884	6.3316	8.33811	5.77931	8.66902	81.9373	85.5885	23.8301
40.3239	6.56984	8.45773	5.43871	8.04292	78.9158	85.9301	22.0941
40.3594	6.68155	8.45025	5.06436	7.87175	81.6583	86.3077	21.3246
40.3949	6.81564	8.40539	4.70266	7.5607	81.789	86.7048	20.1089
40.4304	6.98704	8.37549	4.35052	7.21878	81.0572	87.1033	18.3867
40.4659	7.30019	8.38296	4.10974	6.88022	80.5351	87.485	16.8612
40.5014	7.27036	8.31568	3.95237	6.67224	82.1161	87.8324	15.5306
40.5369	7.20324	8.30073	3.83824	6.47986	82.3474	88.1307	14.3299
40.5724	7.00195	8.30073	3.69638	6.20695	82.2863	88.3694	12.9435
40.6079	6.8678	8.30821	3.70871	5.91252	82.0202	88.5424	11.5613
40.6434	6.74114	8.34558	3.73955	5.6771	81.1921	88.6489	10.6213
40.6789	6.78584	8.66715	3.69946	5.3892	80.7178	88.6924	9.55823
40.7144	6.838	8.96648	3.54532	5.28398	82.5089	88.6798	8.93404
40.7499	6.94978	9.52825	3.32652	5.18189	82.1685	88.6201	8.49761
40.7854	7.04667	10.0382	3.0832	5.00251	82.0376	88.5227	7.9371
40.8209	7.1585	10.0682	2.86155	4.86338	82.1336	88.3962	7.43944
40.8563	7.1585	9.92565	2.69846	4.68721	81.227	88.248	6.88022
40.8918	7.33749	9.88064	2.58464	4.4864	80.9527	88.0843	6.32168
40.9273	7.52401	9.75315	2.54773	4.41846	81.8152	87.9102	5.82577
40.9628	7.53147	9.80564	2.56926	4.34126	82.5482	87.731	5.70188
40.9983	7.44193	9.91814	2.56003	4.14369	81.9416	87.5527	5.3304
41.0338	7.29274	10.0232	2.50467	3.93077	81.3402	87.3827	5.26851
41.0693	7.13614	9.73065	2.36015	3.79197	81.7498	87.2297	5.20664
41.1048	7.0914	9.58071	2.23412	3.64396	81.1617	87.1032	4.95922
41.1403	6.83055	9.22855	2.07125	3.6008	82.439	87.0128	4.83556
41.1758	6.96468	9.16864	2.10505	3.44053	79.1412	86.9661	4.40302
41.2113	6.8827	9.07129	2.01903	3.51141	82.3736	86.9682	4.52656
41.2468	6.77094	9.01888	1.95759	3.47443	81.9547	87.0204	4.40302
41.2823	6.74859	8.95899	1.94837	3.43745	80.6656	87.1198	4.27951
41.3178	6.81564	8.86917	1.9453	3.42512	81.2139	87.2594	4.27951
41.3533	6.75604	8.727	1.87159	3.44361	82.6049	87.4293	4.21776
41.3888	6.61452	8.42035	1.75491	3.39123	82.5438	87.6176	4.15603
41.4243	6.68155	8.64471	1.72727	3.2988	80.5699	87.812	4.09431
41.4598	6.66665	9.04134	1.70578	3.30804	81.8196	88.0011	4.34126
41.4953	6.65921	9.59571	1.69043	3.27723	81.5101	88.1754	4.77374
41.5308	6.75604	10.3234	1.71806	3.26491	81.3925	88.3278	5.39229
41.5663	6.73369	10.8567	1.79175	3.30188	82.5613	88.4544	6.07366
41.6018	6.68155	11.85	1.81939	3.30496	82.439	88.5536	6.50778
41.6373	6.62941	12.6114	1.9453	3.29264	81.8675	88.6259	7.12868
41.6728	6.5475	13.4724	2.18802	3.32036	81.9068	88.6739	7.626
41.7083	6.65921	13.4119	2.79077	3.39123	80.8744	88.7007	8.0616
41.7438	6.79329	12.5511	3.45594	3.72413	81.436	88.7102	9.62069
41.7793	6.95723	12.3625	3.75805	4.29186	82.5089	88.7064	11.8123
41.8147	7.01686	11.7521	3.69021	4.79229	82.5482	88.6925	12.6919
41.8503	6.89016	11.0146	4.119	4.94067	82.4434	88.6711	14.7087
41.8858	6.8827	10.5787	4.55745	5.31802	80.9919	88.6436	15.847
41.9212	6.89016	10.3759	5.05508	5.89083	80.8526	88.6097	16.7344
41.9567	6.92742	10.4811	6.05506	6.31238	81.2923	88.5678	18.5141
41.9922	6.95723	10.6839	6.61017	7.25607	82.2819	88.5149	18.7052
42.0277	6.838	10.1808	7.81886	7.83753	82.247	88.4468	19.598
42.0632	6.56984	9.98566	8.90909	9.04945	81.558	88.3591	19.8534
42.0987	6.32416	9.75315	9.91127	9.76127	81.3925	88.248	21.1965
42.1342	6.25718	9.53574	11.3888	9.6613	80.6525	88.1109	22.4151
42.1697	6.24974	9.63319	12.3305	10.1645	80.9223	87.9478	24.0878
42.2052	6.13813	9.52825	12.7517	10.7027	82.2819	87.7615	25.4432
42.2407	6.04886	9.30346	12.321	11.0033	82.2688	87.5583	25.7665
42.2762	5.92243	8.88414	12.0321	11.461	82.1205	87.3474	26.2195
42.3117	5.85551	8.92905	12.4184	12.1483	80.9527	87.1408	26.8674
42.3472	5.86295	8.91408	13.5417	12.8397	80.5047	86.952	27.9059
42.3827	5.7663	8.5026	13.8537	13.6078	81.4404	86.7948	28.6863
42.4182	5.88525	8.56991	14.1879	13.5228	79.5533	86.6821	27.9709
42.4537	5.78117	8.39044	15.2775	13.6394	82.1772	86.6244	27.8409
42.4892	5.6771	8.31568	15.4293	13.7497	81.4317	86.6289	28.0359
42.5247	5.60279	8.18862	15.5274	13.4283	80.8962	86.6985	27.776
42.5602	5.61022	8.23346	15.2238	12.997	80.5003	86.8312	26.8026
42.5957	5.54334	8.15126	13.5165	12.6793	81.3794	87.0206	26.2195
42.6312	5.58049	8.18115	12.4907	11.7025	80.6699	87.2557	24.9264
42.6667	5.5582	8.18115	11.6366	11.0159	81.9286	87.522	24.1523
42.7022	5.53591	8.12884	10.8123	10.4804	81.8457	87.8024	23.1864
42.7377	5.46162	8.03919	9.96753	10.0019	81.5145	88.0785	23.1221
42.7732	5.50619	8.17368	9.16801	9.62382	80.2178	88.3325	23.5725
42.8087	5.50619	8.12884	8.2889	9.49889	81.728	88.5482	23.9589
42.8441	5.48391	8.08401	7.71931	9.19922	82.1336	88.7129	24.0234
42.8796	5.47648	8.13632	7.0386	8.97147	82.199	88.8184	24.3457
42.9151	5.47648	8.09149	6.40852	8.64408	82.0202	88.8618	23.5725
42.9506	5.44676	8.21852	5.84126	8.3325	81.9242	88.846	21.9658
42.9861	5.53591	8.56243	5.50372	7.94644	80.5003	88.7789	19.9172
43.0216	5.57306	8.55495	4.97777	7.72553	81.9722	88.6726	18.4504
43.0571	5.65481	8.62974	4.60997	7.40525	81.9678	88.5417	16.6709
43.0926	5.63994	8.69707	4.26716	7.0386	82.1685	88.4015	15.404
43.1281	5.64737	8.77937	3.93077	6.78087	81.8152	88.2659	13.6362
43.1636	5.77373	8.727	3.70254	6.35579	81.0703	88.1456	12.1263
43.1991	5.90012	8.62974	3.52066	6.06746	80.5395	88.0468	10.6839
43.2346	6.13813	8.727	3.49292	5.83197	80.5438	87.9705	9.55823
43.2701	6.26462	8.73448	3.46518	5.63994	82.5831	87.9129	9.12121
43.3056	6.3316	8.82427	3.24951	5.3273	82.4783	87.8666	8.4353
43.3411	6.43582	8.89911	3.09244	4.92521	82.1816	87.8219	7.6882
43.3766	6.52516	9.09375	2.97852	4.62542	81.2749	87.7695	7.25296
43.4121	6.78584	9.4608	2.90464	4.35978	80.2438	87.7018	6.56984
43.4476	6.90506	9.69316	2.81538	4.28568	82.2819	87.6156	6.19765
43.4831	7.09886	9.88064	2.67384	4.13443	82.5176	87.512	5.88773
43.5186	7.04667	9.98566	2.47392	3.95854	82.474	87.3973	5.45419
43.5541	6.89761	9.63319	2.39705	3.8259	81.3054	87.2814	5.14477
43.5896	6.87525	8.96648	2.32634	3.7858	80.8091	87.1766	4.89739
43.6251	6.97959	8.95899	2.22797	3.7118	81.0964	87.0948	4.77374
43.6606	6.64431	8.49512	2.09276	3.66555	82.5744	87.0453	4.52656
43.6961	6.74114	8.49512	2.08969	3.46827	78.9938	87.0328	4.03259
43.7316	6.62941	8.31568	1.95452	3.496	82.522	87.0554	4.15603
43.767	6.51771	8.08401	1.87159	3.43129	82.1772	87.105	4.15603
43.8025	6.42837	7.94208	1.86545	3.37582	81.2357	87.1674	3.97088
43.8381	6.45815	7.92714	1.89309	3.35117	81.0398	87.2246	3.97088
43.8735	6.37626	7.7106	1.88388	3.39123	82.5875	87.2574	3.90918
43.909	6.23486	7.33749	1.89002	3.38198	82.1859	87.2479	3.7858
43.9445	6.28695	7.41209	1.91766	3.34501	80.396	87.1832	3.7858
43.98	6.21253	7.65835	1.89309	3.38815	82.1161	87.0568	4.34126
44.0155	6.13069	8.31568	1.82553	3.3296	81.7629	86.8704	5.02106
44.051	6.18277	9.6107	1.81324	3.2988	81.1486	86.6332	5.82577
44.0865	6.10837	10.5336	1.73955	3.31112	82.6006	86.361	6.81813
44.122	6.25718	11.9178	1.83781	3.23411	80.0657	86.0733	7.31511
44.1575	6.40604	12.6039	2.00367	3.32652	81.898	85.7909	8.99642
44.193	6.36882	13.2079	1.98216	3.35117	81.2139	85.5326	9.68317
44.2285	6.39115	14.0018	2.14807	3.32652	81.0659	85.3125	9.74565
44.264	6.39859	13.3893	2.94158	3.32344	80.4481	85.1386	11.8123
44.2995	6.72624	12.8378	3.81356	3.63471	79.9918	85.0127	14.7719
44.335	6.74859	13.0493	3.99556	4.26407	82.5438	84.9307	16.9247
44.3705	6.93487	12.076	4.58834	4.62851	80.4568	84.885	17.8777
44.406	6.77094	11.2854	4.31347	5.5904	81.7934	84.8661	17.2421
44.4415	6.36138	10.5261	5.27161	5.83197	81.5493	84.8658	18.4504
44.477	6.23486	10.0907	6.62259	6.29067	81.3272	84.8785	17.8777
44.5125	6.18277	10.0457	7.7753	7.12868	79.4058	84.9021	17.0517
44.548	5.92243	9.59571	8.4353	8.28578	81.7411	84.9378	17.4963
44.5835	5.85551	9.41584	9.72066	8.83425	80.422	84.9894	18.0049
44.619	5.75886	9.97816	11.1725	10.2834	81.545	85.0605	19.598
44.6545	5.72913	9.96315	12.1231	11.2948	80.4873	85.1531	20.6844
44.69	5.75143	9.52075	13.3212	11.8155	81.1181	85.2658	21.9016
44.7255	5.62508	8.98145	13.737	12.0729	82.2994	85.3923	22.6078
44.761	5.7217	8.91408	14.7972	11.7402	79.0371	85.5225	22.0299
44.7965	5.7886	8.98145	15.1321	12.4907	80.4916	85.6432	22.5436
44.8319	5.7663	8.98145	16.1669	12.9781	81.3968	85.7408	23.7013
44.8674	5.75143	8.71203	15.8692	13.6425	80.4264	85.8038	23.8301
44.9029	5.83321	8.59235	15.9705	14.0271	81.2793	85.8256	25.9606
44.9384	5.77373	8.5026	16.2303	13.9009	82.2339	85.8063	24.5392
44.9739	5.63251	8.32316	13.9609	13.9419	82.2601	85.7534	25.1201
45.0094	5.59536	8.22599	12.9435	12.7234	80.5047	85.6811	24.991
45.0449	5.57306	8.1139	11.7464	12.2519	80.7787	85.608	24.1523
45.0804	5.54334	8.1139	11.0347	12.0227	80.9745	85.5546	23.4438
45.1159	5.35763	7.88233	10.102	11.6398	81.5319	85.5396	22.2867
45.1514	5.51362	8.13632	9.98316	10.7684	78.4825	85.5769	20.8124
45.1869	5.36506	8.18862	9.70191	10.6088	82.1685	85.673	21.3887
45.2224	5.33535	8.12137	9.46455	9.9269	80.6786	85.826	20.6204
45.2579	5.25366	7.94955	8.61603	9.5676	81.0441	86.0259	20.9404
45.2934	5.34278	8.01678	7.79397	9.17113	79.9441	86.2556	20.8764
45.3289	5.36506	8.01678	6.82744	8.77501	81.6583	86.4939	21.581
45.3644	5.37991	8.03919	5.98688	8.28578	82.3081	86.718	21.5169
45.3999	5.32792	7.97196	5.48824	7.84375	82.151	86.9064	22.2867
45.4354	5.27594	8.32316	5.13549	7.48607	81.7716	87.0415	22.4151
45.4709	5.29079	8.66715	4.98705	7.10693	81.6452	87.1112	20.7484
45.5064	5.43191	8.71203	5.10456	6.7995	80.496	87.1099	19.598
45.5419	5.39477	8.33063	4.75211	6.84296	81.9591	87.0383	17.7505
45.5774	5.53591	8.39792	4.52965	6.41162	79.2236	86.9034	15.2143
45.6129	5.61765	8.41287	4.28568	6.24106	82.4783	86.717	13.7622
45.6484	5.77373	8.51756	3.98014	6.03027	82.2994	86.4949	11.7496
45.6839	6.01911	8.68959	3.68713	5.6802	81.4056	86.2553	9.99566
45.7194	6.62197	9.3559	3.43745	5.36134	80.2916	86.0179	8.8093
45.7548	7.02431	9.94065	3.13863	5.21901	82.2077	85.8025	8.0616
45.7903	7.2107	9.75315	2.81231	5.04271	82.295	85.6277	7.12868
45.8259	7.25545	9.62569	2.73846	4.79229	79.74	85.5096	6.19765
45.8613	7.0094	9.41584	2.6154	4.77992	81.1573	85.4601	5.82577
45.8968	6.8678	9.25851	2.40934	4.68103	81.4535	85.4861	5.5161
45.9323	6.81564	9.47579	2.25564	4.48023	80.8657	85.5884	5.14477
45.9678	6.58473	9.25102	2.12963	4.42772	82.3125	85.7609	4.95922
46.0033	6.5475	9.17612	2.24949	4.37831	80.9049	85.9912	4.71193
46.0388	6.43582	9.07129	2.3663	4.48331	82.5089	86.2613	4.52656
46.0743	6.33905	9.25851	2.30789	4.50802	82.0943	86.5496	4.21776
46.1098	6.25718	9.16864	2.25256	4.4864	81.4186	86.8335	4.34126
46.1453	6.3316	9.10873	2.43702	4.39993	80.8831	87.0916	4.15603
46.1808	6.43582	9.0638	2.46777	4.44625	82.3081	87.3069	4.09431
46.2163	6.63686	9.00391	2.48007	4.47405	82.5787	87.4686	3.97088
46.2518	6.8678	9.48328	2.31404	4.46169	82.5263	87.5734	3.84749
46.2873	6.97213	9.54324	2.03131	4.40302	82.0943	87.6258	4.03259
46.3228	7.07649	9.56572	1.83781	4.09431	81.3402	87.6364	3.7858
46.3583	7.29274	9.79814	1.72113	3.78272	81.0006	87.6204	3.6008
46.3938	7.0094	9.85064	1.54617	3.61313	82.5394	87.5947	3.7858
46.4293	7.1585	10.7215	1.60756	3.32036	78.9851	87.5748	3.66246
46.4648	7.09886	10.9169	1.92994	3.30496	82.1248	87.5725	4.09431
46.5003	7.03922	11.4359	2.92926	3.23719	81.9634	87.5942	4.71193
46.5358	6.8827	11.9103	4.6594	3.15095	82.0158	87.6399	4.89739
46.5713	6.91997	12.1288	6.76535	3.03701	80.9745	87.7041	4.52656
46.6068	6.71135	11.963	8.61291	3.02162	82.5569	87.7769	4.40302
46.6423	6.5475	12.0308	10.2834	2.95389	82.2034	87.8464	4.71193
46.6778	6.45815	12.5737	10.8874	2.88617	82.0027	87.9008	4.71193
46.7133	6.50282	11.9555	10.4241	2.85232	81.9329	87.9308	4.77374
46.7488	7.08395	12.0685	9.18049	2.79692	80.8918	87.9311	5.14477
46.7843	7.55386	13.1852	8.14566	2.80923	81.2009	87.9012	6.13565
46.8197	8.15126	11.6843	6.60397	2.81846	82.5962	87.845	6.50778
46.8552	9.4533	11.2553	5.01488	2.81231	82.6137	87.7706	7.19082
46.8907	10.977	10.6764	3.83207	2.80923	82.4783	87.6884	6.6319
46.9262	11.4961	10.3159	3.05549	2.86463	80.3655	87.6095	6.75604
46.9617	13.1852	10.2558	2.50159	3.38506	81.0746	87.5449	8.12386
46.9972	24.3947	10.5787	2.04668	4.33508	81.1791	87.5031	8.74695
47.0327	73.8405	9.95565	1.59835	5.6802	82.6442	87.4903	7.75042
47.0682	169.226	9.31095	1.30073	8.47269	82.4914	87.5089	7.75042
47.1037	215.322	9.13868	1.19032	12.142	80.5481	87.5577	8.3107
47.1392	253.419	8.89163	1.09221	14.4909	81.776	87.632	9.24603
47.1747	286.283	9.34091	1.07075	16.3	80.5829	87.7233	9.30845
47.2102	292.236	9.44581	1.05848	19.582	81.2793	87.8203	9.12121
47.2457	285.979	9.04883	1.00024	24.8554	82.5132	87.9094	9.24603
47.2812	253.599	8.83175	0.93281	29.3898	82.57	87.9761	9.05881
47.3167	248.783	8.68959	0.87459	30.8227	81.8544	88.0065	7.87486
47.3522	179.093	8.5026	0.8133	27.2566	81.7542	87.9894	7.25296
47.3877	98.0687	8.9066	0.80717	22.9902	80.7743	87.9181	7.00443
47.4232	50.7659	9.10124	0.82249	18.6064	81.3228	87.7924	6.69396
47.4587	26.4967	9.10873	0.87459	13.0631	82.5744	87.6196	6.25966
47.4942	20.8636	9.41584	1.07688	8.83425	82.5656	82.2433	6.38371
47.5297	17.8777	9.82814	1.23019	7.05723	82.1379	80.1897	5.76382
47.5652	15.6166	10.0082	1.3222	6.21935	81.3315	78.9777	6.07366
47.6007	14.1987	9.73065	1.85009	5.50991	80.596	78.0029	6.6319
47.6362	12.9511	10.0682	2.74461	4.78302	81.6278	77.394	5.45419
47.6717	12.536	12.3248	2.79692	4.03876	79.4709	77.2313	5.08291
47.7071	11.6166	13.1324	2.19724	3.47443	82.4696	77.527	6.56984
47.7426	11.1725	13.1324	1.84395	3.09552	81.6496	78.2155	6.19765
47.7781	10.5487	14.2516	1.6935	2.87694	81.484	79.1543	5.20664
47.8136	10.2708	22.8649	1.78254	2.70769	79.9527	80.1393	4.89739
47.8491	10.0307	32.0254	1.82553	2.68615	81.4578	80.9296	5.39229
47.8846	9.76065	69.6203	2.24949	2.72922	82.2863	81.2815	6.38371
47.9201	9.54324	258.71	3.52066	2.77846	81.6975	80.9844	5.88773
47.9556	9.25102	295.641	5.10456	2.78461	81.9242	79.8943	6.50778
47.9911	8.95151	294.367	5.95899	2.76615	81.5145	77.9588	7.56381
48.0266	8.92157	296.905	7.02617	2.69846	80.2091	75.2313	8.49761
48.0621	8.89911	300.401	8.54435	2.72307	81.018	71.8693	9.18361
48.0976	8.71952	300.414	9.73315	2.7723	82.0507	68.1207	9.12121
48.1331	8.4353	295.744	10.2427	2.77538	81.6888	64.2964	8.87167
48.1686	8.26336	296.776	9.56135	2.70461	80.0092	60.7355	7.9371
48.2041	8.06907	293.159	7.15975	2.69846	80.4351	57.766	7.56381
48.2396	8.08401	297.654	5.74833	2.65231	79.293	55.6674	6.44574
48.2751	7.81512	275.809	4.57907	2.66154	81.1181	54.6384	6.13565
48.3106	7.97943	238.801	3.91843	2.56618	77.9631	54.7741	6.01167
48.3461	7.92714	163.925	3.11091	2.63385	81.5014	56.0559	6.01167
48.3816	7.85246	115.833	2.40627	2.60924	81.5624	58.3532	5.45419
48.4171	7.70313	91.3935	1.77333	2.59694	81.3097	61.4387	5.5161
48.4526	7.74046	68.643	1.62597	2.57848	70.1309	65.0142	7.56381
48.4881	8.26336	53.4983	1.45105	2.63385	77.4659	68.7436	7.87486
48.5236	9.47579	40.646	1.34981	2.63078	78.4999	72.2901	6.6319
48.5591	9.69316	32.2535	1.31607	2.57541	78.6948	75.3524	6.25966
48.5946	10.1958	27.3526	1.27926	2.59694	74.4157	77.6964	7.50162
48.6301	11.0673	23.8378	1.27006	2.58771	74.1881	79.1768	7.31511
48.6656	12.0685	21.5246	1.20566	2.56926	77.6345	79.7487	6.6319
48.7011	19.4754	20.3723	1.22099	2.70461	80.0353	79.4656	6.75604
48.7366	64.964	19.8815	1.34061	2.74769	82.3997	78.4652	7.81264
48.7721	174.445	18.4198	1.48173	2.90772	82.3648	76.9456	8.49761
48.8075	249.819	17.0771	1.45105	3.11091	81.9416	75.135	10.3709
48.843	292.659	16.2854	1.45105	3.92152	80.8787	73.2599	11.1224
48.8785	297.732	16.1638	1.39889	5.76072	80.3351	71.5146	12.0635
48.914	295.19	15.6394	1.22099	9.54886	81.5363	70.0392	13.0065
48.9495	292.429	14.6152	1.06461	12.2614	80.6656	68.9061	12.7548
48.985	299.078	14.4789	1.00331	13.1953	79.7096	68.1174	12.0635
49.0205	296.608	13.964	0.91749	13.485	81.9896	67.6131	11.7496
49.056	295.061	13.6841	0.86846	13.3842	81.2749	67.2885	10.5587
49.0915	294.058	13.2835	0.83475	12.142	80.7613	67.0163	9.93315
49.127	280.439	13.2079	0.82862	10.3803	80.496	66.671	9.12121
49.1625	248.688	12.9133	0.80411	9.271	82.5656	66.151	8.49761
49.198	161.814	12.5134	0.80105	8.30447	82.055	65.3963	7.6882
49.2335	112.421	12.3474	0.80717	7.66643	81.1747	64.3974	7.06655
49.269	68.363	12.3776	0.86233	7.15975	80.5873	63.1963	6.32168
49.3045	44.1112	12.2193	0.92975	6.5295	80.8178	61.8788	5.9497
49.34	30.7293	11.9103	0.99718	5.9435	81.8108	60.5601	6.13565
49.3755	26.1159	12.6567	1.00331	5.46967	82.1161	59.3655	6.19765
49.411	23.606	12.7624	1.00024	4.29803	81.8893	58.4107	6.75604
49.4465	21.6477	12.5284	1.20566	3.53299	81.0703	57.7831	6.88022
49.482	19.2534	13.9413	1.15966	3.19407	81.497	57.5286	5.88773
49.5175	17.4963	17.7174	1.19646	2.88617	80.8004	57.6456	5.9497
49.553	16.1866	19.5137	1.34061	2.77538	82.343	58.0862	6.38371
49.5885	14.9943	24.356	1.85009	2.69538	82.199	58.7659	5.57802
49.624	14.1305	29.5462	2.01288	2.61847	81.6452	59.5773	5.82577
49.6595	13.087	38.7832	1.79482	2.57541	81.7847	60.4088	6.19765
49.6949	12.5058	122.508	1.95452	2.54773	80.3047	61.1608	5.82577
49.7304	12.1363	267.91	2.59386	2.53542	74.2611	61.7597	5.9497
49.7659	11.7747	297.163	3.63163	2.54465	77.1765	62.1656	5.57802
49.8014	11.2704	296.556	4.33508	2.5385	74.2139	62.3729	6.44574
49.8369	10.9094	298.288	5.08291	2.5139	67.1004	62.404	7.99935
49.8724	10.6388	298.055	5.85985	2.52005	67.2739	62.2985	9.24603
49.9079	10.2483	294.277	5.49753	2.52005	66.314	62.0992	10.3084
49.9434	10.2408	300.453	4.78611	2.54773	60.7317	61.8406	10.1833
49.9789	10.1583	300.271	4.21159	2.64	66.1324	61.539	10.1207
50.0144	9.85064	300.102	3.67788	2.63693	66.8381	61.1898	8.93404
50.0499	9.52825	298.107	3.29264	2.70769	67.511	60.7699	8.3107
50.0854	9.34091	297.099	3.07396	2.68615	57.0165	60.2458	7.81264
50.1209	9.17612	296.789	3.35117	2.60617	57.788	59.5839	7.50162
50.1564	9.20608	299.117	3.72413	2.55695	61.459	58.763	6.88022
50.1919	9.04134	277.657	3.62547	2.5385	66.9904	57.7834	6.32168
50.2274	8.84672	252.748	3.39123	2.49544	71.1026	56.6724	6.69396
50.2629	8.76441	197.014	3.12323	2.48622	70.2715	55.486	6.81813
50.2984	8.69707	151.277	2.49544	2.48314	69.3482	54.3042	6.25966
50.3339	9.4608	117.487	2.03746	2.46777	74.8282	53.2242	7.75042
50.3694	10.6614	105.409	2.17265	2.45854	72.6408	52.3511	7.19082
50.4049	10.8943	89.6898	2.09276	2.48007	77.7599	51.7885	6.50778
50.4404	12.0986	69.0592	1.6935	2.43394	72.0549	51.6296	7.56381
50.4759	13.1021	55.3038	1.30993	2.39705	71.4568	51.9509	6.13565
50.5114	14.6683	45.2341	1.1198	2.3909	72.3798	52.8065	5.57802
50.5469	20.0271	37.986	0.99718	2.40934	74.7036	54.2239	7.12868
50.5824	49.7279	33.4749	0.99105	2.354	78.4392	56.2007	7.6882
50.6179	128.658	29.2724	0.97572	2.39397	82.2426	58.7002	7.56381
50.6534	218.959	25.8131	0.98798	2.48622	82.3648	61.6481	7.56381
50.6889	276.47	23.8997	1.15659	3.01546	81.6321	64.93	9.37088
50.7244	294.264	22.3945	1.1382	4.13443	80.9005	68.3912	10.3709
50.7598	294.354	20.8636	1.03396	5.39848	80.2699	71.8404	10.6839
50.7953	300.596	20.3799	0.96959	6.90506	80.2482	75.058	11.6868
50.8308	299.934	19.3223	0.89297	8.26087	82.3386	77.8106	11.9379
50.8663	299.635	18.1983	0.84394	8.373	82.1118	79.8698	12.2519
50.9018	297.46	17.4734	0.81024	7.7753	82.0114	81.0346	11.9379
50.9373	295.049	17.0009	0.77347	7.04481	81.2705	81.1545	11.1224
50.9728	298.495	16.7724	0.77654	6.39301	80.4699	80.1496	11.1851
51.0083	299.259	16.0953	0.79492	6.02097	81.6147	78.025	11.6868
51.0438	281.482	16.1638	0.78266	5.71426	82.1859	74.8763	10.8092
51.0793	259.667	15.3888	0.7796	5.46967	82.2383	70.8842	9.93315
51.1148	156.565	14.964	0.8133	5.87224	81.9373	66.2977	8.8093
51.1503	119.455	14.1532	0.85007	6.15425	81.1138	61.409	8.55993
51.1858	81.1181	13.9337	1.00024	6.00548	80.5134	56.5203	7.31511
51.2213	51.7652	14.0321	1.11367	4.98086	81.7367	51.9094	6.88022
51.2568	41.4638	14.7138	1.05542	4.07579	82.3386	47.7974	6.75604
51.2923	33.8854	14.5622	1.01863	3.63471	82.2252	44.3238	6.69396
51.3278	29.7106	13.7673	1.08301	3.20639	80.9005	41.5338	5.88773
51.3633	26.0693	13.5329	1.03702	2.92311	81.2313	39.3783	5.02106
51.3988	23.6446	14.4713	0.91136	2.71076	80.5307	37.7293	4.89739
51.4343	21.5861	17.1075	0.83475	2.63078	81.8414	36.4065	5.14477
51.4698	19.7742	19.7435	0.77654	2.62155	82.1946	35.2121	5.39229
51.5053	17.8777	23.606	0.75509	2.6277	80.3221	33.9689	5.02106
51.5408	16.4832	29.9533	0.92362	2.58771	76.6628	32.5535	5.3304
51.5763	15.5483	44.8541	1.2946	2.5139	69.5522	30.9216	6.01167
51.6118	14.7668	205.298	2.1788	2.48929	72.5467	29.1191	6.13565
51.6472	14.0094	286.347	4.0511	2.46162	72.6323	27.2783	5.3304
51.6827	13.6387	297.68	4.10974	2.42779	65.9129	25.5995	6.38371
51.7182	13.155	299.363	2.9662	2.46162	65.5669	24.3215	7.6882
51.7537	12.5209	296.363	2.22183	2.42779	63.9036	23.6857	8.24841
51.7892	12.0082	294.933	1.85624	2.40627	63.2986	23.9002	8.3107
51.8247	11.6692	294.135	1.67508	2.41549	58.4693	25.109	8.12386
51.8602	11.5563	300.076	1.64132	2.43087	58.4734	27.3721	7.43944
51.8957	10.9094	292.659	1.61062	2.50467	59.5179	30.6573	7.12868
51.9312	10.8417	299.052	1.60449	2.46162	57.6427	34.8448	6.69396
51.9667	10.436	294.213	1.49401	2.49852	59.5513	39.7432	6.94232
52.0022	10.2783	290.944	1.4081	2.43394	59.0349	45.1124	7.43944
52.0377	10.1507	272.02	1.98523	2.42472	67.6635	50.6892	7.6882
52.0732	9.94815	232.206	2.61232	2.41857	72.1105	56.2123	7.06655
52.1087	9.66317	168.69	2.24949	2.42472	75.904	61.4436	6.94232
52.1442	9.39336	135.502	2.14192	2.40627	70.3396	66.1829	6.6319
52.1797	9.49827	108.186	2.01903	2.3909	74.0293	70.2766	7.06655
52.2152	10.2108	94.9885	1.76412	2.39397	76.4945	73.6205	7.12868
52.2507	11.3381	79.779	1.49094	2.36323	77.6734	76.1585	6.6319
52.2862	12.2871	64.2316	1.3038	2.37245	81.3881	77.8784	6.94232
52.3217	13.2835	50.2262	1.15966	2.3786	81.6844	78.8062	6.01167
52.3572	14.3425	42.9024	1.0217	2.38782	82.1685	78.9993	5.70188
52.3927	15.7989	35.6973	0.94507	2.38475	81.5798	78.54	6.07366
52.4282	21.6246	31.2865	0.92362	2.3909	80.9397	77.5273	7.56381
52.4637	49.5565	27.5552	0.88378	2.36323	80.944	76.0694	8.3107
52.4992	116.327	25.0297	0.83169	2.39397	82.391	74.2745	8.12386
52.5347	222.563	23.5596	0.79492	2.36938	82.3561	72.2417	7.6882
52.5702	265.272	22.1249	0.74284	2.33863	82.2644	70.0533	8.8093
52.6057	288.443	20.8943	0.71527	2.34478	80.8483	67.7674	9.18361
52.6412	296.337	20.5027	0.70608	2.45547	80.4829	65.4152	9.55823
52.6767	300.479	19.7129	0.71527	2.92003	80.9832	63.0012	9.80814
52.7122	290.241	18.5039	0.68463	3.89684	82.3517	60.5084	10.0582
52.7476	300.05	18.0227	0.76735	4.73357	78.8768	57.9072	10.0582
52.7831	298.391	17.138	0.77347	5.15405	82.1292	55.1681	10.3084
52.8186	296.002	16.6278	0.7796	5.2747	81.5668	52.2762	9.93315
52.8541	296.673	16.2246	0.80717	5.50062	80.7743	49.2446	9.12121
52.8896	300.193	16.293	0.82556	5.89393	81.005	46.1253	10.0582
52.9251	289.118	15.146	0.73977	6.02407	82.2077	43.0149	9.80814
52.9606	268.907	15.0322	0.75203	5.50681	78.7598	40.0542	9.55823
52.9961	187.836	14.8351	0.76122	5.12003	80.4177	37.4192	9.30845
53.0316	136.87	14.5395	0.76735	4.77374	81.5014	35.3057	8.6846
53.0671	98.1497	14.3122	0.87765	4.24555	80.7439	33.9075	8.0616
53.1026	67.1173	14.7744	1.09834	3.57614	80.2221	33.3912	7.00443
53.1381	47.228	14.0321	1.29153	3.34501	82.2514	33.8715	6.56984
53.1736	38.3446	14.3349	1.57993	3.03086	82.3037	35.3892	6.50778
53.2091	37.8585	14.6077	1.50628	2.77846	81.5929	37.897	5.9497
53.2446	33.396	14.4183	1.42957	2.63385	81.497	41.2551	5.88773
53.2801	27.1813	14.4334	1.59528	2.5262	80.0744	45.2374	4.89739
53.3156	24.4489	16.8105	1.45412	2.45854	81.2705	49.5499	4.27951
53.3511	22.6952	17.5039	1.18419	2.44317	82.2514	53.8574	4.21776
53.3866	20.7484	19.6975	0.97879	2.43087	82.1554	57.817	4.46478
53.4221	19.0391	23.436	0.82862	2.42472	81.898	61.1134	4.65013
53.4576	17.5725	31.7344	0.7459	2.44317	79.0111	63.4921	5.45419
53.4931	16.4528	49.5483	0.70608	2.48622	74.5661	64.7862	6.88022
53.5286	15.7685	195.907	0.66626	2.57541	77.6604	64.9333	6.88022
53.5641	14.8806	287.858	0.68463	2.64923	72.6537	63.9825	5.88773
53.5996	14.0775	295.963	0.91749	2.59079	70.7657	62.0889	6.19765
53.635	13.7673	297.434	1.32834	2.52927	65.2127	59.4984	7.12868
53.6705	13.3212	295.319	2.13271	2.53235	60.2225	56.5239	8.12386
53.706	12.9587	297.939	2.92311	2.5139	67.6169	53.5155	8.6846
53.7415	12.5963	299.856	3.05549	2.50467	59.868	50.8282	8.87167
53.777	12.2193	300.427	2.5508	2.50467	56.7845	48.7895	8.18613
53.8125	11.737	299.765	2.08354	2.49544	58.7978	47.6692	7.626
53.848	11.2478	297.46	1.72727	2.47699	62.988	47.6548	6.88022
53.8835	10.8868	295.267	1.52162	2.44932	55.3368	48.8337	5.82577
53.919	10.7365	298.663	1.46639	2.44009	55.8905	51.1846	6.19765
53.9545	10.6313	297.952	1.36515	2.45547	58.0205	54.5788	6.81813
53.99	10.2333	285.029	1.25472	2.47084	58.9517	58.7914	7.626
54.0255	10.0832	255.487	1.22099	2.49544	61.5259	63.5227	7.19082
54.061	9.97066	204.252	1.18419	2.52927	58.8893	68.4272	6.6319
54.0965	9.70816	158.474	0.99411	2.56926	69.9564	73.1476	6.19765
54.132	9.71566	131.227	0.99105	2.67692	67.905	77.3495	7.19082
54.1675	9.75315	116.01	1.17499	2.67077	71.1026	80.7548	7.50162
54.203	9.91814	95.6873	1.22712	2.67077	74.8583	83.1673	6.81813
54.2385	9.76814	82.8015	1.34981	2.74769	77.7815	84.4896	6.19765
54.274	9.82064	72.3242	1.49094	2.72922	80.8875	84.729	5.14477
54.3095	10.6013	53.9099	1.59835	2.67384	81.3446	83.9919	5.02106
54.345	12.1213	45.9707	1.54004	2.56926	80.2004	82.4678	5.63994
54.3805	12.6869	39.8776	1.4173	2.50775	81.5058	80.4067	5.08291
54.416	13.8202	34.5571	1.32834	2.45854	82.3867	78.0904	5.5161
54.4515	15.5862	30.8783	1.40503	2.354	79.5577	75.8029	6.19765
54.487	22.1557	27.4305	1.48173	2.4032	82.0638	73.8017	7.75042
54.5225	55.4112	25.3321	1.50935	2.38167	80.6308	72.2927	8.0616
54.558	147.21	23.8224	1.41423	2.3786	80.5786	71.409	7.75042
54.5935	236.209	23.4592	1.36208	2.32634	80.1135	71.1979	8.4353
54.629	280.652	22.4022	1.24246	2.36938	82.2514	71.6126	9.49577
54.6645	299.441	21.663	1.21792	2.39397	79.7139	72.5142	10.4961
54.6999	296.737	20.902	1.14126	2.85847	82.0245	73.6805	11.8123
54.7354	295.345	20.0041	1.07688	4.66867	81.1573	74.8247	12.3776
54.7709	299.96	19.5597	1.07075	7.4954	80.6264	75.6218	12.8177
54.8064	300.245	18.4504	1.05235	9.54261	82.1466	75.7426	13.5732
54.8419	300.18	17.5801	1.02476	9.49889	82.2034	74.8915	13.6992
54.8774	299.065	17.6564	0.97879	8.40726	82.2165	72.8456	13.3842
54.9129	295.654	17.1456	0.92055	8.01491	81.8414	69.4883	12.1891
54.9484	295.306	16.78	0.88378	7.38038	80.7265	64.8355	11.0597
54.9839	300.18	16.6735	0.87152	6.8678	80.5742	59.0462	10.6839
55.0194	298.146	17.5191	0.82862	6.49227	82.199	52.4186	10.2458
55.0549	260.614	16.6126	0.80105	5.90012	82.2819	45.3668	9.30845
55.0904	200.02	15.7457	0.7796	5.15096	81.7673	38.3833	9.05881
55.1259	164.345	15.3737	0.78879	4.70575	81.0441	31.9892	7.75042
55.1614	126.149	14.8351	0.81943	4.45552	81.7019	26.6777	6.56984
55.1969	82.3561	16.0573	0.85314	3.40971	80.8004	22.8605	6.50778
55.2324	64.9303	17.2447	0.82249	3.19099	82.2819	20.8212	6.75604
55.2679	54.1241	16.4756	0.92055	3.12939	82.2994	20.6831	6.81813
55.3034	46.384	16.4071	1.17499	2.83077	81.6888	22.3961	5.39229
55.3389	38.887	18.4504	1.14739	2.67077	81.5537	25.7424	4.83556
55.3744	32.2221	21.2554	1.04316	2.56618	80.3612	30.3617	5.39229
55.4099	29.5149	22.4022	1.01863	2.5262	80.8004	35.7917	5.39229
55.4454	26.7611	28.8738	0.94507	2.56311	81.994	41.5179	4.58834
55.4809	23.8533	32.986	0.82556	2.52312	81.6016	47.0281	4.77374
55.5164	22.5179	48.0815	0.75509	2.45854	78.5475	51.8637	5.57802
55.5519	20.7868	140.78	0.69382	2.47699	76.4428	55.6625	6.19765
55.5874	19.4601	255.065	0.65707	2.43394	71.38	58.1891	5.88773
55.6228	18.588	296.337	0.80105	2.40012	68.206	59.35	5.45419
55.6583	17.6412	300.063	1.46332	2.42164	62.2543	59.1928	5.63994
55.6938	16.5973	298.456	2.84924	2.42164	61.3795	57.8909	6.25966
55.7293	15.9433	298.249	4.30729	2.41549	62.9419	55.7166	6.81813
55.7648	15.1384	295.564	4.9685	2.41242	62.7783	53.0069	7.00443
55.8003	14.638	296.892	4.34126	2.37552	65.5964	50.1251	6.94232
55.8358	14.3652	300.648	3.52682	2.39705	64.6524	47.4237	7.12868
55.8713	13.6463	292.262	2.8677	2.44624	65.7989	45.2113	7.37727
55.9068	13.5026	299.934	2.5508	2.3909	67.0285	43.7268	6.69396
55.9423	12.8529	296.556	2.12963	2.48929	66.4788	43.122	6.56984
55.9778	12.4832	296.285	1.85009	2.48314	63.2062	43.4538	6.69396
56.0133	11.963	294.637	1.63825	2.54158	65.2169	44.6849	7.06655
56.0488	11.9103	299.156	1.57686	2.5508	63.3868	46.6932	6.94232
56.0843	11.4208	270.054	1.4848	2.58156	65.3686	49.288	7.43944
56.1198	11.5789	253.431	1.63211	2.63693	68.1424	52.2303	6.01167
56.1553	11.5563	228.471	1.55538	3.05241	76.7275	55.2583	5.70188
56.1908	11.963	179.082	1.62597	3.72721	75.383	58.1127	5.82577
56.2263	12.355	154.421	1.85316	4.73357	74.1967	60.5621	6.6319
56.2618	12.6265	148.986	1.94837	6.00548	73.9821	62.4254	6.75604
56.2973	12.0007	125.037	1.86545	8.80307	78.6688	63.589	5.63994
56.3328	10.9846	107.616	1.87466	13.0537	78.3267	64.0167	5.5161
56.3683	10.3684	88.9994	1.71192	14.952	80.2264	63.7518	5.63994
56.4038	9.92565	73.1289	1.42344	15.8819	80.7526	62.9097	5.9497
56.4393	9.79814	60.452	1.44491	15.2902	80.1613	61.6629	5.57802
56.4748	9.6032	50.4469	1.63518	13.2079	80.7047	60.2196	5.20664
56.5103	9.20608	42.0741	1.81939	11.7088	82.5962	58.7984	4.89739
56.5458	9.18361	38.6635	2.21875	9.70191	79.3667	57.604	4.27951
56.5812	9.16115	34.0434	2.36323	8.5911	81.9809	56.8053	4.40302
56.6168	9.13868	30.541	2.34171	7.14732	81.6801	56.5202	4.71193
56.6523	9.40085	28.9988	3.36966	5.4449	80.9092	56.8084	5.08291
56.6877	9.43082	28.5301	5.0891	4.26098	81.9678	57.6726	5.45419
56.7232	9.39336	31.1216	7.72864	3.52374	79.2106	59.066	5.63994
56.7587	9.23604	29.0457	9.75502	3.17559	79.3407	60.9057	6.6319
56.7942	9.09375	26.1625	11.229	2.97852	81.1138	63.0875	8.12386
56.8297	8.88414	26.3646	11.3575	2.80307	81.3097	65.5001	8.373
56.8652	8.86917	27.9527	10.6745	2.68	80.7874	68.0365	7.43944
56.9007	8.61478	29.4367	10.4085	2.63385	82.0768	70.6014	6.94232
56.9362	8.47269	25.6191	9.99566	2.59694	82.5613	73.1142	6.38371
56.9717	8.68959	21.7015	9.16801	2.65846	81.9678	75.5093	7.00443
57.0072	9.76065	21.1248	7.52028	3.03086	82.1248	77.7342	7.19082
57.0427	11.4886	19.3759	6.13875	4.40919	81.1617	79.7478	7.43944
57.0782	12.7624	18.672	5.39848	7.55759	80.8309	81.5191	9.30845
57.1137	15.0853	17.6106	4.69339	12.997	82.199	83.0281	9.74565
57.1492	19.1692	17.2142	3.88142	16.4204	82.653	84.2669	9.18361
57.1847	59.9097	16.7496	3.21563	24.7586	82.2339	85.2415	13.0694
57.2202	188.766	18.0532	2.67384	39.7597	82.1859	85.973	11.6868
57.2557	246.514	17.3971	2.30174	60.9232	81.1399	86.4965	12.8806
57.2912	299.246	17.1075	2.0436	86.8132	80.2916	86.9525	11.7496
57.3267	300.388	17.2142	1.74262	102.374	82.2383	87.0355	12.5662
57.3622	300.115	17.0923	1.52776	104.259	82.5569	87.0968	11.9379
57.3977	298.728	16.3843	1.31607	104.228	82.4652	87.1486	10.8718
57.4332	288.303	15.4344	1.16579	104.015	82.2252	87.197	10.2458
57.4687	248.545	14.3425	1.07688	103.097	81.1704	87.2409	9.18361
57.5042	167.505	14.5016	1.33447	102.188	80.1395	87.2714	8.4353
57.5397	100.118	15.9585	2.24027	104.148	82.4172	87.2733	8.8093
57.5752	63.7859	19.7435	4.31347	104.023	82.2339	87.227	9.99566
57.6106	33.9802	30.4783	4.55127	104.202	82.4914	87.1125	9.24603
57.6461	24.929	38.9269	9.15241	95.0833	81.2488	86.9128	9.12121
57.6816	20.6486	111.19	13.1449	60.7457	81.4056	86.6173	11.5613
57.7171	17.0313	266.326	17.7823	22.6207	81.7542	86.2254	7.81264
57.7526	16.5517	294.071	41.1476	11.0065	82.4347	85.7473	9.74565
57.7881	16.0117	298.637	80.1352	7.33687	82.4696	85.4357	12.1891
57.8236	14.7896	298.573	103.678	5.80409	82.3299	85.1479	11.9379
57.8591	13.7143	298.366	103.662	5.06745	81.8108	84.8622	11.2478
57.8946	12.6567	293.288	102.192	4.68103	81.7367	84.5986	8.99642
57.9301	12.1665	299.921	104.205	4.49567	80.0526	84.3759	8.24841
57.9656	11.5488	298.909	104.224	4.45243	82.3386	84.2095	7.9371
58.0011	11.4133	294.868	103.754	4.33508	82.3168	84.1097	7.6882
58.0366	11.4133	277.544	103.067	4.22703	81.7673	84.0809	7.25296
58.0721	11.8048	233.665	103.04	4.26407	80.9788	84.1215	6.81813
58.1076	14.0245	174.716	103.048	4.47096	80.9614	84.2249	6.69396
58.1431	15.1688	128.429	104.289	5.30255	81.005	84.3804	7.06655
58.1786	23.9151	89.9025	96.1739	8.29824	82.3692	84.5757	8.0616
58.2141	75.8437	62.3088	64.5787	15.3787	82.3648	84.7982	15.5306
58.2496	178.315	49.5402	31.87	20.6716	80.1787	85.0366	11.5613
58.2851	220.769	37.1662	15.2934	26.0868	81.7237	85.2818	11.3732
58.3206	280.351	35.7132	6.21935	43.301	80.8352	85.527	14.8983
58.3561	299.856	28.8738	3.95545	75.3464	80.3829	85.7675	13.3842
58.3916	299.415	28.4443	3.25259	100.813	82.474	85.9995	13.3842
58.4271	298.275	25.9839	2.99699	104.209	82.4696	86.2197	11.4359
58.4626	289.195	23.3279	2.68923	104.107	82.3299	86.4238	10.6839
58.4981	272.95	22.0479	2.49237	103.67	81.8283	86.6065	9.24603
58.5336	261.513	20.6102	2.30789	103.294	81.3925	86.7611	8.6846
58.569	192.47	20.2955	2.19724	103.268	81.3663	86.8797	8.49761
58.6046	131.198	19.9658	2.07125	104.335	82.5918	86.954	8.4353
58.64	73.2403	19.5214	1.98216	104.236	82.4783	86.9754	8.87167
58.6755	50.3897	24.5031	1.92073	104.069	82.2906	86.9361	9.55823
58.711	30.2275	29.7341	2.145	103.522	81.7324	86.8297	8.74695
58.7465	23.8765	34.8498	5.24995	96.4619	80.9919	86.6512	11.3732
58.782	19.8278	139.333	9.37713	67.3861	81.2923	86.3983	13.6992
58.8175	17.87	277.457	15.692	27.9612	82.5656	86.0716	10.3084
58.853	17.1228	296.376	35.0292	16.3951	82.3648	85.6751	14.6456
58.8885	15.7078	295.461	81.8617	13.06	82.2426	85.2173	13.6362
58.924	14.9261	294.238	102.518	10.1739	80.8483	84.7116	13.5732
58.9595	14.494	297.06	103.374	7.99001	80.396	84.1761	12.1891
58.995	13.8732	300.18	104.327	6.70328	81.3184	83.6336	10.3084
59.0305	12.8756	299.57	104.16	5.77311	82.4041	83.11	9.87064
59.066	12.0233	294.303	102.764	5.17261	82.2339	82.6321	9.74565
59.1015	11.6918	289.501	103.302	4.6316	80.6612	82.2255	8.55993
59.137	11.963	264.416	102.976	4.38758	81.288	81.9113	7.9371
59.1725	12.9284	220.758	103.458	4.33817	80.8962	81.7041	7.25296
59.208	13.6539	168.257	101.432	4.81701	81.4535	81.61	7.6882
59.2435	15.8901	123.378	101.432	6.31858	79.1586	81.6258	7.56381
59.279	27.4539	94.5948	92.2928	9.70503	79.1542	81.7405	13.0065
59.3145	114.11	74.8626	36.4199	16.7439	80.783	81.9363	13.8253
59.35	189.569	55.5103	10.8499	21.6483	81.4753	82.192	12.3148
59.3855	262.207	43.1842	4.77992	27.4221	80.7613	82.4857	12.2519
59.421	287.54	37.1582	4.46787	51.9306	83.2166	82.7978	14.4561
59.4565	299.96	32.1355	4.9654	80.7004	78.9028	83.1128	12.8806
59.492	297.693	30.5332	4.82011	103.321	82.5263	83.4208	13.5732
59.5275	289.833	27.6097	4.02333	103.795	81.9765	83.7167	12.3148
59.563	287.439	25.27	3.54224	102.529	80.522	84.0001	11.6241
59.5984	281.205	23.3125	3.24335	102.813	80.8396	84.2729	10.1207
59.6339	216.254	21.3246	2.89233	103.833	82.0202	84.5383	9.93315
59.6694	142.319	20.0424	2.73538	101.927	79.8311	84.7989	9.18361
59.7049	96.953	19.0391	2.52927	104.285	82.5307	85.0557	9.37088
59.7404	63.0719	20.8712	2.47084	104.031	82.2426	85.3082	8.74695
59.7759	37.1264	33.3172	2.59386	103.283	81.3881	85.5538	8.12386
59.8114	27.9293	35.0398	5.70807	101.134	80.8526	85.7885	8.8093
59.8469	23.8146	81.3707	11.8155	80.5445	82.1336	86.007	13.4472
59.8824	19.7742	258.008	19.2215	45.5989	82.6049	86.203	10.5587
59.9179	18.4046	293.224	50.586	21.5425	82.3037	86.3695	11.5613
59.9534	16.6887	294.277	81.5965	12.164	82.055	86.4984	14.8351
59.9889	15.7382	294.753	102.684	8.02736	80.4742	86.5809	13.8883
60.0244	15.313	298.042	103.833	6.25966	80.6395	86.6083	13.1324
60.0599	14.388	298.534	104	5.47586	81.9373	86.5725	10.8092
60.0954	13.1852	298.987	104.031	5.03343	82.1816	86.4676	9.43332
60.1309	12.1288	297.37	103.928	4.7552	82.1946	86.2919	9.18361
60.1664	12.453	289.667	103.833	4.50494	82.1685	86.0489	8.55993
60.2019	12.6793	271.71	102.783	4.41228	82.0594	85.7486	8.12386
60.2374	13.7824	220.86	104.034	4.48331	80.8483	85.4081	7.9371
60.2729	15.5862	176.952	104.008	4.81701	82.2863	85.0502	8.99642
60.3084	22.356	131.881	101.908	5.53777	82.2077	84.7015	8.373
60.3439	52.4298	101.249	92.4784	9.63319	79.7486	84.3893	13.6362
60.3794	144.207	73.9864	22.6399	20.9084	82.0027	84.1381	13.8883
60.4149	212.522	58.9018	8.77189	27.1787	80.87	83.966	12.5033
60.4504	276.196	45.2341	5.57802	46.3246	80.8091	83.8815	13.6992
60.4859	293.39	35.8004	5.35206	64.1194	80.17	83.8824	14.393
60.5213	298.599	30.4469	5.29636	100.443	80.6438	83.955	15.0246
60.5568	294.547	28.3272	4.8912	103.852	82.0768	84.0765	13.0065
60.5924	285.725	26.87	4.38758	103.864	82.0594	84.2176	11.2478
60.6278	265.774	24.9367	4.0727	102.938	80.9963	84.3474	9.99566
60.6633	234.152	22.2867	3.93077	102.957	81.0137	84.4374	9.80814
60.6988	165.133	20.449	3.70254	104.247	82.4914	84.4667	10.6839
60.7343	107.313	21.194	3.53915	104.893	83.2341	84.4248	11.6868
60.7698	61.4966	25.6734	3.95854	102.128	80.057	84.3136	11.1851
60.8053	46.6354	26.7689	4.45552	103.962	82.1641	84.1473	11.1224
60.8408	29.875	44.4583	5.88153	103.754	81.9198	83.95	10.9971
60.8763	22.5795	147.061	12.4184	101.27	81.1007	83.7525	15.3408
60.9118	21.0787	258.843	19.0908	80.7257	79.7834	83.5875	10.6213
60.9473	18.7561	292.454	51.6743	28.9663	78.7728	83.4846	10.2458
60.9828	16.9019	296.518	89.8353	14.0428	81.8196	83.4659	16.7978
61.0183	15.8597	296.092	103.716	9.50826	81.885	83.5429	13.6362
61.0538	15.6698	293.185	103.059	7.52649	82.0376	83.7152	13.1953
61.0893	15.0171	298.534	104.274	6.25966	81.1704	83.9706	10.9344
61.1248	13.4724	285.497	101.315	5.7824	82.5613	84.2876	10.4335
61.1603	12.7473	292.249	103.704	5.14786	79.1672	84.6387	9.80814
61.1958	12.3323	289.896	103.788	4.9685	81.9068	84.9946	9.93315
61.2313	12.3776	275.186	103.029	4.72121	81.9983	85.3283	10.0582
61.2668	13.1475	219.886	103.162	4.65322	81.1312	85.6183	8.99642
61.3023	14.9185	173.559	104.342	4.83247	81.2183	85.851	8.55993
61.3378	19.7972	113.618	104.289	5.46348	82.6093	86.0212	10.7465
61.3733	52.5858	96.1806	101.266	8.41972	82.3605	86.1312	13.3842
61.4088	136.452	67.7525	77.6539	18.0908	82.1597	86.1891	15.3408
61.4443	211.975	52.3887	15.1859	26.4591	81.5275	86.2062	11.3732
61.4798	253.419	47.2767	8.26087	45.8216	80.8091	86.1943	17.5598
61.5153	289.935	33.5538	6.7219	73.2425	81.2009	86.1635	14.1406
61.5508	296.853	31.8917	6.69396	100.47	82.3386	86.1206	15.0246
61.5862	285.345	28.9754	6.05196	104.148	82.3692	86.0683	12.4404
61.6217	267.37	27.0256	5.21283	102.699	80.7178	86.0056	11.0597
61.6572	240.793	26.0771	4.57907	103.693	81.8544	85.9287	9.68317
61.6927	218.09	23.4592	4.23629	103.249	81.3446	85.8319	9.49577
61.7282	143.96	20.426	3.81048	103.317	81.4186	85.7096	11.2478
61.7637	92.1051	20.5488	3.54532	104.335	82.5831	85.5572	12.1891
61.7992	57.1326	26.0926	3.39739	104.217	82.4434	85.372	11.6868
61.8347	37.8745	26.4345	3.54532	103.268	81.3576	85.154	10.7465
61.8702	31.6715	41.4317	3.62238	103.583	81.7455	84.9058	12.5033
61.9057	22.7569	150.111	4.76756	100.968	80.9527	84.6328	14.7087
61.9412	21.2247	272.627	5.9497	65.5408	81.5406	84.3422	10.5587
61.9767	17.6717	285.979	13.6614	19.6746	82.3954	84.0431	11.7496
62.0122	15.5635	294.328	33.3106	12.6448	79.0415	83.7458	17.4963
62.0477	14.7441	296.685	83.0294	9.57384	80.7221	83.4607	15.7204
62.0832	14.4561	295.164	102.805	7.73175	81.4491	83.1985	13.2583
62.1187	14.4789	297.667	103.492	6.49538	80.6699	82.9694	11.6241
62.1542	13.3137	299.986	104.205	5.90632	81.4273	82.7824	10.3709
62.1897	12.1891	299.246	104.072	5.35825	82.247	82.6454	9.80814
62.2252	11.7897	297.331	103.67	4.87265	82.0899	82.5638	9.18361
62.2607	11.6391	288.558	103.181	4.55436	81.6626	82.5405	8.93404
62.2962	12.3173	246.917	102.552	4.38758	81.1617	82.5753	8.87167
62.3317	13.6614	214.862	103.693	4.39993	80.4742	82.6635	8.0616
62.3672	14.6456	173.663	104.243	4.90357	81.8762	82.7965	8.0616
62.4027	20.9481	138.612	103.321	7.45809	82.522	82.961	8.24841
62.4382	32.5763	119.625	98.9672	12.6196	81.3533	83.1396	16.9247
62.4737	37.3571	93.5849	79.0791	12.0635	81.9634	83.3118	9.62069
62.5091	22.2482	80.8309	16.0339	12.5096	80.3655	83.4556	16.2271
62.5446	14.8654	63.3322	10.7465	19.5246	80.422	83.5498	14.8351
62.5801	11.4886	50.4224	12.8932	27.2436	81.5275	83.5763	14.4561
62.6156	11.5563	44.2565	9.53012	53.3612	82.3168	83.5228	12.8177
62.6511	11.3004	36.8005	7.56381	71.6134	82.0507	83.3847	10.6839
62.6866	11.1801	32.0962	6.24106	82.3452	81.7716	83.1662	10.0582
62.7221	11.2478	28.7175	5.5161	85.2633	81.2096	82.8804	8.93404
62.7576	10.7741	26.1082	5.58731	76.1108	79.9093	82.548	7.9371
62.7931	10.6388	24.4179	5.93111	59.411	81.9329	82.1949	7.43944
62.8286	10.1657	23.0269	8.19547	39.8896	82.3692	81.8491	7.00443
62.8641	9.86564	22.0556	9.86126	15.1795	79.28	81.5371	6.50778
62.8996	10.0982	20.5795	10.7309	9.39274	80.8875	81.2808	6.25966
62.9351	10.6989	19.4601	13.7717	6.58225	81.2183	81.0955	6.01167
62.9706	10.9921	19.0697	18.5141	5.30874	80.5873	80.9885	5.76382
63.0061	10.6989	18.6338	20.045	4.77992	81.9983	80.9595	5.57802
63.0416	9.98566	17.5954	17.1437	4.45861	82.2165	81.002	5.70188
63.0771	9.74565	16.8181	15.1922	4.14677	79.4405	81.1051	6.01167
63.1126	9.46829	16.4528	13.5732	4.11282	81.9678	81.2566	6.50778
63.1481	9.31095	16.0649	11.2854	4.08196	80.8222	81.4441	5.9497
63.1836	9.28098	15.9889	8.4353	4.10356	80.6308	81.6576	5.5161
63.2191	9.32593	15.609	6.12945	4.18998	82.1816	81.8893	5.20664
63.2546	9.16864	14.9791	4.59143	4.15603	82.3474	82.1339	4.89739
63.2901	8.82427	14.6456	3.96162	4.12517	81.8719	82.3878	4.83556
63.3256	8.56243	14.388	3.7488	4.10048	81.0093	82.6481	4.77374
63.3611	8.36801	14.5168	3.57614	4.10356	80.6656	82.9117	4.58834
63.3966	8.37549	14.5471	3.30804	4.09122	80.6743	83.1749	4.46478
63.4321	8.31568	14.4031	3.02778	4.0727	82.2034	83.4331	4.65013
63.4676	8.01678	14.1457	2.76923	3.99865	82.3648	83.6812	4.58834
63.5031	8.00184	14.0775	2.63693	3.86291	79.8094	83.9142	4.21776
63.5386	7.90474	13.737	2.52005	3.86908	80.9788	84.1278	4.15603
63.574	7.74046	13.737	2.42472	3.86908	81.6408	84.3186	4.09431
63.6095	7.77033	13.9791	2.40627	3.81356	80.8178	84.4848	3.90918
63.645	7.70313	13.8656	2.34478	3.85366	82.3779	84.6258	4.09431
63.6805	7.59863	13.8808	2.271	3.83515	82.3605	84.7418	3.97088
63.716	7.52401	13.7446	2.2249	3.80431	81.728	84.8337	3.97088
63.7515	7.38225	13.1701	2.15422	3.78272	81.8457	84.9029	3.97088
63.787	7.28528	12.8907	2.12042	3.72721	80.5134	84.951	3.7858
63.8225	7.37479	12.7397	2.15729	3.71796	79.9962	84.98	3.84749
63.858	7.30019	12.4229	2.12963	3.79814	82.3561	85.0064	4.03259
63.8935	7.2629	12.3399	2.12656	3.79197	81.7847	85.0202	3.90918
63.929	7.20324	12.1439	2.09891	3.84749	82.1946	85.0319	3.7858
63.9645	7.10631	12.0007	2.06511	3.83207	81.6888	85.0344	3.72413
64	7.07649	12.1137	2.04975	3.80122	80.7395	85.0113	3.6008

## Sheet: Figure 4i
ii		vi		i		iv		iii		v
t-SNE Dimension 1 (-)	t-SNE Dimension 2 (-)	t-SNE Dimension 1 (-)	t-SNE Dimension 2 (-)	t-SNE Dimension 1 (-)	t-SNE Dimension 2 (-)	t-SNE Dimension 1 (-)	t-SNE Dimension 2 (-)	t-SNE Dimension 1 (-)	t-SNE Dimension 2 (-)	t-SNE Dimension 1 (-)	t-SNE Dimension 2 (-)
-9.99978	0.08507	0.45284	-10.7383	-10.2156	12.9951	-0.71687	8.20823	6.38272	-11.9302	7.80183	-2.65842
-9.31477	-0.94046	-1.10804	-5.0507	-10.1706	14.1578	1.06138	6.68045	9.40524	-5.93344	6.04129	-0.77861
-7.9942	-1.36468	0.62077	-10.8598	-10.0702	14.1858	-2.17911	5.24762	8.31722	-12.1462	5.60204	-0.39184
-7.11768	-1.35932	-1.39617	-4.69817	-9.75348	13.3162	-1.93091	6.55066	6.19982	-6.77553	5.42782	-0.34102
-6.58165	-0.83696	2.62419	-11.8412	-8.95534	11.5804	0.34129	12.6844	10.9536	-7.41268	4.4054	-0.48885
-5.87067	-1.03107	2.0907	-7.91483	-6.44401	11.2868	-1.20234	5.44066	9.61247	-10.9759	2.70219	-0.69187
-5.984	-0.17947	-0.62841	-5.5331	-4.93586	13.6398	-2.95124	6.84231	5.61993	-9.68039	1.97182	-1.12067
-4.81222	0.12077	1.82756	-11.5069	-6.21086	15.0799	1.80019	8.76345	8.49556	-6.40071	1.82568	-1.34926
-6.94653	3.8666	2.14016	-7.87761	-9.06189	14.5571	-1.25472	4.39314	10.9048	-8.88821	1.71412	-2.47947
-8.04384	1.2414	-0.65803	-5.50454	-8.19403	11.0248	-2.05317	7.60186	6.67886	-11.4338	1.88192	-3.01378
-9.30968	0.99794	1.90173	-11.5321	-5.19785	12.6417	2.3432	6.49787	6.62297	-6.91065	2.91022	-4.13857
-9.10297	-0.13703	2.16532	-8.02937	-7.4887	15.3179	-4.22646	5.75985	11.0333	-8.13921	3.40627	-4.39701
-8.45322	-0.10473			-8.65715	11.1985	0.49958	9.39744	7.44717	-12.1219	3.9264	-4.47117
-8.79688	0.75991			-5.1241	13.9746	-0.48614	5.12039	5.52506	-7.63932	5.76921	-4.16525
-9.97807	1.33009			-8.47227	15.1104	-3.033	7.78815	10.6811	-6.7182	6.59875	-3.76772
-9.11382	2.02038			-7.06062	10.806	1.32998	5.78016	7.68555	-11.4685	7.24405	-3.16494
-8.72683	2.82449			-5.61076	14.7055	-3.48832	6.1342	5.66905	-8.67995	7.25026	-2.63575
-8.39316	2.15889			-9.0778	12.7119	4.60545	6.73167	10.0657	-6.4264	7.06655	-1.94797
-7.66763	2.68588			-4.93754	12.8906	-2.66661	4.82795	9.48624	-10.7174	4.78949	-0.76411
-6.94667	2.61394			-8.83638	15.3841	-1.07245	8.95746	5.85359	-9.94919
-6.43664	2.73839			-6.57304	10.8629	0.58541	5.55192	7.826	-6.61313
-6.17284	2.07612			-7.96635	15.6473	-3.99583	6.81098	10.3507	-8.41656
-5.31318	1.81682					2.47775	8.02751	8.11917	-11.472
-4.86917	1.19461					-2.93163	4.12456	5.94861	-7.82325
-4.62442	1.92639					-2.24971	8.18501	9.66452	-7.20956
						1.89544	7.15229	10.0813	-9.98514
						-2.10696	4.11289	6.55496	-10.9596
						-1.33921	7.36599	6.42742	-7.57484
						0.294	6.50278	10.0477	-7.06365
						-2.62873	5.97372
						1.17257	7.94407
						-3.83169	4.77632
						0.56639	8.46733
						-3.28437	5.21562
						0.57513	7.4653
