# Supplementary material for: Topographic design in wearable MXene sensors with in-sensor machine learning for full-body avatar reconstruction
Source: Nat Commun. 2022 Sep 9;13:5311. doi: 10.1038/s41467-022-33021-5 (PMC9461448; doi:10.1038/s41467-022-33021-5)
Supplement: Supplementary file 9 — Source Data [file 41467_2022_33021_MOESM9_ESM.zip › Source Data Fig. 5.xlsx]

## Sheet: Figure 5c
Time	left knee	right knee	left elbow	right elbow	left shoulder	right shoulder	back waist
0	393.542	550.597	149.476	196.04	8357.87	5506.37	380
0.03584	393.542	561.924	144.272	189.91	8058.37	973.323	370.769
0.07169	415.711	560.894	146.721	192.975	8340.85	4964.46	380
0.10753	429.88	554.715	146.415	189.91	8319.03	4362.88	386.155
0.14337	434.809	558.834	144.272	186.539	8193.1	2894.62	386.155
0.17922	445.902	554.715	146.108	186.846	8322.52	4765.3	392.311
0.21506	448.368	560.894	147.945	186.846	8228.8	3394	386.155
0.2509	458.231	558.834	153.457	189.604	8353.51	5224.62	389.233
0.28674	460.08	555.745	154.682	191.136	8323.39	5445.85	386.155
0.32259	454.532	550.597	154.682	194.814	8247.09	4343.18	386.155
0.35843	450.833	561.924	155.294	199.105	8130.47	2761.07	386.155
0.39427	456.381	569.133	159.275	212.593	8337.79	6006.82	392.311
0.43012	452.066	572.224	161.725	228.233	8363.99	6341.07	395.389
0.46596	444.669	573.254	167.238	258.3	8312.92	5258.07	392.311
0.5018	439.739	573.254	177.041	307.125	8274.98	4811.7	383.077
0.53765	434.809	574.284	181.943	327.715	8218.78	3278.29	376.923
0.57349	430.496	583.556	181.024	330.789	8183.96	3252.61	370.769
0.60933	434.193	583.556	209.221	332.941	8262.78	5439.13	373.846
0.64517	430.496	579.435	210.754	364.308	8274.98	5810.08	373.846
0.68102	425.567	574.284	211.367	404.009	8143.51	4971.12	373.846
0.71686	418.791	579.435	216.579	455.765	8075.3	2900.99	367.692
0.7527	419.406	580.465	221.179	501.408	8151.77	4408.89	364.616
0.78855	415.711	587.678	227.313	512.208	8101.36	3762.31	361.54
0.82439	418.791	589.739	228.539	477.964	8248.4	6061.24	364.616
0.86023	416.327	579.435	217.499	447.751	8236.2	5789.77	364.616
0.89607	407.704	589.739	201.557	416.019	7988.54	2337.53	355.388
0.93192	413.863	584.586	191.136	404.009	8295.47	4818.33	361.54
0.96776	408.936	583.556	185.314	375.076	8193.53	2507.75	361.54
1.0036	407.704	590.769	177.654	366.769	8083.98	3028.55	358.464
1.03945	410.167	588.708	175.203	363.693	8346.96	5291.55	358.464
1.07529	409.552	585.617	172.139	355.08	8319.9	4791.81	358.464
1.11113	408.32	584.586	167.851	350.775	8292.86	4441.78	361.54
1.14698	407.088	581.495	167.851	327.715	8307.25	2659.58	364.616
1.18282	403.393	580.465	165.707	320.646	8190.92	214.126	361.54
1.21866	402.778	586.647	167.851	322.49	8220.52	214.126	361.54
1.25451	405.857	570.163	170.608	311.427	8353.07	214.126	367.692
1.29035	394.773	583.556	164.175	300.981	8024.09	214.126	367.692
1.32619	404.009	576.344	172.752	289.616	8350.01	4415.46	392.311
1.36203	399.083	576.344	179.185	283.474	8232.72	214.126	401.546
1.39788	397.852	576.344	172.752	271.499	8214.43	214.126	407.704
1.43372	398.467	578.405	168.77	259.528	8237.51	3297.55	420.022
1.46956	402.778	575.314	171.527	255.538	8351.76	5708.63	423.103
1.50541	404.625	574.284	170.608	250.935	8315.97	5184.5	420.022
1.54125	404.009	567.073	168.157	246.025	8361.8	6505.63	423.103
1.57709	398.467	566.043	163.257	235.594	8244.04	5641.12	426.183
1.61294	397.852	563.983	163.563	230.073	8264.08	6341.07	432.344
1.64878	398.467	574.284	162.031	224.552	8241.43	6061.24	447.751
1.68462	409.552	578.405	163.563	223.632	8363.11	7990.85	466.246
1.72046	413.863	581.495	165.094	220.872	8355.69	7990.85	478.58
1.75631	418.791	586.647	162.95	218.112	8297.22	7099.9	481.665
1.79215	423.719	580.465	161.419	215.966	8288.06	6988.79	478.58
1.82799	415.711	581.495	158.663	212.593	8159.6	4937.86	460.08
1.86384	413.863	589.739	158.663	213.206	8250.58	6327.39	453.915
1.89968	416.943	582.526	158.969	216.273	8450.97	9522.07	456.998
1.93552	410.783	578.405	155.6	213.513	8353.94	6891.77	450.833
1.97137	406.472	577.374	153.457	213.206	8294.6	6068.04	441.588
2.00721	404.625	572.224	151.313	216.579	8293.73	6095.28	438.506
2.04305	399.699	574.284	149.17	212.593	8193.97	4212.02	432.344
2.07889	400.315	576.344	149.476	213.82	8271.93	6088.47	432.344
2.11474	402.162	576.344	149.17	213.513	8360.93	7434.74	429.264
2.15058	402.778	575.314	147.027	211.367	8364.42	7148.59	423.103
2.18642	400.315	574.284	145.496	204.929	8336.05	6471.3	420.022
2.22227	396.62	573.254	143.659	201.863	8284.14	5668.11	413.863
2.25811	394.158	574.284	141.822	199.105	8215.73	5715.39	407.704
2.29395	392.311	582.526	140.904	197.879	8169.6	4494.45	407.704
2.32979	396.005	583.556	142.741	203.089	8325.57	6526.24	410.783
2.36564	395.389	580.465	143.659	211.06	8338.23	6443.86	410.783
2.40148	392.926	575.314	145.19	220.259	8281.08	4997.74	407.704
2.43732	390.464	570.163	145.496	223.939	8219.22	4844.87	401.546
2.47317	386.77	572.224	146.721	225.779	7881.18	3671.58	389.233
2.50901	389.848	576.344	148.252	224.859	7589.27	5318.35	389.233
2.54485	391.079	574.284	150.089	227.619	7424.46	6430.14	389.233
2.5807	389.848	576.344	148.252	237.435	5288	6300.02	389.233
2.61654	389.848	573.254	146.415	246.639	4261.63	5979.64	392.311
2.65238	387.386	570.163	145.802	247.253	4098.96	4824.96	389.233
2.68823	383.693	575.314	143.965	247.56	3995.48	3426.19	386.155
2.72407	387.386	574.284	145.802	249.401	4395.87	5351.87	392.311
2.75991	388.002	575.314	145.802	248.787	4817.52	5715.39	386.155
2.79575	389.233	572.224	146.415	245.719	4436.14	6177.07	386.155
2.8316	387.386	572.224	145.19	247.866	4392.65	5553.49	380
2.86744	386.77	565.013	147.639	244.491	3864.75	5191.19	380
2.90328	382.462	568.103	148.252	244.184	3515.4	3226.95	373.846
2.93913	385.539	570.163	150.395	255.845	3743.91	5325.05	376.923
2.97497	384.924	571.193	148.558	276.719	4580.97	6054.43	376.923
3.01081	384.924	573.254	145.802	305.282	5701.87	5925.32	376.923
3.04665	385.539	572.224	149.17	295.145	6053.04	5492.91	373.846
3.0825	384.308	580.465	146.108	286.852	6309.93	3015.78	370.769
3.11834	384.924	587.678	156.213	282.246	7136.94	2678.59	370.769
3.15418	388.002	588.708	155.6	267.508	7550.16	3451.97	370.769
3.19003	390.464	582.526	160.194	269.043	8044.92	4244.78	373.846
3.22587	387.386	581.495	161.113	258.914	8261.03	3009.39	370.769
3.26171	388.002	574.284	166.013	255.845	8305.07	5311.65	373.846
3.29756	385.539	569.133	157.131	260.756	8253.19	214.126	373.846
3.3334	383.077	574.284	154.069	251.549	8191.36	214.126	386.155
3.36924	386.155	576.344	153.151	249.401	8336.92	214.126	395.389
3.40509	388.002	569.133	152.538	245.105	8401.99	214.126	410.783
3.44093	386.155	560.894	152.844	234.367	8271.06	541.537	410.783
3.47677	387.386	568.103	153.457	225.779	8143.94	2488.81	423.103
3.51261	389.848	559.864	158.356	224.859	8339.97	4185.84	447.751
3.54846	384.308	562.954	160.806	216.273	8212.68	4212.02	453.915
3.5843	387.386	560.894	161.725	218.419	8350.89	6553.73	466.246
3.62014	386.77	557.804	159.581	217.192	8360.06	7962.55	469.329
3.65599	384.308	556.775	157.438	214.126	8316.85	7120.76	475.497
3.69183	383.077	557.804	153.763	212.287	8335.17	7497.78	481.665
3.72767	380.615	556.775	151.926	208.914	8311.61	7274.01	478.58
3.76351	376.307	567.073	148.558	204.622	8209.64	5728.9	472.413
3.79936	379.384	573.254	147.945	204.316	8353.07	8040.43	478.58
3.8352	377.538	582.526	146.415	202.476	8332.99	7617.08	484.749
3.87104	376.307	589.739	147.027	200.944	8308.12	7350.82	481.665
3.90689	375.692	585.617	149.783	200.637	8331.25	7596	466.246
3.94273	371.999	584.586	149.17	198.798	8235.33	6020.42	456.998
3.97857	370.769	577.374	147.027	199.411	8218.34	5749.19	460.08
4.01442	366.462	587.678	143.353	197.266	8078.77	3723.41	456.998
4.05026	374.461	585.617	144.272	204.009	8363.11	8104.25	460.08
4.0861	374.461	580.465	143.965	203.702	8360.06	7863.59	456.998
4.12194	374.461	575.314	142.435	202.476	8311.61	7002.66	453.915
4.15779	370.153	576.344	140.292	201.557	8185.7	4172.75	444.669
4.19363	371.384	581.495	139.374	200.944	8220.09	4540.58	435.425
4.22947	375.692	579.435	139.68	200.637	8350.89	6485.03	435.425
4.26532	377.538	570.163	140.292	197.879	8354.82	6526.24	426.183
4.30116	373.23	571.193	139.68	194.201	8158.29	3581.03	416.943
4.337	376.307	570.163	143.353	193.588	8217.91	4376.02	420.022
4.37285	376.923	571.193	149.17	192.055	8209.2	4231.67	416.943
4.40869	376.923	576.344	149.783	190.829	8206.59	4205.48	416.943
4.44453	380.615	575.314	152.844	193.894	8347.4	6375.31	429.264
4.48037	379.384	575.314	151.313	196.653	8136.55	6211.19	435.425
4.51622	380	571.193	148.864	200.944	6074.71	6163.43	450.833
4.55206	378.769	563.983	147.027	201.557	6317.47	4931.21	463.163
4.5879	377.538	565.013	144.578	199.718	4868.3	3214.13	472.413
4.62375	378.769	570.163	144.884	203.702	3710.58	4172.75	484.749
4.65959	389.233	570.163	144.884	211.673	3600.81	5843.94	487.833
4.69543	388.002	572.224	142.435	211.98	3648.73	4931.21	481.665
4.73128	388.002	566.043	141.822	214.739	3585.78	5749.19	475.497
4.76712	383.077	561.924	139.986	212.287	3512.24	4238.23	466.246
4.80296	381.231	560.894	139.68	212.593	4054.19	3911.74	456.998
4.8388	381.231	562.954	139.68	210.447	3956.38	4231.67	450.833
4.87465	383.693	560.894	142.435	210.14	3704.23	5803.31	450.833
4.91049	381.846	555.745	142.741	213.513	3968.75	5627.62	447.751
4.94633	376.923	552.656	143.965	217.192	4678.45	3336.11	447.751
4.98218	378.153	550.597	142.129	222.099	5801.24	2621.58	438.506
5.01802	379.384	554.715	145.496	230.993	6135.6	2350.12	429.264
5.05386	383.077	548.537	151.007	234.367	6805.81	4042.07	429.264
5.08971	385.539	554.715	152.232	237.128	7384.2	1706.24	423.103
5.12555	397.236	553.685	169.995	239.889	7870.37	4074.7	429.264
5.16139	405.857	552.656	162.644	250.935	8099.62	4310.35	426.183
5.19723	402.162	547.508	189.91	260.142	7996.35	3678.06	435.425
5.23308	405.241	553.685	180.105	276.719	7869.5	214.126	423.103
5.26892	405.857	558.834	171.833	296.066	8286.32	214.126	444.669
5.30476	414.479	565.013	171.833	284.702	8359.62	214.126	441.588
5.34061	415.711	571.193	164.788	270.578	8344.34	214.126	444.669
5.37645	423.719	574.284	159.275	267.202	8288.93	4646.2	441.588
5.41229	428.647	568.103	158.356	253.39	8297.22	2913.73	441.588
5.44814	423.103	570.163	155.294	240.503	8163.51	2299.79	444.669
5.48398	422.487	557.804	158.05	245.412	8301.58	3009.39	456.998
5.51982	413.863	565.013	161.419	239.276	8092.23	1799.45	450.833
5.55566	421.871	561.924	168.77	240.81	8357.44	6347.92	456.998
5.59151	416.943	556.775	173.671	238.969	8344.78	7350.82	453.915
5.62735	410.167	551.626	171.22	234.674	8271.49	6656.97	456.998
5.66319	403.393	555.745	166.626	229.766	8183.09	5304.95	460.08
5.69904	404.009	543.39	171.527	230.686	8312.92	7371.79	469.329
5.73488	392.311	556.775	170.914	225.166	8010.65	2792.84	469.329
5.77072	400.315	554.715	188.991	229.46	8360.06	8075.88	484.749
5.80657	398.467	552.656	198.798	227.619	8350.01	7898.91	475.497
5.84241	367.077	544.419	248.716	244.7	8120.18	7910.88	343.087
5.87825	371.999	552.656	247.621	243.97	8103.67	7899.06	340.012
5.91409	370.769	550.597	250.177	247.256	8228.94	8012.24	343.087
5.94994	367.077	546.478	249.447	247.256	8223.13	8008.48	343.087
5.98578	368.923	548.537	246.891	244.7	8144.23	7933.97	340.012
6.02162	365.231	542.36	252.003	256.75	8196.14	7991.14	343.087
6.05747	368.923	547.508	272.457	326.559	8120.76	7916.65	340.012
6.09331	359.079	533.096	324.365	460.262	8225.46	8013.69	355.388
6.12915	368.307	546.478	429.458	619.383	8000.97	7796.49	352.312
6.165	362.77	538.243	730.323	849.301	8223.13	8014.84	367.692
6.20084	365.231	543.39	1065.13	1104.92	8088.04	7882.33	361.54
6.23668	362.77	541.331	1592.26	1426.37	8163.66	7957.64	361.54
6.27252	366.462	546.478	2508.52	1759.5	8129.16	7922.71	364.616
6.30837	365.846	546.478	3944.52	2392.47	8231.84	8022.36	373.846
6.34421	365.231	545.449	5658.78	3540.22	8229.23	8011.09	376.923
6.38005	365.231	543.39	6838	4896.92	8214.72	8008.19	383.077
6.4159	362.155	539.272	9506.95	6634.38	8189.18	7985.37	383.077
6.45174	362.155	539.272	10697.3	8627.22	8134.67	7933.39	383.077
6.48758	365.846	545.449	11899.5	9642.27	8138.15	7943.78	383.077
6.52343	364.616	543.39	12529.4	11082.5	8245.78	8046.65	389.233
6.55927	364	543.39	12785.3	12357.1	8228.94	8026.41	386.155
6.59511	357.848	535.155	12800	12756	8221.39	8022.94	386.155
6.63095	360.924	542.36	12578.3	12576.4	8084.85	7889.83	383.077
6.6668	357.233	539.272	12702.7	12703.2	8161.05	7964.28	386.155
6.70264	362.77	553.685	12590.5	12589.6	8091.8	7907.42	383.077
6.73848	362.77	554.715	12804.7	12808.5	8223.71	8039.42	389.233
6.77433	362.155	558.834	12808.9	12814.1	8226.33	8035.37	389.233
6.81017	360.309	562.954	12784.8	12791	8211.81	8013.69	392.311
6.84601	360.309	562.954	12733.8	12740	8180.19	7984.21	386.155
6.88186	359.079	557.804	12685.7	12691.8	8150.9	7943.49	380
6.9177	365.846	563.983	12589.6	12595.2	8091.51	7884.64	370.769
6.95354	367.077	563.983	12818.4	12824.1	8232.13	8014.84	376.923
6.98938	366.462	560.894	12847.7	12853.4	8250.14	8028.14	373.846
7.02523	370.153	560.894	12737.6	12742.3	8182.51	7963.99	370.769
7.06107	368.923	555.745	12734.3	12739.5	8180.77	7965.15	373.846
7.09691	366.462	553.685	12625.9	12630.6	8113.81	7902.52	370.769
7.13276	372.615	561.924	12597.1	12600.9	8096.43	7884.35	367.692
7.1686	373.23	561.924	12808.9	12794.3	8226.62	8005.59	370.769
7.20444	373.23	559.864	12809.9	12770.7	8227.2	8002.99	367.692
7.24029	370.769	556.775	12778.7	12117.3	8209.2	7989.99	364.616
7.27613	368.307	554.715	12724.9	10397	8177.87	7962.83	364.616
7.31197	368.923	554.715	12656.5	7944.94	8134.09	7920.11	361.54
7.34781	370.769	557.804	9780.19	5419.65	8166.85	7954.46	361.54
7.38366	369.538	557.804	7339.76	2881.98	8227.2	8016	364.616
7.4195	367.077	553.685	8124.33	1757.62	8227.2	8013.11	364.616
7.45534	366.462	553.685	7220.29	1144.38	8185.7	7977.28	364.616
7.49119	362.77	550.597	1895.55	922.985	8183.09	7976.12	361.54
7.52703	365.231	553.685	984.17	793.838	8110.33	7910.02	361.54
7.56287	367.077	556.775	728.478	731.43	8180.19	7980.45	364.616
7.59872	365.231	552.656	598.405	704.868	8230.1	8072.12	367.692
7.63456	365.846	553.685	548.758	674.267	8188.6	8034.79	367.692
7.6704	362.155	549.567	544.347	659.526	8217.33	8071.25	370.769
7.70624	360.309	545.449	502.102	627.483	8156.41	8014.84	367.692
7.74209	362.77	549.567	458.795	605.396	8116.13	7985.65	361.54
7.77793	364	554.715	423.592	591.414	8190.05	8057.07	364.616
7.81377	365.231	556.775	401.605	574.862	8229.23	8096.72	364.616
7.84962	365.846	556.775	384.388	562.727	8227.2	8088.9	364.616
7.88546	365.231	555.745	381.825	561.992	8217.04	8073.85	361.54
7.9213	362.155	551.626	418.094	593.622	8196.14	8048.68	358.464
7.95715	367.692	558.834	488.518	667.264	8074.14	7933.1	355.388
7.99299	368.923	560.894	637.425	857.071	8198.75	8055.04	361.54
8.02883	368.307	561.924	881.5	1205.86	8231.84	8055.04	361.54
8.06467	367.692	560.894	1378.07	1753.47	8228.07	8043.76	358.464
8.10052	364.616	558.834	2187.88	2176.46	8217.33	8035.95	358.464
8.13636	364	555.745	3329.41	2569.53	8149.16	7966.88	352.312
8.1722	367.692	559.864	4910.23	3362.59	8114.39	7934.83	355.388
8.20805	369.538	559.864	7037.84	5361.79	8199.33	8013.4	358.464
8.24389	360.924	546.478	9037.27	7338.49	8212.97	8011.66	358.464
8.27973	367.077	556.775	10992.6	8826.14	8036.53	7853.51	349.237
8.31558	364.616	551.626	12202.2	10823.6	8201.95	8017.73	355.388
8.35142	362.155	547.508	12415.7	12004.1	8159.89	7974.97	352.312
8.38726	368.923	557.804	12614.6	12281.3	8113.52	7928.77	349.237
8.4231	355.388	538.243	12916.4	12835.4	8292.28	8102.22	358.464
8.45895	363.385	551.626	12427	12424.6	7991.43	7810.88	349.237
8.49479	363.385	551.626	12773	12774	8204.27	8016	361.54
8.53063	359.694	546.478	12779.6	12784.4	8208.33	8022.36	361.54
8.56648	357.848	545.449	12643.8	12648.5	8125.11	7961.97	358.464
8.60232	362.77	553.685	12576.9	12581.6	8083.69	7924.73	358.464
8.63816	362.77	552.656	12795.7	12800.9	8217.91	8051.86	364.616
8.67401	360.309	549.567	12807.5	12813.2	8225.17	8062.28	367.692
8.70985	360.924	551.626	12734.8	12740.4	8180.48	8022.36	361.54
8.74569	360.309	549.567	12778.7	12784.8	8207.75	8046.94	361.54
8.78153	357.233	543.39	12762.6	12768.8	8197.88	8037.11	358.464
8.81738	360.924	549.567	12643.8	12648.9	8124.53	7941.47	352.312
8.85322	360.309	548.537	12802.8	12808.5	8222.26	8031.9	355.388
8.88906	358.464	545.449	12804.2	12809.9	8223.13	8028.14	355.388
8.92491	359.694	546.478	12735.3	12740	8180.77	7979.59	352.312
8.96075	358.464	544.419	12780.6	12786.3	8208.91	8009.64	352.312
8.99659	356.003	540.302	12750.4	12755.6	8190.05	7988.25	352.312
9.03244	360.924	547.508	12657.9	12658.8	8133.22	7927.33	346.162
9.06828	359.694	545.449	12855.8	12845.8	8255.08	8045.79	352.312
9.10412	359.079	545.449	12805.2	12782.5	8224.01	8023.52	352.312
9.13996	357.233	543.39	12799.5	12355.2	8220.52	8021.78	352.312
9.17581	357.233	545.449	12738.6	11187.3	8183.09	7983.05	352.312
9.21165	353.542	540.302	11600.3	9630.72	8182.51	7976.41	352.312
9.24749	359.079	550.597	12586.3	7343.58	8090.06	7890.4	346.162
9.28334	359.079	551.626	11100.4	4678	8230.39	8026.99	355.388
9.31918	357.233	548.537	7337.22	2877.34	8222.84	8037.69	355.388
9.35502	355.388	545.449	7562.96	1931.9	8197.01	7985.37	349.237
9.39087	354.773	543.39	6413.71	1567.45	8148.29	7944.65	346.162
9.42671	354.158	543.39	3748.83	1349.63	8134.67	7931.08	346.162
9.46255	357.848	551.626	1549.79	1092.28	8136.7	7929.64	346.162
9.49839	357.848	553.685	903.349	928.174	8231.84	8036.53	349.237
9.53424	352.312	543.39	682.376	813.797	8228.07	8051.57	349.237
9.57008	356.618	549.567	624.905	732.168	8101.07	7940.32	340.012
9.60592	354.158	544.419	549.125	698.967	8196.14	8062.85	346.162
9.64177	355.388	546.478	500.266	659.895	8124.24	7960.81	343.087
9.67761	358.464	552.656	462.097	634.847	8150.32	7988.54	346.162
9.71345	357.848	553.685	437.523	622.696	8233.88	8069.8	346.162
9.7493	357.233	554.715	419.194	607.973	8229.23	8062.85	349.237
9.78514	426.799	248.173	406.78	552.347	8168.88	8180.19	996.523
9.82098	425.567	248.173	404.009	614.786	8159.6	8167.14	1165.26
9.85682	422.487	246.025	402.162	707.986	8122.79	8117.87	1344.04
9.89267	421.255	246.946	436.658	849.229	8127.43	8126.27	1580.35
9.92851	416.943	245.719	452.066	987.167	8034.51	8062.28	1618.27
9.96435	428.031	252.469	442.82	1100.82	8042.02	8019.18	1798.82
10.0002	445.902	269.35	489.993	1214.43	8172.07	8153.8	1941.86
10.036	463.163	273.341	481.973	1205.35	8159.02	8152.93	2018.32
10.0719	475.497	273.955	460.697	1181.54	8121.05	8148.87	2104.5
10.1077	471.18	269.35	470.254	1249.55	7927.04	8075.88	2133.26
10.1436	464.396	261.369	573.357	1350.96	7827.29	8045.5	2171.64
10.1794	466.246	261.062	697.139	1465.83	7894.73	8081.38	2152.45
10.2153	467.479	260.449	753.571	1517.53	7672.31	8020.05	2219.65
10.2511	475.497	259.835	839.592	1581.3	7483.19	7941.18	2383.27
10.2869	479.197	264.132	930.759	1700.22	7517.81	8169.17	2615.25
10.3228	481.048	258.607	917.991	1633.45	7485.48	8079.35	2838.64
10.3586	481.048	259.221	980.619	1582.87	7498.64	8043.47	3268.99
10.3945	477.964	253.697	1027.41	1672.04	7642.17	8120.47	3842.34
10.4303	480.431	252.162	952.566	1702.44	7483.77	8192.66	4251.87
10.4662	472.413	244.184	983.425	1776.93	7243.55	7965.43	4322.14
10.502	476.113	246.946	1083.31	1996.33	7579.67	8139.31	4422.71
10.5378	479.814	244.184	1091.75	2113.77	7447.74	8064.59	4211.76
10.5737	489.067	247.866	1119.89	2121.12	7410.89	8050.99	4161.67
10.6095	490.918	254.924	1170.9	2114.41	7479.48	8125.11	4241.84
10.6454	479.197	244.184	1176.22	2097.15	7494.64	7965.15	4191.71
10.6812	483.515	250.935	1215.37	2106.74	7526.11	8092.96	4312.09
10.7171	476.73	253.083	1204.09	2246.24	7458.89	8033.64	4231.81
10.7529	475.497	248.173	1207.85	2346.65	7428.32	8054.17	4191.71
10.7887	472.413	246.025	1202.53	2422.82	7551.31	8029.88	4191.71
10.8246	471.796	248.48	1160.25	2446.63	7585.11	8114.1	4201.73
10.8604	471.796	250.321	1040.83	2425.71	7541.28	8166.56	4151.66
10.8963	467.479	251.242	959.422	2181.24	7501.22	8148.29	4041.67
10.9321	465.013	252.162	884.375	1855.35	7493.78	8130.32	4061.65
10.968	462.547	250.935	791.438	1635.34	7527.83	8083.11	4211.76
11.0038	456.381	251.855	706.126	1418.9	7611.48	8029.3	4031.68
11.0396	465.63	261.983	662.756	1272.45	7594	8117.58	4081.63
11.0755	473.03	277.026	623.448	1150.86	7760.52	8136.41	3852.28
11.1113	476.113	278.254	599.942	1063.63	7640.17	8132.35	3554.79
11.1472	475.497	284.702	585.411	1001.83	7673.46	8129.74	3200.26
11.183	476.73	289.923	561.924	936.988	7692.7	8030.17	2789.98
11.2189	482.281	285.931	541.537	885.308	7608.62	7986.81	2508.78
11.2547	484.749	295.145	520.542	863.222	7581.1	8119.02	2267.72
11.2905	477.964	286.238	488.142	812.868	7502.36	7901.36	1970.52
11.3264	495.237	296.68	490.61	806.966	7769.44	8125.98	1865.51
11.3622	490.301	290.845	470.563	779.019	7717.4	8048.1	1656.22
11.3981	490.301	294.53	465.63	758.535	7867.05	8069.22	1485.68
11.4339	490.918	290.845	463.78	738.061	7846.88	8031.61	1334.62
11.4698	499.556	301.288	465.938	730.928	8026.12	8144.52	1202.84
11.5056	505.11	309.276	465.321	708.606	8018.89	8168.3	1090.19
11.5414	509.431	315.729	456.689	688.463	8141.34	8157.28	996.523
11.5773	511.282	321.875	456.381	669.259	8147.42	8141.92	865.71
11.6131	511.9	319.417	443.745	643.562	8058.51	8086.59	781.813
11.649	513.134	311.734	420.639	626.542	8062.57	8060.54	716.665
11.6848	519.924	312.963	412.015	614.786	8160.18	8157.57	688.773
11.7207	516.22	314.5	392.619	592.83	8172.07	8171.2	633.04
11.7565	517.455	317.265	371.384	565.322	8165.69	8179.9	577.374
11.7924	518.69	314.807	350.159	539.066	8143.07	8157.28	531.038
11.8282	515.603	307.433	324.949	514.369	8138.73	8150.03	494.003
11.864	510.048	301.903	300.059	488.142	8079.93	8080.51	447.751
11.8999	521.777	300.981	287.159	478.272	8175.26	8152.64	494.003
11.9357	521.159	298.216	277.026	468.096	8192.66	8170.33	503.259
11.9716	510.048	291.152	268.122	454.532	8031.61	8017.16	466.246
12.0074	512.517	289.616	270.271	455.148	8171.78	8136.99	466.246
12.0433	503.876	284.702	265.053	449.909	8097.01	8049.55	429.264
12.0791	500.173	282.553	261.676	450.525	8089.77	8042.89	420.022
12.1149	504.493	284.395	266.281	459.156	8184.25	8141.63	429.264
12.1508	500.173	283.781	272.42	462.855	8158.73	8114.1	429.264
12.1866	498.939	283.474	277.333	469.329	8176.42	8136.99	456.998
12.2225	495.237	282.246	279.482	470.254	8141.92	8105.41	484.749
12.2583	490.918	282.86	281.324	465.321	8081.67	8046.07	494.003
12.2942	488.45	285.009	285.009	461.313	8082.25	8049.26	466.246
12.33	492.769	291.766	290.845	462.855	8184.54	8150.61	494.003
12.3658	489.067	294.53	293.302	458.539	8145.39	8114.39	540.302
12.4017	487.216	296.373	293.609	456.381	8130.32	8093.54	605.199
12.4375	490.918	302.824	291.459	454.224	8121.92	8092.67	725.966
12.4734	489.684	305.896	298.523	450.525	8059.67	8026.12	865.71
12.5092	492.769	309.583	306.511	456.998	8090.64	8091.22	931.07
12.545	499.556	321.875	332.326	493.077	8177.29	8190.05	1155.87
12.5809	503.876	334.786	398.16	570.884	8175.26	8189.18	1249.86
12.6167	511.9	354.465	465.013	653.777	8162.21	8192.37	1381.77
12.6526	526.098	381.231	556.363	765.672	8129.45	8158.15	1599.3
12.6884	528.568	406.164	574.593	822.189	8063.43	8103.38	1665.71
12.7243	527.951	445.286	557.907	868.198	7927.9	8125.98	1903.67
12.7601	535.361	473.646	601.178	960.356	7866.76	8181.64	2085.34
12.7959	532.891	487.525	601.178	1010.56	7753.05	8182.22	2133.26
12.8318	519.307	482.281	557.598	974.695	7647.34	8084.85	2190.84
12.8676	529.803	479.814	633.349	1022.73	7660.54	8055.91	2248.48
12.9035	543.39	499.865	750.468	1115.51	7757.94	8067.77	2373.63
12.9393	561.924	527.951	843.323	1193.76	7750.46	8074.72	2470.13
12.9752	579.229	573.666	913.32	1234.18	7743.85	8061.41	2586.19
13.011	583.556	589.12	842.701	1166.51	7737.23	8131.48	2741.38
13.0468	568.721	592.212	756.363	1094.56	7691.84	8048.68	2877.6
13.0827	561.924	583.556	735.269	1134.9	7520.1	8095.85	3092.46
13.1185	548.331	574.284	708.296	1200.33	7600.02	8041.74	3170.83
13.1544	547.096	589.429	800.443	1311.69	7510.66	8071.54	3387.04
13.1902	556.981	590.357	964.096	1411.03	7534.7	8135.83	3465.91
13.2261	548.949	587.265	1067.69	1478.75	7574.51	8122.5	3259.16
13.2619	538.449	567.794	1160.25	1531.41	7539.57	8100.78	3180.64
13.2978	529.803	551.111	1185.93	1469.29	7585.4	8099.33	2848.38
13.3336	516.22	514.06	1029.6	1260.84	7557.32	7968.03	2663.72
13.3694	517.455	515.294	950.696	1151.17	7614.35	8090.93	2683.12
13.4053	515.603	508.196	938.234	1090.19	7580.53	8104.25	2760.82
13.4411	507.579	479.506	1023.04	1061.13	7579.95	8105.41	2770.54
13.477	502.025	506.962	1098.63	1079.88	7494.06	8108.89	2624.94
13.5128	506.345	534.434	1098.94	1140.54	7423.74	8051.57	2624.94
13.5487	511.282	524.555	970.642	1106.13	7373.5	8019.76	2518.45
13.5845	514.986	503.567	897.134	1083	7450.6	8057.07	2955.62
13.6203	513.134	483.515	822.499	1048.33	7525.25	8122.21	3210.07
13.6562	504.493	475.497	733.719	1029.6	7474.9	8121.05	3318.14
13.692	498.322	465.938	666.781	988.414	7515.81	8107.15	3180.64
13.7279	492.152	447.751	600.56	926.71	7436.6	8002.99	2906.84
13.7637	485.983	445.286	553.583	880.641	7520.1	7993.46	2595.87
13.7996	487.216	436.041	539.375	851.717	7762.54	8090.06	2354.36
13.8354	492.152	442.204	521.777	818.46	7856.68	8143.07	2200.44
13.8712	481.048	425.259	492.152	766.603	7708.21	7941.76	1875.05
13.9071	486.599	422.487	497.088	757.914	7821.53	8136.12	1751.24
13.9429	484.132	406.472	489.376	736.82	7908	8121.05	1561.4
13.9788	481.665	394.465	477.655	710.465	7821.82	8062.57	1391.21
14.0146	484.132	395.389	468.096	697.759	7981.32	8160.18	1278.1
14.0505	486.599	392.926	455.457	677.621	8054.17	8211.52	1155.87
14.0863	487.833	395.697	437.582	651.3	8040	8206.59	1080.81
14.1221	494.62	398.467	412.631	625.923	8068.06	8181.35	1005.88
14.158	495.854	397.236	392.003	601.488	8099.33	8141.34	903.047
14.1938	499.556	396.62	375.692	578.92	8052.73	8099.33	819.082
14.2297	513.134	401.546	363.693	566.249	8159.89	8187.73	753.881
14.2655	508.196	408.936	352.005	550.802	8064.3	8079.64	679.479
14.3014	511.9	422.795	351.697	544.008	8168.3	8199.33	651.61
14.3372	509.431	416.019	342.779	527.951	8166.85	8198.17	586.647
14.373	500.173	406.472	328.945	510.974	8085.72	8105.12	512.517
14.4089	491.535	391.079	324.027	501.099	8047.81	8058.23	494.003
14.4447	489.067	384	311.427	492.152	8078.77	8092.38	503.259
14.4806	492.769	389.54	302.824	487.216	8208.33	8216.46	531.038
14.5164	490.301	382.769	298.523	474.88	8217.62	8219.07	512.517
14.5523	485.983	374.153	288.695	462.238	8183.96	8185.12	503.259
14.5881	483.515	371.692	273.955	451.141	8182.22	8183.38	521.777
14.6239	718.277	631.307	124.542	105.255	8068.35	8032.77	552.656
14.6598	751.027	771.135	125.845	106.937	8179.03	8140.76	626.851
14.6956	777.839	906.16	129.105	108.161	8214.72	8175.84	713.565
14.7315	737.626	949.512	135.624	110.149	8225.75	8186.57	750.778
14.7673	738.371	997.396	153.23	116.268	8215.59	8177.87	738.371
14.8032	765.176	1210.49	191.51	134.017	8200.79	8163.08	738.371
14.839	898.69	1468.41	240.494	172.599	8124.82	8089.19	875.042
14.8748	964.471	1685.21	314.832	253.85	8193.53	8163.08	980.93
14.9107	1024.35	1735.39	356.741	346.469	8229.23	8199.33	1199.71
14.9465	1058.82	1710.29	397.378	413.709	8013.98	7989.7	1325.19
14.9824	1142.85	2050.61	486.205	486.599	8187.44	8157.86	1306.35
15.0182	1376.24	2823.58	566.867	528.414	8148.87	8124.24	1369.19
15.0541	2037.59	4616.94	683.07	557.135	8110.04	8072.12	1388.06
15.0899	3597.65	10382	868.416	597.159	8191.5	8161.05	1388.06
15.1258	8834.78	18575.7	1073.81	642.169	8212.1	8186.57	1444.72
15.1616	16127.8	24375.6	1464.09	671.117	8210.07	8190.05	1514.06
15.1974	24189.8	28259.6	1651.27	700.083	8185.41	8141.05	1507.75
15.2333	28901.1	29101.1	1960.47	752.485	8183.67	8151.48	1482.53
15.2691	29749.2	29400.6	2431.83	807.898	8126.56	8080.22	1438.42
15.305	30027.2	29906.8	3367.13	888.887	8190.34	8082.25	1388.06
15.3408	30138.8	30099.9	3429.62	946.646	8213.85	7888.67	1350.33
15.3766	30075.2	30072.6	3530.76	910.363	8199.04	7844.58	1413.23
15.4125	30019.4	30018.2	3307.28	789.109	8187.44	7765.99	1463.62
15.4483	30018.2	30018.2	2712.72	683.816	8185.12	7664.85	1400.65
15.4842	29622.9	29622.9	2067.78	582.01	8096.14	7688.39	1400.65
15.52	30062.2	30062.2	1776.55	541.074	8196.14	7741.83	1381.77
15.5559	30106.3	30107.6	1492.07	507.116	8204.85	7753.62	1306.35
15.5917	29342.9	29344.1	1303.53	453.299	8033.35	7734.93	1281.23
15.6275	30044.1	30044.1	1214.44	422.179	8189.47	7792.75	1381.77
15.6634	30057	30057	1139.74	387.386	8191.5	7710.51	1318.91
15.6992	29864.1	29865.4	1053.41	361.693	8149.45	7745.57	1406.94
15.7351	30085.6	30085.6	995.572	338.629	8199.92	7726.02	1256.13
15.7709	29088.4	29087.1	921.005	315.114	7978.43	7489.2	1274.96
15.8068	29354.4	29354.4	874.6	299.291	8039.42	7595.43	1256.13
15.8426	29480.1	29480.1	797.804	288.541	8069.51	7688.96	1256.13
15.8785	29993.5	29993.5	733.244	287.927	8182.22	7824.13	1199.71
15.9143	29468.6	29467.3	654.926	280.557	8055.33	7752.76	1174.65
15.9501	30114.1	30110.2	575.863	274.109	8193.53	7880.02	1087.06
15.986	30149.2	30124.5	521.039	260.756	8193.24	7964.28	1080.81
16.0218	30076.5	29635.8	469.564	244.031	8170.91	8085.43	1037.09
16.0577	29958.6	29085.8	413.555	220.719	8139.6	8073.56	980.93
16.0935	29589.4	28146.4	362.638	197.572	8087.46	8015.71	955.993
16.1293	29514.8	27305.7	313.086	178.113	8073.27	8029.3	881.264
16.1652	30133.6	25482.7	273.397	167.238	8215.3	8177	843.944
16.201	26972.3	21847	237.88	160.194	8220.52	8167.72	868.82
16.2369	17873.8	15858.4	213.709	178.573	8217.04	8167.43	825.296
16.2727	15067.2	11122	195.427	165.707	8183.67	8149.45	769.396
16.3086	13496.4	7246.11	182.807	157.438	8175.26	8139.6	744.574
16.3444	10266.6	4460.31	174.976	151.926	8111.2	8066.91	732.168
16.3803	6977.89	3425.41	172.148	150.242	8225.75	8190.34	688.773
16.4161	2901.51	2928.03	176.499	146.262	8201.37	8154.96	732.168
16.4519	2075.12	2613.05	183.025	143.659	8181.93	8149.16	707.366
16.4878	1788.66	2497.7	185.418	142.435	8193.24	8173.23	688.773
16.5236	1635.85	2244.77	176.716	139.68	8160.47	8138.44	682.577
16.5595	1558.49	2063.63	171.061	137.537	8134.38	8109.18	688.773
16.5953	1556.98	1979.44	172.148	136.312	8229.81	8205.43	806.655
16.6312	1536.52	1912.2	167.581	133.252	8227.78	8205.14	980.93
16.667	1516.84	1812.28	163.667	132.333	8219.07	8196.14	1074.56
16.7028	1448.75	1691.29	163.667	131.262	8190.05	8167.43	1143.35
16.7387	1308.36	1572.89	163.015	130.65	8154.38	8132.93	1118.33
16.7745	1251.12	1452.53	164.537	131.109	8146.55	8123.66	1212.24
16.8104	1202.97	1401.15	177.586	134.323	8227.78	8202.82	1237.32
16.8462	1138.35	1333.23	191.945	140.139	8221.1	8195.27	1224.78
16.882	1101.57	1287.26	191.292	151.007	8181.93	8158.73	1199.71
16.9179	1081.31	1261.65	184.983	163.563	8182.22	8160.76	1124.58
16.9537	1050.58	1227.03	178.239	168.463	8134.67	8112.07	1137.09
16.9896	1038.59	1224.03	173.018	168.77	8157.28	8134.96	1124.58
17.0254	1006.38	1211.24	166.494	162.95	8039.13	8017.45	1293.79
17.0613	1019.11	1243.59	168.451	162.797	8225.75	8201.08	1369.19
17.0971	1027.35	1236.82	169.321	158.05	8117	8090.93	1469.92
17.133	1112.82	1215	193.468	158.356	8163.37	8137.86	1476.23
17.1688	1138.35	1339.27	222.853	176.581	8106.57	8081.09	1463.62
17.2046	1218.01	1519.11	259.23	179.492	8166.27	8132.06	1495.14
17.2405	1362.65	1739.19	313.086	174.743	8226.33	8192.66	1583.51
17.2763	1594.12	2128.02	375.962	191.749	8227.49	8196.43	1577.19
17.3122	1993.2	3053.06	353.029	200.484	8181.06	8149.16	1413.23
17.348	3754.63	5786.74	317.45	207.841	8179.32	8146.26	1425.83
17.3838	8552.56	18612.9	341.457	285.777	8100.49	8067.2	1507.75
17.4197	15013.5	24644.8	334.035	345.085	8169.46	8134.38	1438.42
17.4555	22173.5	27901.9	309.814	348.776	8223.13	8190.63	1482.53
17.4914	29590.7	28755	347.788	362.77	8221.97	8184.54	1545.61
17.5272	29396.7	29283.9	351.5	362.616	8182.22	8142.49	1482.53
17.5631	29944.3	29567.5	309.814	339.243	8180.48	8139.02	1488.83
17.5989	29586.8	29576.5	275.141	314.653	8100.2	8061.99	1463.62
17.6348	29913.3	29905.5	246.593	303.439	8173.52	8129.45	1394.35
17.6706	30127.1	30127.1	214.362	302.363	8221.39	8181.35	1375.48
17.7064	30115.4	30115.4	194.991	296.527	8218.78	8180.77	1350.33
17.7423	30072.6	30072.6	185.635	292.841	8209.2	8169.75	1482.53
17.7781	29962.4	29962.4	188.028	292.227	8185.12	8145.68	1577.19
17.814	29617.7	29616.4	218.281	277.333	8106.57	8067.49	1432.12
17.8498	29601	29599.7	282.335	264.592	8103.09	8064.59	1394.35
17.8857	30127.1	30127.1	329.67	260.449	8221.1	8182.8	1476.23
17.9215	29839.6	29839.6	366.788	250.168	8156.99	8118.44	1469.92
17.9573	30001.3	30002.6	363.511	243.264	8193.53	8154.38	1432.12
17.9932	29984.5	29985.8	341.894	230.533	8189.76	8150.32	1476.23
18.029	29439	29439	311.559	221.946	8067.2	8025.54	1419.53
18.0649	30022	30022	297.381	222.099	8197.88	8153.8	1369.19
18.1007	29074.3	29074.3	272.961	215.046	7984.21	7942.05	1344.04
18.1366	29273.7	29275	255.526	212.287	8029.59	7985.37	1237.32
18.1724	29741.4	29741.4	246.593	209.834	8134.67	8088.9	1187.18
18.2082	29735	29724.7	240.929	208.454	8132.64	8088.33	1187.18
18.2441	29620.3	29584.3	236.355	211.98	8106.86	8061.99	1149.61
18.2799	29604.9	29464.7	232.87	217.499	8103.96	8059.38	1099.57
18.3158	29079.4	28826.1	226.12	213.053	7985.08	7940.89	1037.09
18.3516	30097.3	29412.1	232.87	215.046	8215.3	8171.2	980.93
18.3875	29979.3	28453.7	250.079	211.52	8201.37	8156.99	1024.6
18.4233	29997.4	26688.5	256.615	209.681	8196.72	8153.22	1012.12
18.4591	27146.2	24829.7	251.822	209.067	8066.62	8023.52	1018.36
18.495	18606.5	22839.3	248.118	211.367	8209.2	8169.17	974.695
18.5308	15574.3	18683.1	247.682	208.148	8218.49	8180.19	993.404
18.5667	13229.5	14021.6	245.286	203.396	8217.33	8184.25	955.993
18.6025	12636	9912.27	234.613	195.427	8199.92	8162.21	924.841
18.6384	10285.7	7422.32	223.289	187.765	8195.27	8160.47	906.16
18.6742	4834.98	6037.63	212.185	178.573	8117.87	8085.72	893.71
18.71	3254.58	5285.54	210.879	172.139	8070.96	8037.4	862.6
18.7459	2868.76	4555.52	210.662	170.454	8221.97	8191.5	856.381
18.7817	2537.15	3987.9	201.52	166.472	8218.78	8187.73	893.71
18.8176	2258.61	3464.86	188.899	156.978	8079.35	8046.94	918.613
18.8534	2139.53	3231.01	181.284	151.16	8137.57	8104.25	924.841
18.8893	2046.01	3078.1	174.759	144.884	8122.21	8094.12	955.993
18.9251	1989.38	3003.01	172.148	142.282	8221.97	8193.53	949.761
18.961	1925.94	2633.21	173.018	139.986	8220.23	8196.72	931.07
18.9968	1819.9	2360.27	172.583	140.445	8222.26	8202.24	899.935
19.0326	1641.16	2228.62	162.362	138.149	8145.97	8125.69	856.381
19.0685	1553.95	2013.09	151.056	133.864	8182.51	8162.21	887.486
19.1043	1480.51	1789.43	141.709	128.202	8130.61	8110.04	881.264
19.1402	1446.48	1711.81	139.101	126.519	8225.46	8205.14	806.655
19.176	1387.56	1615.36	138.666	125.754	8260.89	8240.56	843.944
19.2118	1318.91	1564.56	137.362	124.529	8216.46	8195.27	881.264
19.2477	1352.84	1350.58	489.993	507.888	8358.75	7708.63	543.39
19.2835	1793.23	1227.79	401.238	796.096	8288.93	8774.16	589.739
19.3194	6202	1175.9	319.724	1070.5	8305.5	7901.17	620.664
19.3552	13159.3	1150.36	244.798	1337.45	8179.17	8077.86	589.739
19.3911	21015.9	1157.87	203.702	1606.89	8171.34	6510.02	602.106
19.4269	24980.7	1115.82	189.91	2116.96	8358.31	6370.92	592.83
19.4627	30157	1123.33	180.105	2864.28	8360.06	8690.09	611.384
19.4986	30129.7	1086.56	175.203	3505.39	8350.89	8690.09	605.199
19.5344	29932.7	1045.33	172.139	3779.72	8284.57	8589.39	602.106
19.5703	29598.4	1010.12	168.463	3540.3	8171.78	7730.6	589.739
19.6061	17682.2	998.893	166.013	3063.75	8250.14	6338.88	574.284
19.642	19980.9	1019.86	164.175	2635.6	8356.56	7282.24	571.193
19.6778	7389.77	1041.58	160.5	1929.44	8350.01	8695.69	549.567
19.7137	2072.05	1094.82	157.744	1382.4	8202.67	8505.63	543.39
19.7495	1343.04	1179.66	161.725	977.189	8150.9	6649.52	500.173
19.7853	1245.09	1323.43	166.932	794.543	8131.77	6109.85	503.259
19.8212	1126.33	1417.77	177.96	699.928	8182.65	5829.04	509.431
19.857	1128.59	1563.8	212.9	579.538	8358.31	6451.13	503.259
19.8929	1118.08	1926.71	236.208	413.863	8019.76	8622.93	494.003
19.9287	1051.33	2588.25	273.034	326.178	8299.4	4443.88	460.08
19.9645	985.421	3573.91	359.694	285.931	8303.76	7879.13	481.665
20.0004	952.503	8579.75	437.274	267.815	8198.32	7912.19	466.246
20.0362	936.801	22268.8	551.42	258.3	8206.15	6585.09	475.497
20.0721	960.73	28838.8	710.155	255.538	8357	6762.49	512.517
20.1079	934.558	30077.8	910.207	250.321	8347.83	8650.9	555.745
20.1438	902.425	29691.2	1076.75	244.491	8206.59	8511.21	592.83
20.1796	874.793	29838.3	1238.89	244.184	8247.09	6719.42	614.477
20.2155	839.717	29652.5	1346.87	246.025	8179.61	7249.6	614.477
20.2513	815.105	29638.3	1389.01	254.31	8170.04	6424.38	602.106
20.2871	791.996	29374.9	1335.87	269.35	8076.17	6386.95	583.556
20.323	789.761	29891.3	1204.72	300.059	8245.78	5340.2	558.834
20.3588	780.819	30038.9	1085.81	327.408	8300.27	7445.8	534.126
20.3947	758.473	29598.4	823.432	324.642	8210.51	8088.93	552.656
20.4305	755.494	28362.8	603.962	307.74	8154.81	7000.02	558.834
20.4663	771.879	23522.2	455.765	294.53	8297.65	6248.21	561.924
20.5022	768.9	9903.26	363.693	285.931	8355.69	7928.74	574.284
20.538	821.816	6905.76	308.047	277.947	8336.48	8572.62	571.193
20.5739	809.14	5039.33	251.242	270.885	8334.3	8260.74	589.739
20.6097	836.733	3724.46	217.499	262.904	8328.63	8427.58	602.106
20.6456	845.685	3242.79	197.572	253.697	8174.82	8332.97	583.556
20.6814	958.487	2523.99	190.523	258.3	8284.57	6402.99	586.647
20.7172	1291.03	2093.51	189.297	267.815	8336.92	7780.06	549.567
20.7531	2780	1907.61	199.105	313.271	8334.3	8494.47	589.739
20.7889	7317.03	1757.45	216.886	367.077	8337.36	8472.16	633.04
20.8248	10495.8	1628.26	228.846	477.964	8260.16	8383.03	633.04
20.8606	23846.9	1531.22	215.046	659.659	8185.7	7429.42	623.757
20.8965	30000	1495.64	210.14	917.056	8337.36	6472.54	660.898
20.9323	30154.4	1444.97	213.513	1076.13	8359.18	8344.09	741.472
20.9682	29336.4	1349.07	213.206	1138.03	8083.11	8729.3	772.5
21.004	30033.7	1321.17	216.886	1193.76	8318.59	5267.04	772.5
21.0398	29830.5	1290.27	216.273	1212.24	8250.14	8133.21	791.127
21.0757	29643.5	1245.09	216.579	1232.3	8187	7260.47	791.127
21.1115	29981.9	1196.2	213.82	1212.55	8301.58	6472.54	763.19
21.1474	30134.9	1172.9	207.688	1127.4	8352.63	7950.8	775.604
21.1832	29380	1168.39	200.024	1080.19	8097.88	8366.34	741.472
21.2191	27983.3	1222.52	197.266	964.096	8223.13	5131.47	691.871
21.2549	13232.3	1209.73	188.684	861.045	8320.77	6232.22	657.802
21.2907	9275.81	1171.4	181.943	752.019	8193.1	7972.87	620.664
21.3266	3745.9	1121.83	186.539	643.871	8429.53	6376.27	602.106
21.3624	2154.11	1052.82	181.024	508.196	8001.98	9241.94	611.384
21.3983	1857.25	1188.68	186.233	427.107	8305.07	4136.9	571.193
21.4341	1704.21	1466.14	193.588	357.541	8314.23	7151.79	546.478
21.47	1512.29	1543.34	225.779	316.958	8232.72	8022.58	537.214
21.5058	1387.56	1885.48	215.046	286.852	8150.03	7021.67	552.656
21.5416	1285	2871.88	236.208	268.122	8349.14	5918.93	534.126
21.5775	1224.78	6287.32	279.482	256.152	8350.89	8294.06	549.567
21.6133	1164.63	21306.5	292.38	245.105	8291.98	8338.53	521.777
21.6492	1191.69	28169	303.439	237.742	8272.8	7780.06	543.39
21.685	1154.12	29283.9	368.615	232.527	8265.39	7708.63	586.647
21.7209	1101.57	29495.6	461.313	227.926	8130.47	7692.17	599.014
21.7567	1106.07	30154.4	617.261	237.742	8338.67	5977.19	595.922
21.7925	1070.82	30132.3	822.81	256.459	8329.5	8583.8	602.106
21.8284	1032.59	29961.2	1060.82	278.561	8274.11	8477.74	605.199
21.8642	1007.13	29945.6	1184.67	311.12	8267.14	7752.58	608.291
21.9001	977.189	29728.5	1075.5	362.155	8195.27	7697.65	583.556
21.9359	953.251	29729.8	845.809	382.769	8193.53	6800.2	602.106
21.9718	934.558	29688.6	657.492	355.08	8182.65	6784.03	608.291
22.0076	930.821	30114.1	520.233	330.174	8330.37	6638.78	605.199
22.0434	917.368	29304.4	418.175	307.74	8332.99	8472.16	580.465
22.0793	901.678	26368.2	336.938	289.616	8289.8	8294.06	537.214
22.1151	884.499	20395.5	280.403	283.167	8234.02	8000.48	614.477
22.151	888.98	12852.2	248.787	278.254	8152.21	7271.36	595.922
22.1868	956.991	9568.42	247.253	278.254	8334.74	6274.86	543.39
22.2227	961.478	6842.21	253.083	262.904	7992.44	8740.51	633.04
22.2585	1025.85	6151.88	266.281	272.113	8300.27	4582.67	614.477
22.2944	1007.13	4817.92	253.083	288.388	8271.06	8183.07	614.477
22.3302	1163.88	3464.07	231.3	302.824	8156.55	7791.06	639.229
22.366	1511.54	2922.57	209.527	343.702	8237.51	6601.19	623.757
22.4019	2088.91	2465.23	196.04	473.646	8367.04	7331.25	639.229
22.4377	10135.3	2143.36	181.943	513.443	8027.56	8678.89	713.565
22.4736	22661.8	2013.09	177.041	632.111	8294.6	4541.5	741.472
22.5094	29945.6	1891.58	174.284	836.173	8289.8	7626.35	791.127
22.5452	29750.5	1760.5	178.573	1043.96	8224.01	7598.95	843.944
22.5811	29875.8	1698.13	184.701	1166.2	8266.26	6837.94	840.836
22.6169	30146.6	1654.07	189.91	1211.93	8357	7374.86	878.152
22.6528	30125.8	1571.38	188.071	1194.07	8350.45	8427.58	875.042
22.6886	29988.4	1521.38	181.024	1112.38	8303.32	8299.62	834.619
22.7245	29563.7	1435.9	178.573	1117.08	8160.47	7725.11	800.443
22.7603	29704	1440.44	194.201	1091.75	8208.33	5918.93	784.917
22.7962	29918.4	1380.01	205.235	1079.56	8279.78	6611.93	794.232
22.832	30136.2	1347.56	196.653	1063.63	8353.07	7440.34	753.881
22.8678	30127.1	1317.4	188.378	978.748	8350.01	8511.21	732.168
22.9037	16286.4	1280.48	181.637	894.333	8215.73	8266.29	685.675
22.9395	11628.3	1244.34	184.394	796.717	8302.89	6821.76	626.851
22.9754	4794.38	1223.27	190.523	706.126	8165.69	7945.28	608.291
23.0112	3081.24	1224.78	194.201	674.524	8261.03	6280.19	574.284
23.047	2748.89	1254.13	194.507	628.089	8361.37	7081.27	540.302
23.0829	2321.73	1280.48	202.783	531.347	8049.26	7906.68	503.259
23.1187	2002.38	1510.02	234.981	485.366	8173.08	3629.64	484.749
23.1546	1796.28	1489.59	268.429	440.047	8208.33	5649.75	494.003
23.1904	1641.16	1842.76	265.667	356.003	8121.34	6035.52	534.126
23.2263	1516.08	2429.7	319.724	299.752	8287.19	5334.97	487.833
23.2621	1386.8	3634.86	362.77	264.439	7990.28	7244.16	521.777
23.298	1358.88	9896.06	413.247	258.3	8326.01	3695.28	534.126
23.3338	1293.29	24299.1	482.898	248.48	8200.93	8144.28	546.478
23.3696	1246.6	28548.5	649.443	245.105	8221.39	6665.64	555.745
23.4055	1209.73	29529	854.826	242.65	8150.9	6719.42	568.103
23.4413	1202.97	29993.5	1043.64	247.253	8291.11	5734.04	580.465
23.4772	1183.42	30093.4	1141.47	255.231	8312.05	7538.73	608.291
23.513	1148.86	30138.8	1004.63	261.983	8326.88	8017.05	620.664
23.5489	1109.82	29772.4	807.898	265.36	8205.72	7961.84	614.477
23.5847	1072.32	29750.5	670.807	277.333	8207.02	6638.78	608.291
23.6205	1037.09	29620.3	577.683	282.553	8159.16	6654.9	583.556
23.6564	1016.86	29913.3	614.477	278.868	8307.69	6046.13	558.834
23.6922	1001.89	29640.9	575.211	271.499	8329.94	7785.56	571.193
23.7281	982.427	28597.8	490.61	264.746	8302.45	7972.87	571.193
23.7639	986.169	24876	430.496	261.369	8313.79	7703.14	577.374
23.7997	995.151	19350.3	343.087	258.3	8215.73	7961.84	580.465
23.8356	1004.13	13191	299.445	256.459	8161.34	6740.95	636.134
23.8714	1104.57	8861.24	353.235	259.528	8304.2	6131.11	660.898
23.9073	1103.82	7069.69	383.693	247.866	7997.21	8072.33	682.577
23.9431	1138.35	6458.42	322.797	250.321	8326.88	4469.55	611.384
23.979	1205.22	4861.8	260.142	257.073	8225.31	8555.87	682.577
24.0148	1652.55	3608.73	219.339	261.676	8310.74	7287.68	633.04
24.0507	2589.8	2969.41	199.718	269.043	8183.52	8055.74	633.04
24.0865	9140.79	2537.92	190.523	314.192	8346.96	6381.61	654.706
24.1223	18262.2	2267.07	184.701	407.396	8350.89	8461.01	691.871
24.1582	22332.4	2052.9	176.122	534.126	8117.43	8477.74	657.802
24.194	30003.9	1954.21	177.96	745.815	8309.87	5549.85	663.994
24.2299	30022	1819.9	176.122	880.019	8315.97	7807.56	722.866
24.2657	29716.9	1722.46	184.088	901.491	8212.68	8044.68	744.574
24.3015	30129.7	1654.83	211.367	982.801	8352.2	6740.95	747.676
24.3374	29143.3	1541.83	232.527	1030.85	8018.89	8427.58	753.881
24.3732	29993.5	1516.08	279.482	1114.26	8306.38	4361.83	725.966
24.4091	30079.1	1473.7	302.824	1157.43	8335.17	7835.07	763.19
24.4449	29980.6	1461.6	316.036	1174.34	8302.01	8194.16	719.765
24.4808	29745.3	1420.79	307.74	1155.87	8222.7	7824.06	704.266
24.5166	30155.7	1411.72	291.766	1088.63	8360.06	6757.1	685.675
24.5525	30132.3	1380.77	272.113	994.963	8350.89	8433.15	679.479
24.5883	19467.8	1326.45	255.538	895.577	8343.47	8294.06	673.285
24.6241	12753	1331.73	242.344	782.434	8281.96	8533.53	676.382
24.66	7386.34	1274.46	228.846	684.436	8276.72	7544.2	679.479
24.6958	4028.62	1305.34	215.353	582.01	8229.67	7385.77	636.134
24.7317	2643.29	1326.45	208.301	485.057	8355.69	6504.67	629.945
24.7675	2527.09	1348.32	210.447	396.62	8352.2	8622.93	592.83
24.8034	2310.18	1438.17	219.339	330.482	8281.52	8122.13	574.284
24.8392	1989.38	1546.37	240.503	295.452	8270.19	7626.35	565.013
24.875	1700.41	1765.06	236.515	275.798	8200.5	7598.95	555.745
24.9109	1514.57	2345.62	254.617	266.588	8208.77	6590.46	524.863
24.9467	1415.5	3275.8	313.578	264.132	8423.85	6719.42	494.003
24.9826	1366.43	6015.15	358.156	255.845	8340.41	9474.64	527.951
25.0184	1400.4	17474.7	409.86	251.242	8156.55	8394.16	565.013
25.0543	1404.93	25793.3	510.974	250.628	8203.11	6131.11	546.478
25.0901	1339.27	28157.7	670.807	246.332	8117	7081.27	555.745
25.1259	1284.25	29520	874.108	244.491	8138.29	5929.52	555.745
25.1618	1251.87	30073.9	1047.7	244.491	8336.48	6365.58	565.013
25.1976	1169.89	29182.9	1113.64	237.742	8010.22	8277.4	577.374
25.2335	1158.62	30088.2	1038.34	248.173	8268.88	4249.23	583.556
25.2693	1116.58	29965	851.717	261.062	8228.8	7934.25	608.291
25.3052	1084.31	29639.6	715.425	274.569	8107.44	7233.28	608.291
25.341	1049.08	29868	607.054	289.923	8187.44	5670.81	595.922
25.3768	1007.13	29080.7	550.185	281.939	7931.37	7032.5	580.465
25.4127	1011.62	29989.6	564.395	279.789	8274.98	3943.5	592.83
25.4485	998.893	29517.4	539.993	268.429	8230.97	8111.06	617.57
25.4844	968.211	28284.7	477.964	258.3	8220.52	7703.14	614.477
25.5202	945.773	23363.4	396.62	246.025	8140.9	6875.71	617.57
25.5561	952.503	17473.6	346.777	242.65	8244.04	5355.89	605.199
25.5919	1070.82	12738.7	299.138	243.878	8338.67	6794.81	623.757
25.6277	1103.07	8438.72	268.736	242.037	8253.19	8255.19	667.091
25.6636	1237.57	6916.79	258.3	240.196	8316.85	7484.04	620.664
25.6994	1257.89	6455.06	250.321	239.889	8284.14	8188.61	583.556
25.7353	18012.4	990.66	773.121	1571.5	8321.65	8127.67	890.598
25.7711	30098.6	888.233	539.375	2387.13	8360.06	8555.87	800.443
25.807	30041.5	931.568	332.634	4724.35	8343.47	8634.12	828.403
25.8428	29875.8	1061.07	221.179	6919.47	8321.21	8227.44	906.16
25.8787	29589.4	1032.59	204.009	9858.92	8265.39	7577.04	906.16
25.9145	29724.7	1037.09	203.396	10347.6	8168.73	6381.61	859.49
25.9503	29697.6	1064.82	204.622	10501.2	8325.14	8349.65	837.727
25.9862	27123.9	989.163	207.688	10526.6	8363.99	8819.06	794.232
26.022	18701.2	903.919	208.914	10493.6	8330.37	8433.15	753.881
26.0579	6097.64	935.306	207.381	10337.8	8146.99	6147.06	722.866
26.0937	2357.95	1103.82	220.566	10403.7	8224.01	7135.5	756.984
26.1295	1585.02	1237.57	255.538	10277.2	8133.51	5956	822.189
26.1654	1442.7	1635.09	285.316	9573.64	8211.81	7021.67	918.613
26.2012	1301.58	5310.97	247.866	5024.51	8013.25	4562.08	993.404
26.2371	1132.34	18819.5	349.852	1837.24	8319.9	8310.73	999.642
26.2729	1042.33	27874.4	636.134	957.863	8273.67	7747.08	843.944
26.3088	984.672	29660.2	984.984	633.968	8234.89	7309.46	843.944
26.3446	1044.58	29888.7	2434.4	525.79	8264.08	7725.11	931.07
26.3804	960.73	29852.5	7002.24	469.946	8324.26	8589.39	862.6
26.4163	965.219	30068.7	10147	430.804	8319.03	8578.21	847.053
26.4521	916.621	29630.6	10521.7	401.546	8321.21	8416.44	760.087
26.488	907.654	29281.4	10407.1	379.384	8189.62	6956.75	812.868
26.5238	877.033	28153.9	10426.4	368	8210.07	7211.53	781.813
26.5597	868.074	25997.7	10392.7	356.618	8170.91	6740.95	710.465
26.5955	905.413	18007.2	10529.3	371.076	8325.57	8706.89	676.382
26.6314	866.581	8037.98	10323	425.567	8131.34	6226.89	719.765
26.6672	934.558	5936.12	10454.5	605.508	8261.47	7846.08	775.604
26.703	1070.07	3114.13	8541.53	1095.5	8309.87	8321.85	847.053
26.7389	1317.4	2530.18	2794.52	1708.14	8200.5	7081.27	825.296
26.7747	4692.21	1862.59	1003.7	3264.07	8117.87	6088.6	850.162
26.8106	20844.1	1658.63	492.769	5985.95	8334.74	8695.69	744.574
26.8464	28992.7	1485.81	322.49	6945.28	8366.61	8942.73	803.549
26.8822	29945.6	1646.48	290.537	9002.37	8288.93	7763.57	856.381
26.9181	29450.6	1572.14	290.537	10456.8	8293.29	7934.25	862.6
26.9539	28460	1547.89	293.609	10303.3	8122.65	5892.48	812.868
26.9898	28583.9	1390.58	294.223	10392.3	8211.38	6967.56	763.19
27.0256	17484	1252.62	281.017	10518.3	8359.18	8813.44	744.574
27.0615	14196.6	1201.46	269.35	10306	8125.25	5913.64	729.067
27.0973	4192.65	1163.13	270.271	10338.1	8167.86	6370.92	760.087
27.1332	2554.18	1303.08	296.988	10374.1	8222.26	7043.34	775.604
27.169	1556.22	1809.99	300.981	10050.1	8252.32	7396.68	865.71
27.2048	1510.02	2836.82	261.676	6124.47	8166.99	6354.9	999.642
27.2407	1229.29	8090.06	267.508	2328.35	8366.61	8852.76	1074.56
27.2765	1130.84	24573.8	543.39	1144.29	8358.31	8751.73	862.6
27.3124	1074.56	28057.3	840.525	729.997	8260.16	7989.44	806.655
27.3482	1077.56	29399.3	1802.94	575.829	8257.55	7956.32	853.271
27.384	990.66	29679.6	4592.82	511.282	8157.42	6740.95	822.189
27.4199	945.773	30106.3	9420.64	451.758	8192.66	7168.07	806.655
27.4557	907.654	29083.3	10456	421.563	8330.81	8841.52	744.574
27.4916	902.425	29652.5	10235.7	389.848	7992.44	4598.11	685.675
27.5274	890.474	29710.5	10447.3	377.23	8240.12	7544.2	654.706
27.5633	888.98	28092.4	10465.1	370.769	8261.03	7785.56	636.134
27.5991	991.408	26359.7	10327.5	385.847	8103.96	5876.61	614.477
27.6349	1022.86	18674.6	10433.2	434.809	8229.23	7369.41	602.106
27.6708	1069.32	12241.3	10514.1	560.997	8360.93	8785.38	719.765
27.7066	1882.43	4839.04	10071.6	903.981	8359.62	8695.69	940.415
27.7425	10541.4	3035.07	8144.67	1418.27	8175.26	6794.81	1065.19
27.7783	21357.8	2375.69	2725.51	2132.62	8287.62	7978.39	931.07
27.8142	29620.3	2010.03	1134.28	3676.87	8212.68	6935.13	828.403
27.85	30131	2223.24	517.764	5591.3	8180.04	6585.09	943.53
27.8859	29893.9	2141.06	348.007	6862.25	8352.63	8645.31	921.727
27.9217	30114.1	1938.16	319.417	9716.27	8274.11	7648.28	903.047
27.9575	29604.9	1802.37	329.867	10502.3	8349.58	8695.69	815.975
27.9934	29467.3	1635.09	324.334	10424.1	8253.63	7434.88	775.604
28.0292	396.005	545.449	198.492	225.166	8319.03	7441.74	466.246
28.0651	391.695	548.537	187.459	221.179	8192.66	5472.74	460.08
28.1009	394.158	549.567	179.798	221.179	8326.01	7567.92	463.163
28.1367	394.158	537.214	173.977	219.646	8357.44	8075.88	460.08
28.1726	386.77	547.508	163.869	212.593	8078.77	3755.82	447.751
28.2084	396.62	543.39	161.419	214.433	8332.99	7148.59	456.998
28.2443	400.315	537.214	158.663	212.287	8261.47	6211.19	453.915
28.2801	407.088	544.419	155.6	208.607	8136.12	4179.29	447.751
28.316	416.327	543.39	156.213	211.06	8328.63	6588.12	447.751
28.3518	413.247	543.39	154.375	208.607	8338.23	6719.01	441.588
28.3877	410.783	541.331	154.069	206.461	8326.45	6857.17	438.506
28.4235	407.704	541.331	152.844	202.783	8310.74	6719.01	435.425
28.4593	406.472	533.096	152.232	200.637	8326.45	6608.76	432.344
28.4952	399.699	540.302	149.783	196.04	8129.6	3658.64	423.103
28.531	404.009	540.302	152.232	199.718	8326.01	6712.11	426.183
28.5669	402.162	528.98	154.988	199.718	8326.45	6601.88	423.103
28.6027	393.542	534.126	150.089	196.346	8093.97	2621.58	410.783
28.6386	395.389	535.155	153.457	198.492	7905.83	4107.36	423.103
28.6744	394.158	534.126	155.6	202.783	6521.47	3729.89	429.264
28.7102	392.311	539.272	161.419	202.17	4374.54	3820.73	432.344
28.7461	396.62	537.214	162.644	207.688	3592.11	5918.53	450.833
28.7819	397.852	538.243	159.888	211.06	3148.22	5472.74	453.915
28.8178	399.083	537.214	160.194	214.126	3295.06	5803.31	453.915
28.8536	400.315	534.126	161.419	215.966	3010.43	5097.7	450.833
28.8895	401.546	532.067	161.113	215.966	2616.54	3983.38	447.751
28.9253	395.389	534.126	161.419	219.032	2421.21	2881.89	435.425
28.9611	394.158	543.39	162.644	218.726	2427	3271.87	429.264
28.997	397.852	536.184	162.031	220.566	2420.44	5560.22	426.183
29.0328	389.848	542.36	157.438	219.952	2474.89	2533.02	416.943
29.0687	394.158	539.272	157.744	221.792	3119.22	4672.64	420.022
29.1045	391.695	538.243	155.907	228.539	4069.77	3678.06	413.863
29.1404	389.848	543.39	153.763	227.619	5005.08	3723.41	410.783
29.1762	393.542	530.009	154.375	231.913	5745.74	5084.36	410.783
29.212	383.077	540.302	149.783	228.846	6526.52	493.139	392.311
29.2479	389.848	539.272	150.395	231.3	7052.25	3374.7	398.467
29.2837	394.158	533.096	151.313	233.447	7441.17	3278.29	398.467
29.3196	390.464	536.184	152.232	224.246	7753.77	1836.79	392.311
29.3554	396.62	536.184	152.538	236.515	8001.55	2482.49	392.311
29.3913	389.848	553.685	148.252	352.005	8056.63	1028.35	395.389
29.4271	395.389	565.013	151.926	427.723	8322.52	214.126	398.467
29.4629	393.542	571.193	150.701	480.122	8328.19	4198.93	398.467
29.4988	390.464	574.284	149.17	458.539	8230.1	1836.79	398.467
29.5346	389.848	579.435	150.395	424.643	8202.67	214.126	404.625
29.5705	388.617	581.495	151.007	381.231	8241.86	1532.74	410.783
29.6063	390.464	576.344	154.375	339.397	8361.8	5850.72	410.783
29.6422	388.617	569.133	158.663	300.059	8351.76	6211.19	407.704
29.678	385.539	566.043	166.319	267.815	8298.09	5607.39	423.103
29.7139	384.924	558.834	178.266	247.866	8296.35	6877.93	429.264
29.7497	383.077	558.834	188.071	234.674	8189.62	5318.35	435.425
29.7855	384.924	561.924	192.362	227.006	8251.01	6313.7	438.506
29.8214	389.848	560.894	192.362	223.019	8348.71	7863.59	438.506
29.8572	391.695	554.715	190.523	221.179	8351.76	7905.98	441.588
29.8931	384.308	558.834	184.088	216.579	8199.63	5533.29	435.425
29.9289	383.693	552.656	185.314	216.273	8291.55	6954.12	435.425
29.9647	376.923	558.834	181.024	213.206	8122.21	4362.88	423.103
30.0006	29785.3	1553.95	308.662	10365.4	8171.78	6435.08	747.676
30.0364	23220.1	1500.18	304.053	10455.2	8283.7	7796.56	847.053
30.0723	9784.51	1445.73	287.466	10529.7	8363.11	8847.14	850.162
30.1081	5804.97	1706.49	273.955	10496.2	8346.09	8611.75	825.296
30.144	2144.9	1902.27	253.697	9788.86	8314.23	8171.99	862.6
30.1798	1760.5	2850.06	241.423	5751.81	8257.98	7445.8	937.3
30.2157	1472.95	7113.09	323.105	2534.89	8127.86	5876.61	993.404
30.2515	1336.25	24693.3	577.992	1144.29	8312.05	8183.07	847.053
30.2873	1187.18	28478.9	999.954	712.325	8446.15	9943.29	775.604
30.3232	1166.14	29829.2	2118.88	563.469	8360.06	8813.44	952.877
30.359	1128.59	29796.9	4717.26	505.419	8348.71	8634.12	887.486
30.3949	1050.58	29601	9704.68	461.313	8242.3	7255.03	887.486
30.4307	1028.1	29961.2	10368.8	437.89	8165.69	6499.31	837.727
30.4666	996.648	30123.2	10476.9	426.799	8287.62	7934.25	825.296
30.5024	1003.39	30007.8	10528.5	417.867	8343.9	8690.09	791.127
30.5382	939.044	29888.7	10518.6	427.415	8339.54	8572.62	772.5
30.5741	922.599	28152.7	10509.5	472.721	8336.05	8500.05	756.984
30.6099	998.145	22677.8	10507.2	591.593	8332.99	8488.89	725.966
30.6458	1006.38	16530.4	10292.7	848.297	8136.99	6024.91	707.366
30.6816	1139.85	10505.8	10439.7	1430.55	8311.61	8266.29	809.761
30.7174	1247.35	5580.02	5673.55	2020.24	8361.8	8819.06	847.053
30.7533	2139.53	4305.8	1708.77	3355.53	8354.38	8695.69	881.264
30.7891	12828.3	3398.6	635.515	5558.3	8324.26	8338.53	896.822
30.825	23291.7	2568.89	424.027	7891.7	8329.06	8444.29	800.443
30.8608	29971.5	2522.45	330.789	9683.38	8161.34	6392.3	962.226
30.8967	30125.8	2522.45	313.885	10487.9	8315.97	8205.25	899.935
30.9325	30114.1	2247.84	298.523	10527	8354.82	8684.49	906.16
30.9684	29808.6	1965.68	294.53	10527.8	8354.38	8774.16	856.381
31.0042	29843.4	1774.2	291.766	10500.4	8320.77	8305.17	822.189
31.04	22299.5	1688.25	285.931	10506.1	8327.75	8444.29	822.189
31.0759	16278.3	1745.28	284.395	10374.5	8177.43	6510.02	791.127
31.1117	6055.96	1592.61	308.662	10398	8205.72	6832.55	781.813
31.1476	477.964	371.999	257.379	436.658	8108.6	8040.58	503.259
31.1834	482.898	369.538	246.946	433.269	8216.46	8150.61	540.302
31.2192	480.431	364.616	235.288	426.799	8214.43	8160.18	558.834
31.2551	477.347	357.541	224.859	420.639	8158.73	8106.57	595.922
31.2909	478.58	353.85	217.499	417.867	8180.77	8114.39	586.647
31.3268	474.88	351.697	210.754	410.167	8108.89	8048.39	614.477
31.3626	474.88	346.777	210.754	406.164	8117.29	8057.36	660.898
31.3985	476.113	346.162	216.579	405.241	8170.33	8108.89	614.477
31.4343	476.73	345.547	224.552	404.933	8216.17	8152.35	577.374
31.4702	476.113	344.624	230.686	404.009	8217.04	8175.84	586.647
31.506	473.03	341.857	234.367	400.622	8176.42	8117.87	642.324
31.5418	467.479	338.475	237.128	396.928	8094.41	8033.93	716.665
31.5777	468.713	337.86	250.014	399.083	8123.08	8060.54	828.403
31.6135	462.547	332.326	271.806	396.312	8014.27	7951.57	819.082
31.6494	473.03	342.472	300.674	408.32	8192.08	8127.43	959.11
31.6852	476.113	346.469	299.752	414.171	8177.29	8116.13	1080.81
31.7211	477.347	350.467	293.916	418.175	8188.31	8119.89	1231.05
31.7569	475.497	361.54	303.131	432.652	8113.81	8099.33	1306.35
31.7927	476.73	372.307	305.282	453.607	8097.3	8099.33	1400.65
31.8286	472.413	380.615	306.511	473.03	7997.79	8000.39	1447.87
31.8644	474.88	401.238	363.385	550.802	7981.9	7993.17	1703.7
31.9003	495.854	432.344	446.21	712.015	8164.53	8179.32	2027.89
31.9361	505.727	465.63	522.085	857.624	8141.05	8171.49	2190.84
31.972	508.813	504.802	626.542	1006.19	8085.72	8119.6	2248.48
32.0078	510.665	543.699	708.916	1081.44	8108.02	8143.07	2171.64
32.0436	515.603	562.542	721.315	1100.82	8196.43	8227.2	2229.26
32.0795	500.173	545.861	739.301	1173.09	7952.15	7989.99	2152.45
32.1153	502.025	542.463	734.959	1251.74	8068.06	8095.56	2229.26
32.1512	497.705	552.038	756.363	1336.19	8099.33	8159.31	2354.36
32.187	488.45	533.508	887.798	1429.92	8039.71	8095.56	2441.16
32.2229	485.366	498.322	965.967	1509.01	7959.95	8107.73	2654.02
32.2587	487.833	478.889	1032.72	1545.3	7874.55	8189.47	2838.64
32.2945	487.216	485.983	1095.19	1573.71	7976.12	8170.04	3004.44
32.3304	482.898	481.973	1088	1561.71	7888.39	8146.84	3014.21
32.3662	477.964	456.073	1038.65	1573.71	7803.68	8015.71	3053.32
32.4021	479.197	445.286	1027.72	1645.46	7607.47	8061.12	3141.43
32.4379	482.281	436.041	1091.75	1720.81	7634.72	8120.18	3288.64
32.4738	484.749	425.567	1111.76	1747.12	7591.7	8158.15	3416.6
32.5096	483.515	409.244	1221.02	1660.02	7614.35	8176.71	3436.32
32.5454	476.113	392.926	1298.5	1452.91	7664.27	8063.72	3357.5
32.5813	467.479	381.538	1344.99	1340.9	7483.77	7965.43	3200.26
32.6171	461.313	383.693	1404.42	1297.87	7422.6	7947.53	3082.67
32.653	461.313	382.154	1434.64	1404.42	7504.08	8024.67	3082.67
32.6888	462.547	374.153	1471.18	1613.21	7307.91	8079.64	2984.91
32.7247	464.396	378.461	1430.86	1695.79	7089.54	8067.2	2828.9
32.7605	457.614	382.462	1322.05	1703.39	7400.33	8006.75	2770.54
32.7963	459.464	391.387	1219.45	1671.41	7396.33	8052.73	2712.24
32.8322	456.998	401.238	1132.09	1617.95	7324.16	7995.48	2721.95
32.868	452.066	388.617	1099.25	1501.45	7136.66	7970.34	2819.17
32.9039	458.231	386.77	1025.85	1351.9	7436.31	8066.91	2897.09
32.9397	458.231	385.847	967.213	1244.84	7599.44	8055.91	3033.76
32.9756	455.765	374.769	882.197	1160.56	7601.45	8070.96	2945.86
33.0114	451.45	368	796.096	1080.5	7392.05	8069.51	2712.24
33.0472	451.45	360.002	722.556	1016.18	7645.9	8022.65	2576.5
33.0831	460.08	363.693	676.692	976.566	7846.3	8185.12	2460.47
33.1189	453.299	356.003	620.354	922.973	7630.13	8125.11	2277.33
33.1548	448.368	361.232	578.302	880.641	7852.93	8068.93	2094.92
33.1906	448.984	365.539	547.096	863.844	7923	8104.25	1913.21
33.2265	445.286	358.771	518.381	835.552	7771.74	8059.96	1713.21
33.2623	443.437	356.926	484.44	801.375	7739.82	8015.42	1495.14
33.2981	446.518	358.464	473.338	781.502	7938.29	8096.43	1372.34
33.334	448.368	365.231	468.713	761.948	8067.2	8152.35	1240.45
33.3698	445.286	356.311	454.84	726.586	8097.3	8139.31	1080.81
33.4057	444.053	357.848	439.123	685.675	8038.26	8134.38	940.415
33.4415	440.971	362.77	422.487	647.276	8035.37	8081.67	828.403
33.4774	436.041	362.77	409.552	618.189	7959.95	8029.59	716.665
33.5132	439.739	362.462	400.93	603.652	8166.27	8132.35	679.479
33.5491	434.809	358.156	381.538	579.847	8087.17	8050.41	605.199
33.5849	429.88	348.314	361.54	557.907	8001.26	7968.61	531.038
33.6207	440.355	352.927	351.082	556.054	8158.44	8125.69	540.302
33.6566	442.82	356.311	336.63	542.772	8157.57	8145.39	512.517
33.6924	440.355	357.541	312.042	523.011	8077.9	8076.46	475.497
33.7283	444.053	361.54	297.909	515.912	8188.6	8173.52	494.003
33.7641	444.053	366.462	286.852	507.888	8205.72	8224.88	531.038
33.8	443.437	368	271.499	495.237	8203.69	8206.01	512.517
33.8358	437.274	359.694	259.221	479.506	8064.59	8073.27	466.246
33.8716	441.588	363.385	260.142	477.038	8184.54	8186.86	466.246
33.9075	437.274	357.541	253.39	463.78	8110.04	8111.78	475.497
33.9433	445.902	370.769	249.401	457.614	8211.23	8213.56	494.003
33.9792	447.135	372.307	241.423	446.827	8224.3	8160.18	503.259
34.015	437.274	369.846	230.686	431.112	8041.74	8043.76	456.998
34.0508	442.82	373.846	230.993	431.112	8185.12	8187.15	466.246
34.0867	437.89	367.692	223.939	422.179	8132.06	8133.51	438.506
34.1225	436.658	367.692	223.326	416.635	8117.87	8119.89	447.751
34.1584	441.588	374.769	231.3	416.327	8218.49	8219.94	484.749
34.1942	441.588	369.846	236.821	413.555	8223.71	8225.17	531.038
34.2301	432.96	357.848	235.288	404.933	8066.04	8066.91	540.302
34.2659	439.739	364.616	240.503	411.091	8179.03	8180.77	623.757
34.3017	436.658	372.615	242.65	409.86	8105.99	8108.02	735.269
34.3376	435.425	378.153	244.491	414.479	8105.41	8106.86	903.047
34.3734	437.89	380.923	252.162	427.415	8173.23	8174.1	1146.48
34.4093	441.588	387.386	265.053	451.141	8215.3	8140.18	1221.64
34.4451	432.96	388.617	256.152	458.231	8068.06	8068.93	1155.87
34.481	443.437	404.317	253.39	468.713	8184.83	8185.99	1202.84
34.5168	451.45	416.635	254.924	478.272	8163.95	8165.4	1202.84
34.5526	456.381	428.647	262.597	506.653	8133.51	8134.96	1344.04
34.5885	458.231	420.022	277.026	558.216	8219.36	8229.23	1514.06
34.6243	453.299	416.635	290.845	614.168	8204.56	8216.46	1703.7
34.6602	449.6	420.947	333.248	714.185	8156.7	8179.61	1894.13
34.696	446.518	412.323	357.541	777.777	8093.25	8120.76	1932.31
34.7319	445.286	417.559	389.233	809.451	8097.88	8123.37	2094.92
34.7677	444.669	414.787	479.506	897.756	8110.62	8138.44	1999.2
34.8036	446.518	414.479	521.777	975.007	8194.4	8221.1	2104.5
34.8394	447.751	434.501	613.858	1083.63	8190.05	8208.33	2114.09
34.8752	446.518	432.96	696.829	1173.71	8180.19	8194.98	2152.45
34.9111	436.041	436.041	829.025	1286.88	7710.22	8038.55	2094.92
34.9469	439.123	447.135	989.35	1380.2	7770.59	8101.07	2258.1
34.9828	444.053	423.719	1029.91	1313.57	7833.63	8073.56	2576.5
35.0186	436.041	393.234	1041.46	1220.39	7523.25	7865.32	2848.38
35.0545	445.286	388.925	1118.01	1277.47	7676.04	8080.22	3121.83
35.0903	442.204	377.846	1087.38	1236.06	7607.18	8000.97	3151.23
35.1261	444.053	366.154	1089.88	1279.04	7340.41	7894.73	3308.3
35.162	440.355	367.384	1061.76	1346.87	7459.18	7860.14	3456.04
35.1978	440.355	365.846	1083.63	1437.48	7580.53	7936.85	3495.52
35.2337	440.971	359.694	1047.08	1456.69	7187.23	7966.88	3564.68
35.2695	440.355	353.85	1100.5	1541.2	7237	7979.3	3574.57
35.3053	439.739	366.462	1299.13	1613.21	7109.12	8000.39	3416.6
35.3412	437.89	363.078	1395.61	1589.51	7090.68	7812.03	3574.57
35.377	434.193	350.159	1463.62	1531.41	7078.76	7866.48	3792.64
35.4129	436.658	344.317	1511.22	1338.7	7174.16	7764.55	3991.76
35.4487	426.799	333.863	1477.49	1173.71	6975.06	7655.37	3981.78
35.4846	427.415	333.556	1511.54	1108.32	6986.38	7666.28	4071.64
35.5204	435.425	339.09	1493.88	1096.75	7094.36	7778.36	4121.63
35.5563	434.193	336.938	1400.02	1069.25	7151.43	7801.96	4031.68
35.5921	428.031	330.482	1276.21	1039.59	7033.4	7721.71	3882.14
35.6279	435.425	340.627	1192.5	1039.59	7001.95	7803.11	3752.91
35.6638	445.902	373.846	1124.58	1036.15	7117.92	7831.33	3624.04
35.6996	448.368	369.846	1062.38	1029.28	7194.34	7833.63	3426.46
35.7355	445.286	389.233	1001.83	1014.62	6975.62	7747.87	3416.6
35.7713	446.518	407.704	926.71	1005.57	6945.91	7817.5	3456.04
35.8072	444.669	404.317	841.457	990.909	6817.38	7686.09	3347.66
35.843	452.066	417.559	776.846	987.479	7167.05	7787.28	3239.52
35.8788	453.299	403.701	722.246	973.76	7346.11	7986.23	3170.83
35.9147	452.682	395.389	676.072	955.682	7467.75	7905.69	2877.6
35.9505	453.299	397.852	648.205	942.907	7527.26	8010.22	2576.5
35.9864	447.751	395.081	619.426	914.877	7496.92	7953.02	2219.65
36.0222	444.669	388.309	592.83	882.819	7649.63	7950.13	1999.2
36.0581	444.669	382.769	582.01	862.911	7703.04	8068.93	1770.26
36.0939	445.902	380.307	567.485	847.675	7833.63	8141.34	1608.79
36.1297	433.577	373.23	530.729	809.14	7553.31	7942.62	1372.34
36.1656	440.971	377.23	525.79	804.792	7950.42	8148.58	1268.68
36.2014	436.041	376.307	505.727	765.362	7979.01	8079.06	1108.95
36.2373	433.577	374.153	485.674	737.13	7915.79	8049.55	959.11
36.2731	437.274	376.307	472.413	722.866	8141.05	8148.58	865.71
36.309	439.123	379.692	448.368	689.083	8180.48	8199.63	763.19
36.3448	431.112	380.923	414.479	645.11	7998.37	8006.46	651.61
36.3806	440.355	388.617	412.939	638.61	8148.29	8164.82	633.04
36.4165	436.658	383.077	395.081	610.456	8102.51	8111.78	568.103
36.4523	444.669	387.386	388.002	590.048	8077.33	8094.99	512.517
36.4882	461.313	392.003	382.154	578.92	8181.93	8198.46	484.749
36.524	467.479	388.925	367.692	562.851	8205.43	8219.07	447.751
36.5599	452.066	369.23	340.32	540.61	8029.88	8037.98	401.546
36.5957	455.765	375.384	328.637	537.831	8196.14	8199.04	438.506
36.6315	451.45	382.154	306.204	523.937	8139.89	8142.49	410.783
36.6674	448.368	382.769	287.159	515.294	8109.75	8112.36	373.846
36.7032	452.682	371.384	277.947	521.159	8207.46	8136.12	410.783
36.7391	457.614	362.155	263.518	514.06	8224.3	8150.9	438.506
36.7749	459.464	354.465	254.617	500.482	8157.28	8139.02	447.751
36.8108	460.697	360.002	262.904	493.694	8186.28	8188.89	456.998
36.8466	455.148	360.617	263.825	485.057	8184.25	8187.44	429.264
36.8824	448.368	348.007	257.379	469.946	8113.52	8116.13	346.162
36.9183	450.833	345.854	259.221	468.404	8212.39	8215.01	327.715
36.9541	449.6	342.779	263.211	465.013	8221.39	8223.71	318.495
36.99	439.123	331.711	254.924	454.532	8056.49	8059.38	263.211
37.0258	444.669	333.248	254.924	462.238	8194.4	8197.01	281.632
37.0617	438.506	327.1	247.866	461.313	8103.96	8106.28	263.211
37.0975	434.809	323.105	240.196	458.231	8070.38	8072.98	263.211
37.1334	440.971	325.256	238.662	461.93	8212.1	8214.43	373.846
37.1692	433.577	319.724	233.754	451.758	8075.3	8078.48	410.783
37.205	437.89	323.412	240.81	454.532	8181.93	8184.54	494.003
37.2409	434.809	327.715	250.935	459.772	8128.87	8131.19	521.777
37.2767	434.193	344.009	266.281	478.58	8104.25	8106.86	521.777
37.3126	437.89	366.154	294.53	507.888	8123.95	8104.25	558.834
37.3484	447.135	389.848	314.5	536.596	8221.39	8223.71	595.922
37.3843	443.437	402.47	315.422	532.891	8063.14	8065.75	586.647
37.4201	453.299	421.563	323.719	537.214	8200.21	8202.82	670.188
37.4559	452.066	432.036	328.33	536.287	8188.89	8191.5	763.19
37.4918	451.45	443.129	329.867	542.772	8162.79	8165.69	949.761
37.5276	453.915	471.796	345.854	560.688	8061.41	8072.69	1259.27
37.5635	477.347	518.998	449.6	610.765	8197.88	8225.75	1722.71
37.5993	502.025	543.081	569.339	680.409	8187.15	8215.59	1903.67
37.6352	504.493	556.363	625.923	700.548	8059.09	8088.62	1970.52
37.671	514.369	559.452	748.917	740.232	8155.83	8183.96	2066.18
37.7068	505.727	551.42	827.16	716.665	8122.5	8152.35	1989.63
37.7427	488.45	539.375	824.985	664.614	8058.51	8082.54	2018.32
37.7785	495.237	569.648	876.908	650.372	8194.98	8221.68	2296.58
37.8144	494.003	537.831	803.549	648.514	8188.02	8208.91	2402.56
37.8502	487.216	492.769	707.676	668.02	8190.34	8204.56	2566.82
37.886	479.197	485.057	637.682	686.295	8008.77	8130.03	2683.12
37.9219	474.263	532.582	572.739	725.346	8044.34	8115.84	2838.64
37.9577	468.713	528.568	677.311	853.893	7864.75	8096.43	2984.91
37.9936	461.313	510.665	929.201	961.603	7601.16	8029.88	3072.88
38.0294	466.863	518.998	1110.82	1049.58	7646.48	8157.57	3268.99
38.0653	459.464	489.993	1214.12	1046.77	7667.72	8065.17	3190.45
38.1011	460.697	505.727	1271.19	1023.04	7580.53	8081.67	3210.07
38.1369	460.697	490.301	1313.57	993.716	7533.84	8047.81	3278.81
38.1728	463.163	469.021	1340.59	1018.36	7467.75	8007.33	3456.04
38.2086	466.246	449.292	1368.88	1083.94	7643.9	8091.22	3594.35
38.2445	463.163	439.739	1329.59	1123.02	7581.67	7954.17	3564.68
38.2803	458.231	430.188	1290.02	1128.33	7624.96	7951.86	3525.15
38.3162	457.614	427.415	1244.53	1131.78	7498.93	8000.68	3515.27
38.352	455.148	423.411	1149.3	1075.81	7483.77	7916.36	3446.18
38.3879	455.765	416.943	1071.75	1045.21	7532.98	7972.65	3377.19
38.4237	456.381	409.86	1019.61	1032.09	7538.42	8037.98	3239.52
38.4595	453.915	404.625	968.149	988.102	7527.26	8029.01	3082.67
38.4954	454.532	399.699	904.604	947.269	7471.47	8009.35	3043.54
38.5312	448.368	399.699	847.986	910.83	7514.95	7919.83	3112.04
38.5671	445.902	390.464	811.625	888.109	7449.17	7884.35	3141.43
38.6029	446.518	385.847	767.845	858.557	7601.74	7929.92	3053.32
38.6388	448.368	384.924	749.227	840.214	7659.39	7989.12	2828.9
38.6746	436.041	378.153	704.886	806.655	7470.61	7800.23	2489.45
38.7104	442.204	382.462	672.665	795.164	7604.32	7936.27	2315.83
38.7463	442.204	389.233	645.419	774.673	7545.01	7887.23	2094.92
38.7821	442.204	384.924	622.211	766.603	7818.37	7969.48	1865.51
38.818	445.286	388.002	603.962	759.776	7963.41	8064.88	1703.7
38.8538	445.286	388.002	577.992	761.948	7986.23	8101.36	1523.52
38.8897	443.437	387.078	549.258	756.053	8020.05	8125.11	1362.9
38.9255	443.437	394.773	519.307	759.156	8174.68	8128.87	1212.24
38.9613	441.588	400.315	490.301	744.264	8142.49	8092.38	1062.07
38.9972	439.123	424.335	480.739	689.083	8064.3	8021.49	921.727
39.033	447.751	451.45	466.246	637.682	8162.5	8135.25	856.381
39.0689	442.204	434.501	420.022	571.811	7951.29	7949.26	725.966
39.1047	456.998	430.804	397.544	557.907	8128.87	8105.41	688.773
39.1406	452.682	410.475	378.769	544.934	8079.06	8054.17	642.324
39.1764	450.217	395.081	360.309	532.891	8131.48	8114.1	614.477
39.2122	443.437	386.463	346.162	523.011	8071.25	8057.94	568.103
39.2481	447.135	385.539	341.242	526.716	8197.88	8193.24	605.199
39.2839	447.751	380.615	318.495	541.537	8220.52	8212.1	716.665
39.3198	444.669	377.23	292.994	513.751	8217.91	8203.98	800.443
39.3556	440.971	369.23	270.578	489.067	8198.46	8199.04	865.71
39.3915	439.123	360.924	253.39	472.105	8126.56	8128.01	931.07
39.4273	443.437	361.232	245.105	465.63	8107.15	8107.73	893.71
39.4631	449.6	368	245.719	465.321	8205.14	8206.3	912.386
39.499	451.45	373.23	246.639	463.78	8218.2	8218.49	893.71
39.5348	447.135	381.231	241.73	464.088	8176.42	8177	791.127
39.5707	442.82	376.923	232.22	457.923	8136.12	8136.7	744.574
39.6065	440.971	380.615	222.406	451.758	8119.31	8120.18	735.269
39.6424	355.388	557.804	404.169	593.254	8225.75	8067.77	346.162
39.6782	353.542	556.775	392.812	578.907	8181.64	8020.63	343.087
39.714	353.542	558.834	391.714	572.287	8147.71	7980.74	343.087
39.7499	356.618	563.983	417.361	577.804	8158.15	7972.65	343.087
39.7857	356.618	561.924	479.709	614.966	8229.52	8040.29	343.087
39.8216	356.003	563.983	557.212	704.868	8222.84	8018.31	346.162
39.8574	356.618	566.043	777.582	861.882	8185.12	7978.43	346.162
39.8933	354.158	561.924	1266.3	1209.21	8179.32	7972.37	346.162
39.9291	356.003	561.924	2200.83	1699.54	8111.49	7906.27	343.087
39.9649	354.158	555.745	3346.19	2289.3	8100.49	7898.77	343.087
40.0008	366.462	571.193	4805.85	2847.2	7999.52	7796.78	336.938
40.0366	370.769	570.163	7954.39	4124.35	8220.81	8016.87	346.162
40.0725	374.461	569.133	9453.81	6036.84	8210.65	8005.59	346.162
40.1083	372.615	563.983	11509.4	8298.31	8181.64	7968.32	346.162
40.1442	373.846	567.073	12344	9960.94	8125.98	7924.73	343.087
40.18	375.692	569.133	12705.5	11499.3	8169.75	7967.74	346.162
40.2159	375.076	567.073	12808.5	12068.3	8226.04	8020.91	349.237
40.2517	368.923	559.864	12799	12702.2	8219.94	8021.49	349.237
40.2875	370.153	562.954	12640.9	12643.8	8122.79	7926.46	343.087
40.3234	366.462	557.804	12720.1	12724.9	8171.78	7971.21	346.162
40.3592	368.923	563.983	12611.3	12614.6	8104.54	7904.25	346.162
40.3951	370.153	567.073	12741.4	12745.6	8184.54	7982.48	349.237
40.4309	360.309	554.715	12810.8	12815.6	8227.2	8027.28	352.312
40.4667	367.077	566.043	12470.2	12475.3	8017.73	7840.25	340.012
40.5026	365.231	563.983	12757.9	12763.6	8194.69	8029.01	346.162
40.5384	362.155	559.864	12720.6	12726.8	8171.78	8018.6	343.087
40.5743	360.924	559.864	12624.4	12630.6	8112.36	7954.75	343.087
40.6101	365.231	567.073	12616	12622.1	8107.44	7940.32	340.012
40.646	363.385	565.013	12811.8	12817.9	8227.78	8030.75	346.162
40.6818	363.385	566.043	12742.8	12748	8185.41	7980.16	343.087
40.7176	362.155	562.954	12766.4	12771.1	8199.63	7999.24	343.087
40.7535	359.079	556.775	12704.6	12707.9	8161.63	7967.46	340.012
40.7893	363.385	563.983	12572.7	12575.9	8080.8	7881.75	336.938
40.8252	354.158	549.567	12770.7	12772.6	8202.24	7994.9	343.087
40.861	364	563.983	12425.6	12429.8	7990.28	7789.87	333.863
40.8969	360.924	558.834	12806.1	12802.3	8224.3	8018.6	343.087
40.9327	365.231	566.043	12675.8	12590.1	8143.94	7935.12	343.087
40.9686	361.54	558.834	12768.3	11273	8203.4	7996.06	349.237
41.0044	363.385	561.924	12482.4	9217.56	8112.36	7907.13	343.087
41.0402	361.54	556.775	12569.8	6484.52	8175.55	7967.74	346.162
41.0761	363.385	560.894	10860	3720.49	8133.22	7917.81	346.162
41.1119	357.848	551.626	9467.97	2206.93	8212.68	7998.66	349.237
41.1478	358.464	552.656	7619.66	1434.99	8091.8	7889.83	346.162
41.1836	358.464	552.656	2237.04	1135.81	8121.63	7920.69	352.312
41.2195	362.155	558.834	1053.24	1018.69	8115.26	7920.69	352.312
41.2553	352.927	544.419	728.109	976.378	8212.97	8029.3	355.388
41.2911	354.773	546.478	641.108	895.942	7996.06	7837.37	346.162
41.327	360.924	555.745	651.79	850.781	8047.81	7890.69	352.312
41.3628	358.464	551.626	591.046	810.47	8202.53	8052.73	358.464
41.3987	356.618	548.537	508.712	765.024	8157.57	7992.88	358.464
41.4345	360.309	553.685	456.594	729.585	8122.79	7951.29	355.388
41.4704	359.694	553.685	443.39	712.982	8222.26	8053.02	358.464
41.5062	360.924	553.685	429.091	698.598	8226.33	8038.84	358.464
41.542	362.77	550.597	436.057	698.967	8224.59	8053.89	358.464
41.5779	365.231	543.39	472.737	728.109	8188.6	8020.63	358.464
41.6137	375.076	545.449	544.715	802.707	8084.85	7887.52	352.312
41.6496	376.923	540.302	694.542	972.669	8124.53	7923	358.464
41.6854	388.002	549.567	1123.16	1372.45	8050.41	7851.49	361.54
41.7212	390.464	550.597	2274.8	2145.63	8189.18	7991.72	367.692
41.7571	389.848	552.656	4064.86	2716.05	8191.5	7984.79	364.616
41.7929	383.693	547.508	6112.06	3388.76	8210.65	7996.92	364.616
41.8288	384.924	550.597	9429.91	5236.52	8144.52	7937.14	361.54
41.8646	384.308	551.626	10865	6829.61	8213.85	8006.17	361.54
41.9005	383.693	550.597	11840.5	9212.72	8226.04	8005.02	358.464
41.9363	375.692	540.302	12692.8	10914.6	8228.36	8020.63	358.464
41.9721	375.692	541.331	12544	11571.7	8068.93	7873.11	349.237
42.008	376.923	543.39	12579.2	12194.3	8086.3	7885.5	349.237
42.0438	376.307	543.39	12664	12669.2	8136.99	7937.43	349.237
42.0797	378.769	548.537	12666.4	12671.1	8138.15	7941.18	349.237
42.1155	377.538	548.537	12817	12822.2	8230.97	8029.88	352.312
42.1514	375.076	545.449	12811.8	12817	8227.78	8024.09	352.312
42.1872	375.076	545.449	12735.3	12740	8180.77	7978.43	349.237
42.2231	371.999	541.331	12756	12762.6	8193.82	7998.95	349.237
42.2589	371.999	542.36	12660.3	12666.9	8134.96	7938.58	346.162
42.2947	374.461	547.508	12672	12677.7	8141.92	7953.88	346.162
42.3306	373.846	547.508	12808.9	12815.1	8226.33	8035.37	349.237
42.3664	372.615	548.537	12803.7	12809.9	8222.84	8061.12	346.162
42.4023	371.384	545.449	12798.1	12804.2	8219.36	8055.91	346.162
42.4381	370.153	541.331	12731	12736.2	8178.16	7988.25	343.087
42.474	373.846	542.36	12643.3	12649.4	8124.24	7923.86	343.087
42.5098	381.846	547.508	12687.6	12692.3	8151.77	7951.86	343.087
42.5456	389.233	550.597	12807.1	12810.8	8224.88	8016.87	346.162
42.5815	391.695	550.597	12800	12804.7	8220.81	8013.69	346.162
42.6173	395.389	553.685	12733.8	12705.5	8179.9	7975.25	343.087
42.6532	392.311	551.626	12746.1	11843.3	8187.44	7981.03	343.087
42.689	391.079	552.656	12201.3	10848.1	8131.48	7925.6	336.938
42.7249	392.311	555.745	12283.6	9004.8	8156.12	7955.62	340.012
42.7607	391.079	555.745	9090.41	7865.56	8224.3	8024.67	343.087
42.7965	388.002	552.656	8988.57	5108.33	8222.55	8020.91	346.162
42.8324	386.77	551.626	6980.96	2935.35	8185.41	7982.77	346.162
42.8682	383.693	548.537	6623.51	1962.21	8178.16	7975.83	346.162
42.9041	386.155	553.685	1913.34	1350.01	8112.07	7912.04	343.087
42.9399	387.386	558.834	1038.75	1053.61	8168.88	7968.32	343.087
42.9758	384.308	556.775	817.494	987.139	8228.36	8029.01	343.087
43.0116	381.231	552.656	658.053	910.017	8174.68	7993.17	340.012
43.0474	381.846	554.715	616.07	838.203	8118.44	7968.03	336.938
43.0833	379.384	550.597	601.717	784.231	8156.12	7992.01	336.938
43.1191	378.153	548.537	602.82	736.597	8126.56	7955.04	336.938
43.155	371.384	539.272	572.655	709.663	8116.13	7950.71	336.938
43.1908	381.231	554.715	534.793	668.37	7987.39	7826.14	330.789
43.2267	438.506	371.692	215.659	447.135	8108.89	8109.75	753.881
43.2625	442.204	377.538	212.9	448.984	8213.26	8213.85	781.813
43.2983	429.264	365.846	206.768	437.582	7982.77	7982.77	725.966
43.3342	439.739	381.231	211.367	444.669	8187.44	8188.31	791.127
43.37	440.971	378.461	214.739	440.971	8187.44	8188.02	828.403
43.4059	438.506	371.384	223.019	435.733	8133.22	8134.38	800.443
43.4417	436.658	367.384	230.993	431.42	8085.72	8086.3	837.727
43.4776	439.123	361.54	235.594	429.264	8086.01	8087.17	884.375
43.5134	436.041	352.005	243.878	424.335	7983.34	7983.63	884.375
43.5492	445.902	362.155	257.686	440.355	8182.8	8182.8	949.761
43.5851	443.437	363.078	255.231	449.292	8136.41	8136.12	987.167
43.6209	442.204	364.923	244.798	451.758	8121.92	8121.92	1005.88
43.6568	439.739	363.078	239.582	447.135	8119.02	8119.02	1099.57
43.6926	443.437	358.464	252.469	456.998	8222.84	8223.13	1202.84
43.7285	430.496	349.237	289.923	445.286	7981.9	7982.48	1231.05
43.7643	433.577	352.927	360.002	451.45	8050.7	8063.72	1325.19
43.8002	440.971	352.312	396.005	453.607	8173.52	8186.57	1334.62
43.836	444.053	351.082	404.317	447.751	8148.58	8161.05	1400.65
43.8718	458.231	371.999	465.013	441.28	8108.31	8113.23	1561.4
43.9077	467.479	367.077	451.45	443.129	8213.85	8180.19	1741.73
43.9435	453.915	348.929	410.783	433.269	8049.84	8039.42	1779.78
43.9794	453.915	346.777	409.552	450.525	8145.68	8111.78	1760.75
44.0152	450.833	355.695	408.628	527.951	8146.84	8102.22	1827.39
44.051	448.368	364.616	470.871	652.229	8129.16	8076.75	1732.22
44.0869	452.066	350.159	483.824	701.167	8111.49	8044.34	1846.45
44.1227	468.713	378.769	623.139	815.353	8199.63	8096.43	1951.41
44.1586	466.246	382.462	775.604	916.745	8192.08	8091.51	2133.26
44.1944	457.614	363.693	879.708	952.877	8148.87	8017.73	2152.45
44.2303	460.697	374.769	987.479	978.124	8153.51	7997.21	2123.67
44.2661	460.08	402.47	1119.58	1057.7	8108.31	7954.17	2248.48
44.3019	460.08	424.951	1317.97	1180.29	7954.17	7755.35	2315.83
44.3378	465.013	434.501	1500.81	1316.71	7971.5	7899.63	2441.16
44.3736	458.847	420.022	1482.84	1294.73	7845.73	7891.85	2547.47
44.4095	454.532	410.783	1440.31	1307.6	7800.23	7875.12	2586.19
44.4453	450.217	399.699	1332.42	1322.68	7621.23	7744.13	2663.72
44.4812	444.669	381.846	1239.2	1322.68	7546.15	7765.41	2751.1
44.517	444.669	361.54	1166.2	1364.16	7788.72	7811.74	2965.38
44.5528	448.984	356.003	1133.97	1429.6	7609.19	7888.67	3161.03
44.5887	448.368	353.235	1310.43	1574.35	7681.21	7913.19	3347.66
44.6245	446.518	344.317	1494.51	1625.54	7544.15	7826.72	3436.32
44.6604	446.518	348.314	1447.87	1503.97	7641.31	7759.66	3396.89
44.6962	444.669	351.697	1392.15	1270.88	7608.9	7651.07	3347.66
44.7321	446.518	344.317	1437.79	1158.69	7507.51	7762.25	3505.39
44.7679	433.577	333.863	1520.05	1056.14	7339.55	7712.23	3426.46
44.8038	431.112	325.564	1666.03	994.028	7289.11	7681.21	3416.6
44.8396	438.506	326.486	1735.7	1002.14	7327.58	7858.41	3535.03
44.8754	435.425	323.719	1656.22	1037.71	7394.33	7841.69	3525.15
44.9113	431.112	320.339	1503.34	1110.82	7306.49	7815.2	3288.64
44.9471	432.96	334.786	1370.76	1123.02	7360.37	7865.61	3082.67
44.983	438.506	349.544	1280.29	1057.7	7364.08	7891.85	2975.14
45.0188	430.496	366.769	1144.92	979.995	7199.17	7591.42	2897.09
45.0547	439.123	382.769	1090.5	975.318	7369.22	7711.08	3249.34
45.0905	442.82	388.002	1026.16	954.435	7490.63	7813.76	3308.3
45.1263	437.274	395.697	954.435	966.59	7579.67	7753.33	3495.52
45.1622	439.739	396.312	888.42	1014.62	7611.2	7888.96	3268.99
45.198	441.588	384.308	811.936	1000.27	7706.77	7883.2	3023.99
45.2339	444.053	369.23	756.673	971.889	7719.99	7895.02	2547.47
45.2697	448.368	371.999	720.385	955.682	7843.42	8035.08	2238.87
45.3055	445.902	373.538	678.55	931.07	7612.92	8009.06	1960.96
45.3414	440.355	371.999	631.802	905.849	7716.83	7935.41	1637.24
45.3772	437.274	371.692	583.247	890.287	7608.04	7982.77	1457.32
45.4131	435.425	374.461	527.333	875.975	7914.05	8040.58	1278.1
45.4489	438.506	380.615	482.281	841.768	8179.32	8136.7	1137.09
45.4848	439.123	386.155	451.141	792.99	8176.13	8135.25	1015.24
45.5206	433.577	384.924	423.103	752.33	8080.22	8049.84	875.042
45.5564	433.577	380.307	405.857	721.625	8068.93	8031.03	772.5
45.5923	438.506	394.465	396.62	694.35	8171.49	8132.35	716.665
45.6281	439.739	386.155	389.233	663.994	8204.27	8188.89	660.898
45.664	437.89	381.538	375.076	641.086	8213.26	8151.48	586.647
45.6998	431.728	374.153	353.85	611.693	8131.48	8090.06	531.038
45.7357	431.112	370.153	332.326	583.865	8128.3	8097.3	503.259
45.7715	427.415	367.384	308.969	556.054	8062.85	8027.85	466.246
45.8073	432.96	373.538	289.002	531.347	8203.69	8205.43	540.302
45.8432	430.496	364	269.043	494.311	8202.24	8204.85	549.567
45.879	428.031	370.769	256.459	453.607	8152.06	8154.67	586.647
45.9149	427.415	365.231	245.719	424.335	8129.45	8132.35	568.103
45.9507	429.88	360.617	238.662	407.088	8119.02	8062.57	540.302
45.9866	428.031	357.541	234.981	395.697	8100.2	8028.43	531.038
46.0224	431.728	360.924	237.128	392.311	8207.17	8137.57	484.749
46.0583	432.344	348.314	236.515	388.925	8213.26	8154.67	466.246
46.0941	429.88	342.164	236.208	385.847	8196.14	8169.75	438.506
46.1299	424.951	335.708	234.367	381.846	8124.53	8083.69	429.264
46.1658	423.719	336.63	232.527	380	8106.86	8071.25	466.246
46.2016	423.103	326.486	232.834	378.769	8108.6	8060.25	503.259
46.2375	427.415	324.949	235.288	382.462	8217.62	8161.05	549.567
46.2733	415.711	312.656	229.46	371.076	7980.45	7923.29	531.038
46.3092	424.335	317.573	237.742	380	8191.21	8140.47	614.477
46.345	423.103	316.036	237.742	379.077	8181.64	8126.85	716.665
46.3808	418.175	312.656	228.846	376.307	8105.12	8043.47	865.71
46.4167	415.095	310.198	223.019	377.23	8056.49	8000.97	1015.24
46.4525	423.103	317.573	225.166	388.925	8222.84	8156.99	1249.86
46.4884	423.103	325.256	228.539	398.16	8224.01	8159.31	1523.52
46.5242	423.719	331.097	231.607	417.559	8182.51	8112.65	1665.71
46.5601	423.103	336.63	234.674	442.204	8177.87	8103.38	1865.51
46.5959	420.022	342.779	265.974	501.716	8075.3	8028.43	1836.92
46.6317	421.255	346.777	299.445	560.07	8126.27	8128.3	1770.26
46.6676	428.647	368.615	326.486	624.686	8214.14	8215.88	1960.96
46.7034	431.112	371.076	397.852	714.805	8218.49	8220.23	2066.18
46.7393	426.183	355.08	457.923	846.431	8178.74	8181.06	2181.24
46.7751	419.406	369.23	576.138	1071.44	8078.48	8080.51	2152.45
46.811	420.639	388.617	668.639	1274.64	8078.48	8099.33	2210.04
46.8468	423.103	400.622	752.64	1401.28	8108.02	8129.74	2277.33
46.8826	429.264	401.238	850.473	1502.39	8201.37	8221.1	2383.27
46.9185	428.647	380.307	833.376	1497.66	8200.5	8223.13	2508.78
46.9543	426.183	392.311	873.175	1464.88	8183.38	8204.85	2770.54
46.9902	426.183	378.461	960.98	1518.48	8149.74	8166.56	3033.76
47.026	424.335	353.542	1058.01	1617	8042.6	8104.54	3161.03
47.0619	422.487	346.469	1060.2	1615.42	7967.17	8101.36	3229.7
47.0977	424.335	342.164	1004.32	1668.88	7890.69	8177	3298.47
47.1335	421.871	332.634	990.597	1645.15	7735.8	8152.35	3170.83
47.1694	420.639	338.782	1008.69	1414.49	7783.25	8167.43	3229.7
47.2052	421.255	331.097	1119.26	1232.93	7670.59	8134.67	3298.47
47.2411	419.406	320.031	1276.21	1136.47	7464.32	8033.35	3367.34
47.2769	420.022	317.88	1390.89	1192.5	7580.53	8105.7	3475.78
47.3128	421.255	316.651	1499.24	1593.3	7483.77	8185.41	3554.79
47.3486	418.175	312.349	1527	1726.2	7469.75	8156.41	3554.79
47.3845	415.095	306.818	1607.52	1769.95	7402.33	8129.45	3475.78
47.4203	413.863	304.053	1565.82	1743.63	7219.93	8101.93	3219.88
47.4561	411.399	309.276	1484.74	1593.62	7279.14	8066.91	3072.88
47.492	413.247	306.818	1398.13	1497.98	7298.22	8092.67	2975.14
47.5278	407.704	305.589	1296.3	1372.34	6893.33	7931.94	2877.6
47.5637	420.022	340.32	1357.25	1371.39	7100.61	8164.82	2838.64
47.5995	420.639	354.773	1335.56	1378.63	6971.66	8054.46	2751.1
47.6354	431.112	365.539	1332.1	1326.76	7214.25	8111.78	2683.12
47.6712	429.88	348.007	1268.68	1220.7	7194.91	8023.23	3014.21
47.707	427.415	341.549	1147.42	1122.39	7198.89	7992.01	3347.66
47.7429	420.022	338.475	1039.59	1074.88	7292.81	7923.29	3426.46
47.7787	417.559	339.09	936.988	1039.27	7277.14	7916.36	3318.14
47.8146	425.567	344.317	840.836	1011.5	7641.31	8136.12	3092.46
47.8504	424.335	339.397	718.525	952.254	7798.21	8072.98	2731.66
47.8862	418.791	336.323	615.096	890.287	7632.71	8004.15	2412.21
47.9221	421.871	341.242	555.127	869.754	7760.81	8114.97	2190.84
47.9579	426.183	354.158	511.9	844.255	7948.11	8187.44	2037.46
47.9938	427.415	373.846	487.525	823.742	7853.51	8142.78	1798.82
48.0296	424.951	364.308	478.272	815.664	7887.81	8136.99	1608.79
48.0655	421.871	355.08	468.404	797.648	7900.21	8145.97	1410.09
48.1013	416.327	347.392	455.148	766.603	7921.56	8045.21	1193.44
48.1371	420.639	346.777	443.129	753.571	8084.56	8143.07	1062.07
48.173	416.943	343.702	424.027	716.665	8039.71	8071.83	931.07
48.2088	419.406	347.084	406.472	688.463	8188.31	8185.99	847.053
48.2447	418.791	344.624	379.692	649.134	8185.12	8178.16	753.881
48.2805	417.559	341.549	352.312	620.664	8161.05	8150.9	670.188
48.3164	415.095	338.782	330.789	594.067	8076.75	8065.17	614.477
48.3522	420.639	344.932	318.495	575.829	8183.67	8167.14	595.922
48.388	423.103	339.09	307.433	556.054	8214.72	8185.41	549.567
48.4239	421.871	336.323	298.523	536.287	8213.56	8200.21	540.302
48.4597	415.711	324.949	289.309	507.579	8128.3	8129.45	531.038
48.4956	417.559	344.009	279.789	487.833	8179.9	8181.06	512.517
48.5314	416.943	342.779	264.439	466.555	8091.8	8096.72	466.246
48.5673	421.871	336.323	255.231	460.389	8194.11	8201.95	447.751
48.6031	424.335	334.171	242.957	451.141	8218.2	8219.94	420.022
48.639	424.951	330.174	234.367	443.745	8182.8	8184.25	401.546
48.6748	424.951	326.178	230.993	440.355	8130.03	8132.06	364.616
48.7106	429.264	325.564	231.3	438.506	8145.1	8147.13	383.077
48.7465	430.496	324.027	235.594	429.88	8099.62	8026.41	373.846
48.7823	439.123	321.568	236.515	426.183	8203.4	8130.32	383.077
48.8182	1267.68	1571.38	136.493	123.917	8199.92	8179.9	899.935
48.854	1213.49	1578.96	133.451	122.081	8110.62	8090.93	924.841
48.8899	1195.45	1575.93	132.147	122.387	8140.76	8114.39	999.642
48.9257	1151.86	1575.17	131.278	123.458	8053.6	8026.99	1105.82
48.9615	1145.85	1622.95	140.84	128.814	8220.81	8192.37	1205.97
48.9974	1138.35	1647.24	158.448	131.415	8178.74	8152.35	1300.07
49.0332	1197.7	1641.16	187.811	134.629	8190.92	8163.37	1350.33
49.0691	1248.86	1622.95	222.418	138.761	8132.35	8103.96	1400.65
49.1049	1382.28	1730.06	260.756	143.812	8144.81	8116.71	1325.19
49.1407	1468.41	2029.17	304.142	154.835	8224.88	8197.3	1218.51
49.1766	1572.89	2535.6	357.396	178.266	8217.62	8187.44	1274.96
49.2124	1759.73	3237.29	403.935	210.447	8223.13	8189.47	1463.62
49.2483	2434.34	5306.04	436.738	225.932	8169.17	8139.02	1457.32
49.2841	4860.99	12685.4	459.057	246.179	8115.84	8084.85	1375.48
49.32	10298.4	20417.4	431.925	263.825	8144.81	8112.36	1419.53
49.3558	18305.5	24508.9	385.576	252.776	8226.33	8185.99	1293.79
49.3916	23863.2	26776.8	352.155	246.792	8190.34	8158.44	1356.62
49.4275	28209.2	28213	332.508	251.549	8176.42	8138.44	1375.48
49.4633	29157.3	29181.6	322.687	235.288	8173.23	8134.38	1312.63
49.4992	29563.7	29477.6	302.615	215.813	8128.3	8089.19	1394.35
49.535	29791.8	29642.2	289.966	205.695	8147.42	8107.15	1344.04
49.5709	30138.8	30114.1	286.259	203.549	8225.17	8183.67	1287.51
49.6067	30134.9	30115.4	281.027	199.411	8224.59	8181.64	1256.13
49.6425	29926.2	29924.9	270.781	197.112	8178.16	8136.7	1243.59
49.6784	29815	29815	265.768	196.653	8153.22	8111.2	1174.65
49.7142	29778.9	29778.9	259.448	205.695	8144.52	8105.12	1130.84
49.7501	29870.6	29870.6	276.012	220.259	8165.4	8122.79	1262.41
49.7859	29786.6	29785.3	292.583	224.552	8146.26	8105.7	1193.44
49.8218	30134.9	30134.9	324.433	246.179	8224.59	8183.96	1231.05
49.8576	29646.1	29646.1	358.051	269.504	8114.97	8073.85	1318.91
49.8935	29922.3	29923.6	384.265	277.486	8177.29	8132.64	1362.9
49.9293	29675.7	29674.4	383.61	271.653	8121.34	8076.17	1312.63
49.9651	29902.9	29902.9	368.098	261.216	8172.65	8128.58	1205.97
50.001	30071.3	30071.3	344.95	252.623	8210.36	8164.53	1256.13
50.0368	30084.3	30084.3	332.071	246.179	8212.97	8166.85	1262.41
50.0727	29687.3	29687.3	317.014	237.588	8124.24	8077.61	1224.78
50.1085	29945.6	29946.9	303.27	239.429	8181.64	8135.25	1130.84
50.1444	29633.2	29631.9	287.349	255.538	8111.2	8064.3	1068.32
50.1802	29956	29954.7	286.695	284.242	8183.96	8139.6	955.993
50.216	30136.2	30120.6	286.259	285.777	8223.42	8181.93	906.16
50.2519	30073.9	30037.6	273.397	267.202	8210.07	8168.01	875.042
50.2877	29992.2	29776.3	250.297	250.014	8192.08	8150.32	831.511
50.3236	29974.1	29432.6	228.733	228.999	8188.31	8150.9	831.511
50.3594	29381.3	28184.1	210.879	206.615	8102.51	8068.93	831.511
50.3953	29344.1	27169.6	203.261	193.588	8192.95	8155.83	831.511
50.4311	28293.5	26451.2	198.473	184.241	8220.81	8184.54	850.162
50.4669	23048.3	22291.5	203.043	177.194	8026.12	7986.23	893.71
50.5028	17862.3	19897.1	242.236	181.637	8200.21	8161.63	862.6
50.5386	16093.3	15579.3	269.909	179.951	8099.04	8052.15	875.042
50.5745	14669.6	12214	268.165	182.096	8109.75	8069.8	843.944
50.6103	11214.4	9355.04	256.833	178.42	8109.75	8069.22	837.727
50.6462	6788.04	8008.48	245.504	175.356	8219.07	8178.74	806.655
50.682	4089.36	7059.48	233.742	173.518	8223.13	8185.41	831.511
50.7178	3498.02	6356.02	219.152	174.59	8205.72	8168.3	881.264
50.7537	3272.65	5770.17	208.92	174.437	8202.53	8166.85	868.82
50.7895	2950.67	5344.62	196.297	173.824	8114.97	8079.93	831.511
50.8254	2820.47	5277.34	192.163	177.041	8209.2	8177.58	831.511
50.8612	2748.12	5193.78	187.593	174.437	8229.52	8201.08	912.386
50.8971	2441.29	5084.22	183.677	170.301	8205.43	8178.74	968.46
50.9329	2217.86	4501.44	187.593	166.779	8200.79	8172.36	856.381
50.9688	2106.55	3619.82	178.891	157.591	8155.25	8129.45	918.613
51.0046	1954.21	3165.87	167.799	145.649	8083.11	8057.65	868.82
51.0404	1846.58	3023.34	168.016	142.435	8218.2	8190.34	881.264
51.0763	1715.61	2584.38	174.323	140.139	8224.3	8196.72	887.486
51.1121	1598.67	2337.14	163.449	139.22	8222.55	8195.27	856.381
51.148	1501.7	2177.14	149.535	137.843	8196.14	8171.2	850.162
51.1838	1453.29	1950.39	140.405	135.394	8147.71	8123.08	881.264
51.2197	1396.62	1975.61	134.972	131.874	8075.88	8051.86	887.486
51.2555	1421.54	5089.94	223.326	238.355	8153.08	7956.32	595.922
51.2913	1909.9	4102.96	208.914	238.969	8272.8	6157.7	602.106
51.3272	6327.53	3331.65	202.17	238.048	8360.49	7736.09	645.419
51.363	17397.7	2728.69	191.442	233.447	8352.2	8953.99	614.477
51.3989	23732.6	2427.39	182.556	233.14	8316.85	8494.47	611.384
51.4347	29914.6	2272.46	182.249	242.037	8279.78	8017.05	670.188
51.4706	29653.8	2044.48	184.701	273.341	8192.23	7385.77	722.866
51.5064	29974.1	1915.25	182.556	364	8300.27	6322.87	763.19
51.5422	30158.3	1797.04	181.024	559.143	8361.8	7747.08	791.127
51.5781	30157	1712.57	178.266	775.294	8360.93	8377.47	803.549
51.6139	29735	1632.05	174.284	833.687	8219.22	8516.79	815.975
51.6498	30010.4	1658.63	185.007	896.2	8312.05	6832.55	819.082
51.6856	29630.6	1558.49	205.848	894.021	8183.52	7939.77	812.868
51.7214	30033.7	1520.62	223.939	899.935	8319.03	6067.36	819.082
51.7573	30157	1481.27	229.46	837.416	8360.06	7769.06	806.655
51.7931	30157	1415.5	238.969	753.881	8360.06	8488.89	760.087
51.829	30059.6	1378.5	248.48	675.143	8326.45	8405.3	719.765
51.8648	15911	1340.02	258.914	631.493	8239.68	7796.56	688.773
51.9007	11843	1380.77	262.904	548.949	8184.83	6633.41	642.324
51.9365	6380.34	1305.34	301.903	464.705	8326.45	6184.3	583.556
51.9723	3132.15	1289.52	365.231	369.23	8356.13	7807.56	586.647
52.0082	2755.11	1247.35	396.005	322.797	8331.25	8017.05	574.284
52.044	2652.6	1306.85	361.847	291.766	8233.15	7429.42	546.478
52.0799	2362.58	1429.1	352.927	264.746	8261.03	4939.19	521.777
52.1157	1998.56	1663.94	308.354	248.48	8170.47	6451.13	484.749
52.1516	1735.39	2105.01	250.935	245.412	8320.34	5602.4	472.413
52.1874	1510.78	3043.67	203.702	236.515	8021.06	5001.46	475.497
52.2233	1432.12	5802.48	190.829	238.048	8312.05	2631.2	472.413
52.2591	1328.71	19256.6	179.492	229.153	8128.73	7440.34	524.863
52.2949	1285.75	27326.8	174.59	227.926	8315.54	5340.2	497.088
52.3308	1395.11	29045	176.122	225.779	8252.32	8083.39	524.863
52.3666	1387.56	29511	197.572	224.552	8133.51	7255.03	540.302
52.4025	1328.71	30149.2	250.014	230.686	8309.43	6173.66	555.745
52.4383	1285	30111.5	306.511	233.754	8329.5	8316.29	595.922
52.4742	1271.44	30085.6	418.175	235.901	8305.5	8133.21	611.384
52.51	1228.54	29719.5	579.229	238.969	8172.21	8022.58	626.851
52.5458	1178.16	29660.2	727.517	243.878	8160.47	6360.24	623.757
52.5817	1153.37	30153.1	846.742	250.935	8337.79	6189.62	589.739
52.6175	1106.82	30141.4	791.748	255.845	8328.19	8249.63	555.745
52.6534	1078.31	29940.4	629.017	258.3	8288.06	7714.12	531.038
52.6892	1044.58	29500.7	523.011	255.231	8121.78	7016.26	521.777
52.7251	1040.83	29423.6	456.689	253.083	8205.28	5418.71	512.517
52.7609	1022.86	28147.6	370.769	246.946	8197.01	6510.02	515.603
52.7967	1031.09	24923.6	307.125	247.253	8310.3	6210.92	537.214
52.8326	1006.38	20066	264.746	244.798	8252.75	8072.33	549.567
52.8684	1006.38	14688.4	232.527	243.264	8254.06	7227.84	605.199
52.9043	1079.81	10229.5	216.886	242.957	8282.39	7249.6	611.384
52.9401	1143.6	8447.47	213.82	239.276	8183.09	7151.79	599.014
52.9759	1221.77	7125.02	216.886	242.65	8203.98	6147.06	558.834
53.0118	1230.04	6374.47	203.396	249.094	8138.73	6859.52	571.193
53.0476	1535.01	5463	205.542	257.073	8348.71	6035.52	614.477
53.0835	1850.39	4338.75	199.105	250.321	8354.38	8461.01	605.199
53.1193	3693.52	3444.34	197.879	241.423	8320.34	8511.21	580.465
53.1552	14651.8	3024.12	195.427	234.674	8216.17	8199.7	629.945
53.191	25775.2	2733.35	196.346	233.447	8233.59	6563.63	651.61
53.2268	30160.9	2368.75	198.185	237.742	8363.11	6773.26	657.802
53.2627	30144	2156.41	198.492	255.231	8357	8427.58	729.067
53.2985	30040.2	2068.99	222.099	294.223	8322.52	8505.63	769.396
53.3344	30013	2000.09	240.503	385.847	8312.92	8171.99	788.022
53.3702	29769.8	1883.95	269.657	545.861	8230.97	8061.27	800.443
53.4061	29592	1781.81	269.964	618.498	8170.91	7016.26	803.549
53.4419	29199.5	1714.09	258.3	564.395	8037.11	6264.19	803.549
53.4778	30137.5	1661.66	251.549	534.743	8353.51	4747.68	756.984
53.5136	29647.3	1585.02	233.754	511.591	8189.62	8628.52	729.067
53.5494	29949.5	1560.77	219.339	543.699	8291.11	6499.31	673.285
53.5853	29646.1	1489.59	205.542	539.066	8188.31	7763.57	663.994
53.6211	19457	1456.31	197.266	509.739	8217.04	6611.93	626.851
53.657	16277.3	1484.29	196.346	489.684	8364.86	6810.98	620.664
53.6928	12266.8	1404.93	201.557	463.471	8067.05	8500.05	623.757
53.7287	10747	1357.37	215.353	450.833	8255.8	4727.02	586.647
53.7645	4095.76	1321.17	213.513	448.984	8224.88	7151.79	571.193
53.8003	2847.73	1291.03	212.9	421.563	8211.81	6935.13	574.284
53.8362	2609.17	1492.62	217.499	397.852	8245.78	6424.38	577.374
53.872	2550.31	1974.85	212.287	344.317	8339.1	6708.66	546.478
53.9079	2264.77	1872.51	230.993	300.059	8327.75	7747.08	574.284
53.9437	1907.61	2614.6	238.969	280.71	8278.03	6821.76	552.656
53.9796	1633.57	3788	246.639	261.676	8236.2	7102.95	484.749
54.0154	1525.17	7468.61	282.86	247.866	8193.1	6408.34	521.777
54.0512	1533.5	20055.1	306.204	241.73	8254.93	6338.88	537.214
54.0871	1497.16	25857.3	325.564	233.447	8103.53	7271.36	527.951
54.1229	1417.01	29010.6	380.307	232.22	8244.48	5639.22	524.863
54.1588	1373.22	29961.2	433.577	229.766	8317.72	7494.98	546.478
54.1946	1322.68	29817.6	483.515	224.859	8222.26	8455.44	571.193
54.2305	1241.33	29441.6	543.39	220.872	8093.97	7200.67	583.556
54.2663	1211.99	29962.4	583.865	225.779	8269.75	5633.96	592.83
54.3021	1184.17	30145.3	517.146	236.208	8316.85	7769.06	608.291
54.338	1147.36	29997.4	468.404	249.401	8235.33	8539.11	611.384
54.3738	1116.58	30015.6	440.047	258.3	8240.56	7895.66	599.014
54.4097	1082.81	29849.9	435.425	263.211	8192.66	7972.87	577.374
54.4455	1049.83	29622.9	461.622	262.597	8129.16	7227.84	568.103
54.4814	1027.35	29540.5	439.123	255.845	8070.09	6258.86	580.465
54.5172	1028.85	30003.9	388.925	252.162	8334.3	6333.54	577.374
54.553	989.911	28259.6	325.564	239.889	8032.77	8494.47	561.924
54.5889	981.679	26650.5	289.309	238.355	8071.83	4680.57	537.214
54.6247	1007.88	22111.2	256.766	235.594	8040.14	6805.59	531.038
54.6606	1118.83	18542.8	241.73	233.447	8138.29	7092.11	534.126
54.6964	1148.11	11771	231.913	235.901	8260.16	6338.88	599.014
54.7323	1202.21	9426.36	231.3	232.834	8320.77	7989.44	654.706
54.7681	378.153	562.954	178.573	214.126	8264.52	6519.37	423.103
54.804	378.769	563.983	175.509	212.593	8361.37	8026.26	423.103
54.8398	376.307	562.954	173.365	211.06	8361.37	8104.25	423.103
54.8756	374.461	562.954	191.136	208.607	8302.89	7197.32	420.022
54.9115	371.999	555.745	194.814	206.155	8280.21	6108.9	420.022
54.9473	368.307	552.656	184.088	203.396	8180.48	4785.18	413.863
54.9832	367.692	547.508	175.203	201.863	8185.7	4924.57	407.704
55.019	364	558.834	167.238	197.879	8063.58	2697.61	401.546
55.0549	372.615	553.685	166.626	201.557	8363.55	7357.81	413.863
55.0907	371.384	550.597	162.95	199.718	8288.93	6898.7	407.704
55.1265	368.923	548.537	160.806	198.492	8239.25	5278.16	404.625
55.1624	364.616	557.804	162.338	196.346	8124.82	3755.82	398.467
55.1982	368.307	563.983	168.157	200.024	8271.06	5952.47	398.467
55.2341	369.538	565.013	178.266	202.783	8294.16	6732.81	392.311
55.2699	368.923	555.745	191.442	204.009	8112.65	6567.48	392.311
55.3058	364	555.745	186.539	198.492	6308.26	4120.43	389.233
55.3416	366.462	549.567	191.136	199.718	5228.58	5540.02	395.389
55.3774	364.616	552.656	192.362	205.235	3111	4244.78	398.467
55.4133	367.077	552.656	190.523	219.032	2491.9	5850.72	413.863
55.4491	368.307	538.243	193.588	224.246	1953.45	6608.76	423.103
55.485	359.079	548.537	183.781	232.527	1473.7	1613.21	420.022
55.5208	365.846	546.478	196.959	238.355	1439.68	5466.02	426.183
55.5566	363.385	540.302	197.266	242.344	1312.13	4725.57	416.943
55.5925	361.54	545.449	203.396	240.503	1393.22	3671.58	410.783
55.6283	367.077	546.478	197.266	246.946	1711.05	5452.57	410.783
55.6642	372.615	543.39	191.136	244.184	1950.01	6183.89	410.783
55.7	369.538	548.537	185.926	239.582	2580.12	4672.64	401.546
55.7359	370.153	543.39	182.862	235.594	4170.61	5345.17	401.546
55.7717	364	543.39	176.428	229.46	4193.45	3548.73	395.389
55.8075	362.77	544.419	177.96	230.686	5018.12	3381.13	392.311
55.8434	361.54	549.567	183.475	227.619	6059.71	3066.88	389.233
55.8792	365.846	536.184	193.588	227.926	7313.61	5264.77	392.311
55.9151	356.618	545.449	188.378	231.913	7317.03	1052.82	380
55.9509	363.385	541.331	188.991	236.208	7021.22	5171.14	386.155
55.9868	360.924	537.214	180.717	253.39	7992.88	3220.54	383.077
56.0226	358.464	543.39	176.428	244.491	8040.14	2939.22	376.923
56.0585	362.155	543.39	172.139	235.288	8224.88	4646.2	383.077
56.0943	362.155	542.36	166.932	237.435	8332.99	4818.33	380
56.1301	362.77	540.302	161.113	229.153	8323.39	3464.86	383.077
56.166	364	536.184	159.888	222.712	8299.4	2945.6	386.155
56.2018	362.155	536.184	162.95	223.019	8199.19	2111.53	389.233
56.2377	363.385	541.331	161.725	214.433	8182.22	214.126	398.467
56.2735	367.077	526.922	163.563	213.82	8346.96	7113.8	407.704
56.3094	356.003	540.302	158.663	206.768	8011.95	2495.12	407.704
56.3452	364	541.331	163.869	208.301	8310.74	7141.63	426.183
56.381	363.385	539.272	164.482	206.155	8332.99	7476.76	441.588
56.4169	358.464	537.214	164.175	201.863	8173.52	4984.43	450.833
56.4527	357.848	541.331	167.545	200.637	8190.92	5345.17	456.998
56.4886	361.54	540.302	172.446	202.476	8359.62	8054.61	466.246
56.5244	360.924	537.214	174.59	201.557	8365.3	8260.6	469.329
56.5603	359.079	537.214	177.347	199.411	8309.43	7371.79	469.329
56.5961	359.079	533.096	182.556	199.105	8335.17	7764.84	475.497
56.6319	355.388	532.067	179.185	196.653	8237.07	6142.97	466.246
56.6678	354.158	538.243	174.59	195.733	8219.65	5932.1	463.163
56.7036	357.233	536.184	170.914	199.411	8370.97	8353.22	456.998
56.7395	357.233	532.067	166.626	200.944	8364.86	8267.72	453.915
56.7753	354.773	531.038	162.95	201.863	8296.78	6656.97	444.669
56.8111	354.158	526.922	160.194	202.783	8303.32	6177.07	441.588
56.847	351.697	525.893	157.438	202.783	8228.36	5884.61	438.506
56.8828	352.312	520.748	154.988	208.301	8235.76	5877.83	432.344
56.9187	349.852	531.038	151.007	204.622	8116.56	3820.73	423.103
56.9545	359.694	521.777	151.007	206.461	8354.82	6981.85	426.183
56.9904	357.848	528.98	147.333	203.702	8151.77	4094.3	416.943
57.0262	365.846	522.805	149.17	205.542	8315.97	6663.86	416.943
57.0621	366.462	519.719	148.252	203.089	8216.17	5331.76	410.783
57.0979	369.538	528.98	148.558	200.331	8151.34	4310.35	404.625
57.1337	376.923	527.951	152.538	201.863	8321.21	7009.6	407.704
57.1696	380.615	520.748	152.538	200.637	8261.47	6967.98	407.704
57.2054	380.615	524.863	155.907	198.492	7777.5	4238.23	401.546
57.2413	388.617	519.719	159.888	198.492	6674.83	5911.74	416.943
57.2771	389.233	523.834	159.888	197.266	5706.84	3931.27	420.022
57.313	399.699	530.009	160.194	199.411	4021.83	5271.46	429.264
57.3488	408.32	528.98	159.275	201.557	3434.48	7134.67	444.669
57.3846	406.472	530.009	157.438	200.637	3021.77	6006.82	450.833
57.4205	400.93	538.243	154.988	203.702	3065.19	4376.02	441.588
57.4563	403.393	538.243	161.419	209.834	3186.26	6040.82	435.425
57.4922	400.93	541.331	161.419	213.513	3401.36	4785.18	426.183
57.528	398.467	545.449	163.257	213.206	3412.79	4805.07	420.022
57.5639	399.083	542.36	160.806	216.273	3282.09	6306.86	420.022
57.5997	396.005	540.302	155.907	212.9	3730.81	6498.76	420.022
57.6355	394.158	535.155	154.069	217.192	3854.01	6725.91	416.943
57.6714	391.079	530.009	152.232	227.006	5005.89	5728.9	416.943
57.7072	386.155	531.038	164.175	246.946	5521.47	3911.74	407.704
57.7431	387.386	520.748	167.545	266.895	6713.24	4957.81	410.783
57.7789	378.769	531.038	187.459	247.866	7239.28	2180.47	398.467
57.8148	386.155	531.038	179.185	248.787	7630.13	5877.83	401.546
57.8506	384.924	531.038	182.862	240.81	7723.58	5966.05	395.389
57.8864	383.693	523.834	170.608	240.81	8190.92	4911.27	389.233
57.9223	384.924	527.951	163.869	237.742	8128.73	3265.45	383.077
57.9581	387.386	530.009	164.175	242.344	8264.96	3853.21	389.233
57.994	388.002	515.603	166.013	250.014	8339.54	214.126	392.311
58.0298	375.076	525.893	167.851	242.037	8024.09	214.126	383.077
58.0657	382.462	521.777	169.689	236.515	8335.17	214.126	404.625
58.1015	378.769	517.661	171.527	231.3	8252.32	5137.74	413.863
58.1373	376.307	522.805	177.96	229.153	8165.25	4679.25	413.863
58.1732	382.462	524.863	182.862	230.073	8304.2	6443.86	423.103
58.209	388.617	522.805	184.088	224.552	8361.8	8175.26	435.425
58.2449	388.002	518.69	186.846	220.259	8299.83	7155.55	447.751
58.2807	384.924	520.748	186.233	216.579	8230.97	6074.85	456.998
58.3166	387.386	515.603	185.007	215.353	8277.16	6767.32	469.329
58.3524	386.155	516.632	185.007	210.14	8192.23	5546.75	472.413
58.3882	386.77	527.951	186.846	206.768	8196.14	5553.49	475.497
58.4241	392.926	533.096	191.136	207.994	8363.11	8225.02	481.665
58.4599	392.926	528.98	192.055	207.994	8360.93	8111.35	475.497
58.4958	391.079	525.893	188.071	209.221	8353.07	7997.93	463.163
58.5316	386.155	520.748	183.169	208.607	8322.08	7490.77	456.998
58.5675	381.846	523.834	177.654	204.929	8200.93	5600.65	447.751
58.6033	383.077	523.834	175.815	206.155	8329.5	7666.28	456.998
58.6392	382.462	522.805	173.058	206.155	8360.49	8097.16	453.915
58.675	382.462	520.748	176.735	208.301	8362.24	7603.03	444.669
58.7108	389.848	522.805	183.781	208.914	8335.17	7204.29	438.506
58.7467	408.32	526.922	179.798	206.461	8327.32	7525.83	469.329
58.7825	399.083	544.419	169.382	201.25	8130.9	4061.65	469.329
58.8184	397.236	540.302	165.4	203.396	8340.41	7218.23	463.163
58.8542	390.464	535.155	158.356	199.718	8205.72	5358.58	444.669
58.8901	388.617	551.626	154.682	196.653	8091.37	3201.3	435.425
58.9259	392.926	549.567	154.988	200.024	8317.72	7253.08	435.425
58.9617	385.539	542.36	156.213	197.879	8238.81	5405.55	429.264
58.9976	378.153	549.567	168.463	195.427	8096.14	3937.78	426.183
59.0334	380.615	546.478	195.12	201.557	7942.19	6815.68	438.506
59.0693	377.538	536.184	204.316	213.206	6621.69	6313.7	453.915
59.1051	370.153	545.449	245.719	214.739	4186.24	2875.52	469.329
59.1409	375.692	541.331	257.379	219.952	3520.14	5783.01	506.345
59.1768	381.231	538.243	236.821	217.499	3048.36	4732.19	512.517
59.2126	384.924	544.419	228.846	212.593	2867.21	4231.67	518.69
59.2485	391.079	545.449	224.859	212.593	3175.28	6430.14	518.69
59.2843	385.539	533.096	218.419	211.06	3145.87	6533.11	515.603
59.3202	374.461	537.214	218.726	207.381	3000.27	2837.34	497.088
59.356	376.307	536.184	240.81	219.032	3476.7	4408.89	500.173
59.3918	375.076	534.126	249.401	227.313	3269.9	4389.16	490.918
59.4277	373.846	525.893	236.515	232.834	3212.16	4376.02	481.665
59.4635	368.923	534.126	225.779	233.14	2922.96	2482.49	472.413
59.4994	375.692	533.096	237.435	237.435	3510.66	6382.16	475.497
59.5352	375.076	531.038	224.859	236.515	4224.32	6272.67	475.497
59.5711	371.999	527.951	216.886	243.264	5245.78	4838.23	466.246
59.6069	367.692	528.98	214.126	258.3	5984.77	3983.38	460.08
59.6427	365.231	523.834	210.447	265.053	5603.95	3827.22	453.915
59.6786	360.924	536.184	207.688	264.746	6454.64	1849.24	441.588
59.7144	375.076	534.126	213.82	270.578	7579.81	5661.36	447.751
59.7503	371.384	528.98	214.433	285.624	7630.99	5728.9	438.506
59.7861	367.077	526.922	197.266	278.254	8086.15	4185.84	441.588
59.822	364.616	520.748	198.185	263.825	8164.82	3918.25	432.344
59.8578	359.079	530.009	193.281	259.221	8123.51	2293.5	426.183
59.8937	364.616	526.922	188.684	258.914	8342.16	5151.1	432.344
59.9295	362.155	523.834	189.297	244.184	8303.76	1930.27	441.588
59.9653	360.309	522.805	183.169	237.742	8254.93	5499.64	453.915
60.0012	360.309	517.661	177.654	232.22	8307.25	6843.34	469.329
60.037	358.464	517.661	175.203	224.859	8199.19	4323.48	481.665
60.0729	357.233	524.863	177.654	223.326	8244.48	6293.18	487.833
60.1087	359.694	525.893	177.347	223.019	8367.92	8225.02	484.749
60.1446	359.079	523.834	176.428	224.552	8361.37	8061.7	487.833
60.1804	357.848	520.748	173.671	222.712	8351.32	7821.25	494.003
60.2162	355.388	516.632	169.689	216.886	8278.03	6719.01	490.918
60.2521	352.312	518.69	166.626	209.834	8154.38	4931.21	487.833
60.2879	353.542	525.893	165.094	206.768	8168.3	5171.14	500.173
60.3238	359.694	527.951	168.77	208.301	8367.48	8239.25	500.173
60.3596	358.464	524.863	169.689	208.301	8355.25	8068.79	490.918
60.3954	354.773	522.805	171.22	206.461	8261.03	6574.36	478.58
60.4313	354.773	517.661	173.977	204.622	8295.04	7092.95	475.497
60.4671	352.312	514.574	170.914	204.009	8213.99	5810.08	469.329
60.503	350.467	521.777	165.707	205.542	8178.74	5251.38	472.413
60.5388	354.773	520.748	163.869	209.527	8366.61	7941.33	478.58
60.5747	354.158	519.719	160.194	208.607	8363.99	8026.26	472.413
60.6105	354.158	514.574	158.05	207.688	8355.25	7518.81	466.246
60.6464	350.467	512.517	153.457	203.702	8224.88	5217.93	453.915
60.6822	348.622	517.661	151.007	204.622	8183.52	4752.05	447.751
60.718	352.927	519.719	150.701	205.235	8288.06	6389.01	447.751
60.7539	354.773	517.661	150.395	205.235	8364.86	7183.39	441.588
60.7897	353.542	514.574	150.701	203.396	8345.65	7294.95	441.588
60.8256	351.697	513.546	151.926	200.331	8301.14	6636.3	441.588
60.8614	351.082	510.459	153.457	201.557	8279.34	6115.71	438.506
60.8973	349.237	512.517	172.139	200.331	8174.82	4818.33	429.264
60.9331	351.697	506.345	175.509	200.944	8219.22	6177.07	438.506
60.9689	346.777	513.546	179.185	194.814	7771.89	3413.32	453.915
61.0048	351.697	514.574	181.943	197.266	7678.34	6204.37	469.329
61.0406	351.082	517.661	184.701	200.944	5021.38	6136.16	469.329
61.0765	353.542	520.748	188.071	200.637	4913.04	6382.16	469.329
61.1123	352.927	544.419	178.879	199.411	4346.39	4705.71	460.08
61.1482	358.464	544.419	179.798	203.396	4019.43	6300.02	456.998
61.184	349.852	549.567	174.59	201.25	4122.57	1849.24	441.588
61.2198	351.082	565.013	173.365	203.702	4711.25	2551.98	438.506
61.2557	361.54	557.804	174.896	210.447	4727.46	6684.53	444.669
61.2915	362.155	552.656	174.896	205.848	4895.95	5164.46	435.425
61.3274	364	549.567	171.22	202.783	5565.58	3807.74	429.264
61.3632	364.616	554.715	166.626	205.848	4517.58	3678.06	426.183
61.3991	370.769	552.656	167.851	212.9	4651.73	6183.89	432.344
61.4349	368.923	550.597	166.626	221.792	5359.81	6341.07	432.344
61.4707	365.846	543.39	179.798	219.952	5608.91	5661.36	429.264
61.5066	362.155	541.331	176.122	223.326	6107.23	3976.86	426.183
61.5424	358.464	550.597	193.281	221.179	6332.55	2888.25	416.943
61.5783	364	550.597	188.071	219.952	6212.45	6300.02	420.022
61.6141	360.309	553.685	176.122	217.192	7442.03	5378.71	420.022
61.65	359.694	550.597	175.509	217.806	7791.31	5318.35	410.783
61.6858	359.079	550.597	168.157	220.872	7758.08	4699.1	407.704
61.7216	362.77	555.745	167.238	217.806	8098.75	2627.91	413.863
61.7575	359.694	567.073	161.419	213.513	8038.41	214.126	410.783
61.7933	368.923	566.043	158.663	220.566	8333.43	4257.89	413.863
61.8292	374.461	560.894	161.419	214.433	8346.09	6974.92	420.022
61.865	373.846	556.775	157.744	208.914	8342.59	7169.47	429.264
61.9009	370.769	550.597	156.519	207.688	8319.46	5674.86	432.344
61.9367	365.231	544.419	158.05	204.316	8227.05	4606.57	441.588
61.9725	359.694	552.656	162.338	199.105	8130.03	4290.67	441.588
62.0084	364	537.214	165.4	201.25	8357	7736.66	460.08
62.0442	353.542	546.478	158.05	194.814	8014.55	2703.96	450.833
62.0801	361.54	548.537	160.806	197.572	8287.19	6794.95	472.413
62.1159	363.385	544.419	161.113	197.572	8334.3	7778.93	472.413
62.1518	359.694	541.331	159.888	196.04	8247.09	6409.57	469.329
62.1876	357.233	541.331	160.806	194.507	8205.28	5722.15	469.329
62.2234	355.388	546.478	161.113	195.12	8195.71	5654.61	466.246
62.2593	357.848	536.184	177.041	200.944	8363.11	8260.6	466.246
62.2951	380.615	554.715	527.444	659.895	8220.52	8072.12	340.012
62.331	376.307	549.567	495.126	642.949	8219.36	8062.28	340.012
62.3668	376.307	548.537	474.571	626.378	8139.89	7962.26	333.863
62.4027	377.538	550.597	477.874	623.433	8139.02	7976.99	333.863
62.4385	378.769	553.685	524.138	664.316	8183.96	8011.09	336.938
62.4744	377.538	550.597	614.598	782.384	8232.72	8030.17	336.938
62.5102	376.923	549.567	879.279	1006.07	8200.79	7993.74	336.938
62.546	374.461	546.478	1476.23	1544.91	8198.17	7992.59	336.938
62.5819	371.999	543.39	2387.88	2235.89	8152.93	7946.38	333.863
62.6177	372.615	543.39	3903.82	2706.04	8108.89	7903.09	330.789
62.6536	369.538	538.243	5422.1	3416.9	8114.68	7916.65	330.789
62.6894	376.307	548.537	6800.23	4874.74	8043.76	7840.54	330.789
62.7253	375.076	546.478	7973.72	6776.74	8225.75	8020.34	336.938
62.7611	372.615	543.39	9670.27	9115.46	8203.11	7996.35	340.012
62.7969	369.538	540.302	11514.5	10673.3	8159.6	7961.39	336.938
62.8328	373.23	544.419	11683.9	11575.4	8112.94	7908.57	333.863
62.8686	364	531.038	12668.7	12489	8201.37	8006.17	336.938
62.9045	372.615	543.39	12431.7	12432.6	7994.03	7800.52	327.715
62.9403	373.846	544.419	12757.4	12761.2	8194.4	7996.06	336.938
62.9761	370.769	541.331	12782.9	12787.7	8209.78	8006.17	340.012
63.012	368.307	538.243	12705.5	12710.2	8162.21	7962.26	336.938
63.0478	370.153	542.36	12634.3	12638.6	8118.44	7922.13	330.789
63.0837	371.999	544.419	12730.1	12734.8	8177.29	7982.19	333.863
63.1195	370.153	542.36	12806.6	12811.3	8224.3	8026.99	336.938
63.1554	370.769	542.36	12751.3	12757	8190.34	7999.52	333.863
63.1912	368.923	539.272	12771.6	12778.2	8202.82	7998.08	333.863
63.227	366.462	537.214	12701.7	12708.4	8159.89	7956.19	330.789
63.2629	370.153	543.39	12633.4	12639.5	8117.87	7914.63	330.789
63.2987	370.153	544.419	12792.9	12798.5	8215.59	8009.35	333.863
63.3346	370.153	544.419	12804.7	12810.4	8222.84	8011.37	333.863
63.3704	368.923	543.39	12803.3	12808.9	8222.26	8010.22	333.863
63.4063	367.077	539.272	12783.4	12786.7	8209.78	7998.66	333.863
63.4421	364	535.155	12686.2	12690.4	8150.32	7946.67	327.715
63.4779	369.538	543.39	12580.7	12584.4	8085.43	7871.95	324.642
63.5138	369.538	542.36	12805.6	12808	8224.01	8014.27	330.789
63.5496	368.923	542.36	12808.9	12814.1	8226.04	8015.13	330.789
63.5855	367.692	542.36	12794.3	12802.8	8224.88	8020.91	330.789
63.6213	364	536.184	12264.4	12113.1	8201.37	7997.79	330.789
63.6572	364.616	536.184	12637.6	10217.3	8123.08	7925.6	327.715
63.693	367.692	541.331	10353.2	8501.13	8132.06	7931.66	327.715
63.7289	368.307	541.331	7329.58	6291.08	8229.52	8025.83	333.863
63.7647	367.692	538.243	7850.13	3605.34	8225.75	8020.63	333.863
63.8005	369.538	538.243	7256.27	2301.51	8190.34	7987.68	333.863
63.8364	366.462	533.096	3151.01	1588.5	8185.7	7987.97	333.863
63.8722	369.538	539.272	1346.64	1186.47	8120.47	7928.19	330.789
63.9081	369.538	539.272	739.918	1025.38	8218.2	8020.05	333.863
63.9439	369.538	539.272	618.647	930.768	8232.13	8045.21	333.863
63.9798	368.923	537.214	583.321	894.46	8230.1	8071.54	333.863
64.0156	370.153	538.243	534.793	835.984	8184.25	8028.72	336.938
64.0514	367.077	535.155	520.465	811.579	8203.4	8049.26	340.012
64.0873	365.846	534.126	492.923	777.582	8136.7	7985.37	340.012
64.1231	368.923	539.272	473.471	751.731	8143.07	7998.08	340.012
64.159	358.464	524.863	456.961	741.395	8232.13	8089.48	346.162
64.1948	367.077	537.214	433.49	707.45	7999.81	7858.41	340.012
64.2307	366.462	534.126	457.694	715.565	8214.14	8068.64	349.237
64.2665	365.231	533.096	522.301	736.966	8179.03	8025.83	346.162
64.3023	364.616	533.096	759.854	834.134	8162.5	8011.95	346.162
64.3382	367.692	540.302	1377.32	1139.91	8148.87	7989.12	346.162
64.374	367.692	539.272	2472.87	1932.28	8227.78	8070.96	346.162
64.4099	365.231	537.214	5161.83	2671.39	8224.59	8058.23	346.162
64.4457	364.616	536.184	6413.71	3338.38	8188.6	8004.73	343.087
64.4816	360.924	531.038	9086.02	5138.72	8188.02	8001.26	340.012
64.5174	361.54	532.067	10753.6	7463.78	8113.23	7923.86	336.938
64.5532	364	536.184	11803.4	10296	8151.48	7963.99	336.938
64.5891	362.155	532.067	12445.3	11874.4	8224.3	8033.06	340.012
64.6249	362.77	534.126	12732.4	12489	8182.51	7994.32	336.938
64.6608	361.54	532.067	12794.3	12795.7	8217.33	8029.59	336.938
64.6966	360.309	527.951	12764.5	12768.3	8198.75	8016.87	336.938
64.7325	361.54	528.98	12661.2	12665.4	8135.54	7957.35	333.863
64.7683	363.385	532.067	12703.2	12707.4	8161.05	7979.01	336.938
64.8041	360.309	528.98	12808.9	12814.6	8226.04	8042.02	336.938
64.84	360.309	525.893	12703.6	12709.8	8161.34	7976.12	333.863
64.8758	364.616	528.98	12644.2	12649.4	8124.53	7939.16	333.863
64.9117	362.155	525.893	12725.3	12731.5	8174.39	7989.41	336.938
64.9475	361.54	526.922	12639.5	12646.1	8121.92	7932.81	336.938
64.9834	364.616	532.067	12676.3	12681.5	8144.23	7954.17	336.938
65.0192	363.385	532.067	12815.6	12821.7	8229.52	8030.46	336.938
65.055	361.54	528.98	12808.5	12814.1	8225.46	8032.19	336.938
65.0909	359.694	527.951	12760.3	12765.9	8195.85	8001.26	333.863
65.1267	356.618	524.863	12722.5	12728.2	8172.65	7978.72	333.863
65.1626	359.079	527.951	12622.6	12627.7	8111.49	7917.52	330.789
65.1984	354.158	520.748	12739	12742.3	8182.8	7991.72	333.863
65.2343	360.309	528.98	12563.7	12568.9	8075.59	7889.54	327.715
65.2701	356.003	523.834	12797.6	12802.3	8219.36	8028.14	333.863
65.3059	354.773	521.777	12662.6	12661.2	8135.54	7952.44	330.789
65.3418	356.003	523.834	12591	12481.9	8100.2	7915.21	327.715
65.3776	357.848	526.922	12653.7	11010.8	8131.77	7934.83	327.715
65.4135	359.079	528.98	12126.2	9076.79	8192.37	7989.12	330.789
65.4493	359.079	527.951	8242.12	6245.44	8232.42	8031.03	330.789
65.4852	355.388	522.805	6844.3	3218.32	8219.65	8021.78	330.789
65.521	354.158	521.777	5508.63	1908.04	8143.07	7949.26	327.715
65.5568	353.542	521.777	1928.11	1431.24	8106.86	7914.63	330.789
65.5927	357.233	526.922	1208.47	1236.07	8108.6	7916.65	330.789
65.6285	357.848	527.951	812.688	1109.02	8201.95	8002.7	336.938
65.6644	357.848	527.951	728.478	1078.52	8227.49	8039.13	336.938
65.7002	357.848	527.951	674.267	1052.13	8217.62	8035.95	336.938
65.7361	356.003	524.863	609.445	990.85	8215.88	8041.74	340.012
65.7719	353.542	521.777	542.142	938.552	8160.47	8002.13	336.938
65.8077	356.618	525.893	492.923	893.349	8116.42	7960.24	336.938
65.8436	359.079	528.98	462.463	874.096	8176.71	8014.27	340.012
65.8794	362.155	532.067	433.857	857.071	8219.36	8031.61	343.087
65.9153	368.307	533.096	414.43	850.411	8212.39	8014.84	343.087
65.9511	380.615	531.038	429.824	866.323	8207.46	8010.8	343.087
65.987	383.693	532.067	526.71	1009.04	8157.28	7961.39	340.012
66.0228	387.386	540.302	917.798	1556.18	8120.47	7935.41	340.012
66.0587	385.539	541.331	1941.37	2320.61	8210.07	8013.4	343.087
66.0945	383.077	540.302	3415.73	2950.45	8231.55	8033.93	343.087
66.1303	378.153	533.096	5695.67	3804.77	8225.46	8035.95	343.087
66.1662	376.923	533.096	7390.69	5439.23	8134.67	7946.95	336.938
66.202	373.23	530.009	9561.48	7890.43	8151.48	7964.57	336.938
66.2379	377.538	536.184	11106.3	10819.5	8111.78	7923.29	333.863
66.2737	376.923	536.184	12609.4	12087.9	8218.2	8027.56	336.938
66.3096	375.076	534.126	12522.8	12497.9	8221.97	8032.48	336.938
66.3454	371.999	530.009	12752.2	12705.1	8196.72	8010.51	336.938
66.3812	370.769	527.951	12682.4	12686.7	8148	7959.66	333.863
66.4171	371.384	526.922	12652.2	12657.4	8129.74	7950.13	330.789
66.4529	376.307	533.096	12645.2	12649.4	8125.11	7935.41	333.863
66.4888	376.307	533.096	12809.9	12814.6	8226.33	8040.87	340.012
66.5246	376.923	533.096	12811.3	12817	8226.91	8049.55	340.012
66.5605	373.23	531.038	12802.3	12808	8221.39	8033.35	340.012
66.5963	369.538	526.922	12756.5	12762.6	8193.53	8041.16	340.012
66.6321	367.077	524.863	12674.9	12681	8143.07	8008.19	340.012
66.668	370.153	531.038	12649.4	12655.1	8127.72	7954.75	336.938
66.7038	362.77	520.748	12811.8	12817.5	8227.2	8035.08	340.012
66.7397	362.77	519.719	12577.4	12583.5	8083.69	7891.27	333.863
66.7755	367.077	526.922	12582.1	12586.8	8086.01	7890.98	333.863
66.8114	365.846	523.834	12769.7	12775.4	8201.66	8002.99	340.012
66.8472	368.923	527.951	12685.7	12691.4	8150.03	7950.71	333.863
66.883	362.77	520.748	12805.2	12808.5	8223.13	8024.38	336.938
66.9189	366.462	526.922	12626.3	12630.6	8113.81	7921.27	333.863
66.9547	364	524.863	12799	12802.8	8219.94	8016.29	336.938
66.9906	364	524.863	12740.9	12646.6	8183.96	7985.65	333.863
67.0264	362.155	523.834	11314.4	11788.6	8194.98	7994.32	333.863
67.0623	360.309	523.834	12590.1	9150.65	8163.37	7965.72	333.863
67.0981	354.158	515.603	12672	7296.94	8143.65	7948.69	333.863
67.1339	354.158	516.632	7809.43	4318.02	8009.06	7816.93	327.715
67.1698	362.155	530.009	9062.73	2468.27	8005.88	7812.32	330.789
67.2056	360.309	526.922	6805.69	1658.11	8222.84	8020.91	340.012
67.2415	356.618	522.805	2758.06	1247.64	8185.7	7988.25	336.938
67.2773	357.233	522.805	1227.86	1025.38	8121.34	7931.94	333.863
67.3131	360.309	528.98	780.167	966.362	8149.45	7958.21	333.863
67.349	360.309	530.009	670.212	943.371	8232.42	8047.23	336.938
67.3848	357.848	526.922	628.955	941.888	8230.68	8060.83	336.938
67.4207	358.464	528.98	626.01	922.615	8184.25	8025.54	336.938
67.4565	355.388	524.863	642.581	909.647	8213.26	8057.94	340.012
67.4924	355.388	523.834	607.237	877.798	8145.97	7975.83	336.938
67.5282	358.464	528.98	558.315	843.382	8154.67	7979.88	340.012
67.564	357.848	530.009	511.282	818.233	8231.84	8059.67	343.087
67.5999	434.809	318.495	223.632	411.399	8108.6	8041.74	364.616
67.6357	438.506	320.953	217.499	407.396	8199.92	8146.55	410.783
67.6716	437.89	314.807	211.367	404.009	8193.24	8194.11	466.246
67.7074	431.728	306.511	207.075	408.628	8123.08	8124.53	503.259
67.7433	429.264	304.36	205.235	427.107	8110.04	8110.91	521.777
67.7791	434.809	305.896	206.461	442.512	8214.72	8215.59	595.922
67.815	424.335	296.988	203.702	429.572	7980.74	7981.61	633.04
67.8508	425.567	298.523	204.316	427.415	8042.6	8043.47	772.5
67.8866	431.728	302.21	211.367	431.112	8185.7	8186.28	987.167
67.9225	429.88	304.053	224.859	430.496	8181.93	8183.38	1231.05
67.9583	426.799	304.975	243.571	442.204	8113.81	8114.39	1287.51
67.9942	431.728	307.74	265.36	458.231	8212.68	8213.26	1362.9
68.03	437.89	314.807	281.632	461.622	8217.04	8217.91	1542.46
68.0659	439.123	315.114	308.662	468.404	8175.84	8183.96	1713.21
68.1017	439.123	316.036	360.309	491.843	8178.74	8192.66	1951.41
68.1375	431.728	312.349	451.45	535.361	8111.2	8130.32	1960.96
68.1734	427.415	311.12	550.185	604.271	8081.38	8101.65	1989.63
68.2092	423.103	315.422	674.524	734.959	8028.43	8049.84	1999.2
68.2451	432.96	319.109	768.465	892.154	8199.92	8222.55	2133.26
68.2809	421.871	330.482	843.633	1038.96	8046.36	8069.22	2085.34
68.3168	423.719	331.404	811.625	1107.38	8110.91	8136.99	2104.5
68.3526	423.719	323.719	693.73	1083	8140.18	8156.7	2277.33
68.3884	421.255	325.564	651.92	1138.97	8096.14	8111.78	2518.45
68.4243	426.799	323.412	639.538	1132.09	8170.33	8187.15	2741.38
68.4601	424.335	318.495	613.24	1079.88	8023.81	8197.3	2965.38
68.496	423.719	310.505	833.687	1245.78	7992.01	8173.81	2936.1
68.5318	419.406	307.125	996.523	1349.07	7880.02	8083.11	2858.11
68.5677	421.871	298.523	1131.78	1436.22	7834.78	8085.72	2819.17
68.6035	416.327	292.38	1208.48	1496.4	7637.87	8029.01	2799.71
68.6393	422.487	304.053	1283.12	1545.93	7615.5	8172.36	3151.23
68.6752	424.335	307.125	1303.52	1552.56	7557.03	8138.15	3337.82
68.711	422.487	298.831	1317.97	1566.14	7410.32	8112.94	3387.04
68.7469	421.255	293.916	1283.43	1535.51	7370.64	8122.79	3456.04
68.7827	416.943	288.08	1256.45	1545.93	7422.03	8059.96	3396.89
68.8186	416.327	286.852	1339.33	1581.61	7277.71	8083.69	3318.14
68.8544	419.406	290.537	1406.94	1571.5	7493.21	8164.53	3239.52
68.8902	417.559	286.238	1410.09	1484.11	7467.75	8149.16	3023.99
68.9261	416.327	284.088	1371.39	1337.45	7347.25	8142.78	2721.95
68.9619	413.247	280.403	1368.56	1264.92	7305.63	8068.35	2595.87
68.9978	412.015	279.482	1286.26	1306.03	7394.33	8077.33	2537.79
69.0336	416.943	282.553	1200.33	1321.11	7091.53	8186.57	2595.87
69.0695	415.095	279.789	1104.88	1259.27	7274.87	8161.63	2741.38
69.1053	412.631	284.395	1013.68	1185.61	7047.85	8148	2741.38
69.1411	408.936	282.553	928.267	1120.83	7095.78	8070.96	2683.12
69.177	408.32	282.86	834.619	1058.63	7143.76	8102.8	2712.24
69.2128	405.241	284.088	743.954	989.973	7090.11	8035.95	2644.32
69.2487	410.783	291.459	677.311	946.957	7429.74	8091.22	2528.12
69.2845	416.943	292.073	644.49	927.333	7623.24	8162.5	2450.81
69.3204	419.406	293.302	607.673	910.83	7744.42	8159.89	2277.33
69.3562	422.487	301.288	581.392	911.764	7877.72	8139.6	2123.67
69.392	426.799	321.875	557.29	890.598	7814.34	8058.8	1903.67
69.4279	427.415	332.019	526.407	865.399	7784.69	8005.3	1732.22
69.4637	433.577	347.392	503.567	849.54	7897.32	8116.13	1580.35
69.4996	437.274	364	483.207	812.868	7848.03	8169.46	1410.09
69.5354	437.89	351.697	470.563	776.846	7874.26	8185.41	1259.27
69.5713	431.728	337.86	457.923	735.269	7983.92	8157.57	1108.95
69.6071	423.103	329.867	436.658	685.055	8039.71	8075.3	959.11
69.6429	421.255	322.797	417.559	647.276	8065.75	8089.48	828.403
69.6788	422.487	322.797	386.77	604.889	8152.93	8173.52	744.574
69.7146	424.951	322.797	342.779	563.777	8203.11	8227.2	679.479
69.7505	413.863	310.505	300.059	522.703	7991.43	8000.39	577.374
69.7863	421.871	316.036	278.561	514.986	8204.56	8206.3	568.103
69.8222	419.406	320.031	254.617	494.003	8151.19	8153.22	475.497
69.858	416.327	308.969	236.821	478.272	8094.7	8095.56	420.022
69.8939	422.487	306.204	226.392	473.646	8183.67	8116.71	447.751
69.9297	424.951	302.21	219.952	466.863	8205.72	8151.77	438.506
69.9655	428.647	298.831	216.273	457.923	8207.46	8149.16	456.998
70.0014	426.183	292.994	211.98	440.355	8125.69	8073.85	466.246
70.0372	426.799	292.994	210.754	425.875	8151.48	8105.41	512.517
70.0731	423.103	290.845	207.994	411.091	8101.36	8055.04	484.749
70.1089	2945.99	1496.4	380	10492.8	8341.28	8572.62	760.087
70.1448	1790.19	1670.78	503.567	9758.16	8310.3	8183.07	763.19
70.1806	1503.97	2625.45	729.377	6160.3	8337.36	8505.63	735.269
70.2164	1380.01	3512.24	1129.9	1930.72	8236.2	7184.37	756.984
70.2523	1299.31	7550.16	2343.12	1055.82	8189.62	6628.04	769.396
70.2881	1191.69	21029.3	4053.32	797.959	8346.52	8527.95	651.61
70.324	1171.4	26453.6	7467.11	633.349	8353.07	8634.12	747.676
70.3598	1115.82	29159.9	10219.8	565.631	8087.46	5450.15	775.604
70.3957	1060.32	29629.3	10405.6	576.138	8214.43	7043.34	843.944
70.4315	1021.36	29448	10418.1	592.521	8212.68	7075.85	803.549
70.4673	989.911	29704	10389.6	588.502	8172.65	6660.27	769.396
70.5032	958.487	29535.4	10528.9	566.249	8331.25	8667.69	707.366
70.539	969.707	27811.9	10525.1	540.919	8327.32	8561.45	713.565
70.5749	1104.57	25463.5	10525.9	524.555	8329.94	8578.21	694.97
70.6107	1152.61	17450.7	10506.1	592.212	8331.25	8282.95	691.871
70.6466	1199.96	12460.5	10404.8	868.198	8224.01	6978.38	704.266
70.6824	1779.53	5204.42	10351	1357.56	8209.64	6800.2	819.082
70.7182	9305.17	3472.75	4324.15	1816.59	8363.99	8729.3	996.523
70.7541	21127.1	2501.56	1873.78	2944.23	8357.87	8695.69	893.71
70.7899	29924.9	2052.9	933.25	4853.2	8285.01	7791.06	750.778
70.8258	29710.5	1958.8	510.974	6781.14	8285.01	7791.06	921.727
70.8616	29755.6	2184.82	374.461	8416.42	8210.07	6714.04	893.71
70.8975	29313.4	1929	336.323	10106.6	8224.88	7016.26	899.935
70.9333	30123.2	1759.73	338.475	10281	8077.04	4871.81	856.381
70.9691	29937.9	1701.93	342.779	10524	8350.45	8650.9	834.619
71.005	29518.7	1579.72	320.031	10467.4	8287.19	7884.64	819.082
71.0408	26314.6	1488.83	303.439	10342.3	8146.12	6115.17	809.761
71.0767	16888.6	1435.9	300.981	10318.5	8117.87	5818.47	815.975
71.1125	6210.36	1424.57	301.595	10554	8386.26	9145.77	800.443
71.1483	3158.81	1437.41	288.388	10512.6	8362.68	8813.44	769.396
71.1842	1884.72	1916.78	274.569	9881.05	8349.58	8645.31	831.511
71.22	1549.4	2442.06	254.924	6759.64	8349.58	8606.16	803.549
71.2559	1495.64	3855.6	350.159	2395.81	8237.94	7195.23	809.761
71.2917	1270.69	16382.3	913.009	1106.13	8155.68	6168.34	725.966
71.3276	1356.62	27282.2	1793.11	740.852	8162.21	6381.61	797.338
71.3634	1297.81	29200.8	3941.9	601.488	8311.17	8533.53	875.042
71.3993	1181.17	29957.3	7734.79	538.758	8254.06	7862.6	815.975
71.4351	1100.82	29919.7	10434	493.386	8281.52	8177.53	847.053
71.4709	1045.33	29364.6	10464	466.246	8264.52	7851.59	791.127
71.5068	1031.09	29606.1	10363.1	446.21	8133.51	6370.92	772.5
71.5426	1011.62	29304.4	10437.4	429.264	8233.59	7331.25	713.565
71.5785	1076.81	27943.2	10530.8	412.631	8337.36	8751.73	670.188
71.6143	1100.07	23880.7	10522.4	414.479	8326.01	8606.16	698.068
[truncated: 14,928 more rows]

## Sheet: Figure 5d
P5				P8				P9				P12
Time (s)	Predicted location	Real location		Time (s)	Predicted location	Real location		Time (s)	Predicted location	Real location		Time (s)	Predicted location	Real location
1	250.705	250.705		1	539.785	550.934		1	539.88	553.814		1	538.686	547.967
2	250.684	250.684		2	539.786	550.861		2	540.236	550.911		2	535.7	547.922
3	250.651	250.651		3	540.179	553.792		3	538.735	553.88		3	533.927	550.87
4	250.628	250.628		4	539.254	550.875		4	539.498	553.774		4	533.856	547.938
5	247.789	247.789		5	540.093	550.842		5	540.218	550.899		5	533.967	547.904
6	247.751	247.751		6	538.875	550.887		6	542.745	550.937		6	534.01	547.956
7	247.751	247.751		7	538.884	550.862		7	541.782	550.895		7	533.792	547.919
8	247.623	247.623		8	538.592	553.798		8	539.611	553.849		8	533.102	550.897
9	247.63	247.63		9	539.034	553.817		9	535.913	553.887		9	531.692	550.917
10	244.894	244.894		10	537.327	550.951		10	531.827	553.828		10	532.179	550.849
11	247.62	247.62		11	536.828	553.819		11	529.855	553.886		11	530.683	550.888
12	247.805	247.805		12	535.093	553.819		12	528.536	553.862		12	529.765	550.913
13	247.83	247.83		13	533.355	550.854		13	531.47	550.929		13	530.697	547.919
14	247.86	247.86		14	535.957	553.803		14	531.797	553.862		14	532.004	550.879
15	247.837	247.837		15	536.613	550.926		15	535.272	553.819		15	534.847	550.807
16	250.739	250.739		16	539.172	550.864		16	537.328	550.942		16	536.746	547.951
17	253.581	253.581		17	539.741	550.917		17	537.476	553.806		17	537.783	550.805
18	250.716	250.716		18	537.408	553.88		18	538.728	553.905		18	535.482	553.8
19	250.773	250.773		19	534.868	553.864		19	537.196	556.741		19	534.509	550.949
20	253.589	253.589		20	531.674	553.856		20	535.742	553.866		20	532.527	553.793
21	253.649	253.649		21	529.855	550.937		21	532.798	550.951		21	531.21	550.868
22	253.65	253.65		22	528.57	553.797		22	532.491	553.84		22	532.467	550.918
23	253.634	253.634		23	528.874	550.918		23	530.337	550.933		23	533.144	550.841
24	256.57	256.57		24	528.873	553.788		24	531.738	553.82		24	534.878	550.908
25	256.62	256.62		25	531.938	556.742		25	532.954	556.785		25	536.179	553.844
26	256.619	256.619		26	534.527	553.914		26	532.934	556.772		26	537.146	553.874
27	253.658	253.658		27	537.358	562.623		27	536.68	562.655		27	539.151	556.829
28	259.529	259.529		28	541.656	565.619		28	539.058	568.515		28	542.407	562.662
29	259.514	259.514		29	544.1	562.668		29	543.607	565.573		29	546.157	559.716
30	259.504	259.504		30	547.615	565.635		30	548.571	568.522		30	549.932	562.696
31	259.482	259.482		31	550.852	568.498		31	552.669	568.523		31	551.737	565.592
32	259.463	259.463		32	553.194	565.61		32	555.605	568.521		32	553.407	562.676
33	259.491	259.491		33	554.25	565.635		33	556.583	568.558		33	554.195	562.682
34	259.522	259.522		34	554.773	565.582		34	557.284	568.504		34	554.81	559.748
35	256.578	256.578		35	553.858	562.634		35	556.353	565.577		35	554.258	559.683
36	256.607	256.607		36	552.427	565.568		36	555.275	565.591		36	552.826	559.754
37	256.617	256.617		37	551.334	562.662		37	554.598	562.685		37	552.464	559.738
38	259.471	259.471		38	550.883	565.622		38	553.492	568.502		38	551.467	562.677
39	259.519	259.519		39	552.153	562.646		39	553.872	562.661		39	552.993	559.735
40	259.491	259.491		40	553.1	562.691		40	554.092	565.563		40	552.891	562.637
41	259.548	259.548		41	553.354	565.597		41	554.025	565.627		41	551.396	565.566
42	259.527	259.527		42	552.732	559.745		42	553.691	562.631		42	550.253	556.831
43	259.549	259.549		43	551.948	562.672		43	553.808	565.582		43	548.821	559.758
44	259.549	259.549		44	552.616	565.579		44	554.054	568.501		44	549.66	562.657
45	259.557	259.557		45	553.158	559.745		45	554.264	562.647		45	550.36	559.727
46	259.472	259.472		46	553.301	562.678		46	553.697	565.606		46	550.114	559.765
47	259.545	259.545		47	552.604	562.626		47	551.153	562.669		47	548.101	559.729
48	262.394	262.394		48	550.375	562.67		48	549.09	562.683		48	545.286	559.751
49	262.383	262.383		49	549.266	562.673		49	547.85	562.696		49	543.167	562.649
50	262.409	262.409		50	549.632	562.692		50	547.053	562.698		50	542.167	562.638
51	259.545	259.545		51	549.641	562.697		51	546.578	562.692		51	543.895	562.654
52	259.505	259.505		52	551.132	559.75		52	546.866	562.642		52	543.718	556.826
53	256.61	256.61		53	551.801	556.787		53	546.041	556.802		53	543.947	553.915
54	256.598	256.598		54	550.664	553.862		54	546.478	553.861		54	543.412	553.826
55	256.59	256.59		55	552.2	556.768		55	545.988	556.827		55	541.319	553.875
56	256.552	256.552		56	550.938	553.906		56	546.195	556.789		56	541.489	553.801
57	256.587	256.587		57	550.07	556.778		57	546.137	556.813		57	540.042	553.856
58	253.632	253.632		58	550.146	553.892		58	544.261	556.784		58	538.185	553.791
59	253.596	253.596		59	546.77	559.681		59	544.375	559.75		59	535.071	553.903
60	253.58	253.58		60	545.05	553.908		60	540.547	556.787		60	533.444	553.807
61	250.733	250.733		61	543.219	550.915		61	538.592	553.783		61	532.613	550.811
62	250.67	250.67		62	542.178	550.893		62	537.355	550.937		62	533.208	547.98
63	250.682	250.682		63	541.011	550.911		63	536.934	553.8		63	535.364	550.82
64	250.7	250.7		64	541.421	550.939		64	537.851	553.817		64	534.909	550.844
65	250.646	250.646		65	541.076	553.819		65	538.847	553.883		65	534.87	550.916
66	250.646	250.646		66	541.949	553.817		66	539.984	553.877		66	535.242	550.895
67	247.838	247.838		67	543.698	550.917		67	538.778	553.782		67	534.982	550.824
68	253.657	253.657		68	543.049	553.832		68	541.848	553.87		68	535.365	550.956
69	253.623	253.623		69	543.787	556.751		69	539.732	556.794		69	535.745	553.858
70	256.527	256.527		70	541.223	556.808		70	538.748	556.84		70	533.572	553.911
71	253.66	253.66		71	540.179	556.766		71	538.747	556.802		71	531.234	553.899
72	256.54	256.54		72	539.388	553.831		72	536.476	553.868		72	532.526	550.937
73	253.641	253.641		73	538.892	553.894		73	535.132	556.787		73	532.756	553.789
74	247.839	247.839		74	537.998	550.941		74	533.433	553.818		74	535.232	550.831
75	247.86	247.86		75	536.259	550.896		75	533.885	550.951		75	536.549	547.983
76	250.654	250.654		76	534.916	550.849		76	531.867	550.889		76	534.693	547.939
77	250.634	250.634		77	532.557	550.921		77	535.496	553.793		77	534.009	550.828
78	250.644	250.644		78	533.194	553.774		78	535.454	553.861		78	533.948	550.869
79	253.606	253.606		79	531.55	550.932		79	534.038	553.835		79	534.838	550.817
80	253.632	253.632		80	531.68	553.832		80	535.093	553.914		80	533.997	550.919
81	253.599	253.599		81	531.924	553.779		81	533.153	553.852		81	534.261	550.88
82	256.53	256.53		82	529.808	553.787		82	534.821	553.834		82	533.151	550.89
83	253.698	253.698		83	531.464	553.859		83	535.457	553.908		83	533.775	553.766
84	256.524	256.524		84	532.818	553.886		84	536.543	556.743		84	536.187	553.808
85	256.57	256.57		85	536.206	556.754		85	536.333	556.807		85	536.995	553.865
86	253.683	253.683		86	538.114	556.839		86	536.948	559.719		86	539.192	556.76
87	256.616	256.616		87	540.949	556.816		87	540.046	559.708		87	541.159	556.75
88	256.616	256.616		88	542.583	559.766		88	540.608	562.667		88	542.91	559.686
89	259.465	259.465		89	543.778	562.631		89	546.583	562.677		89	545.696	559.691
90	259.535	259.535		90	547.907	568.547		90	551.188	571.43		90	547.933	565.616
91	259.538	259.538		91	549.837	562.702		91	553.205	565.607		91	549.294	559.761
92	262.387	262.387		92	551.508	568.534		92	556.189	568.561		92	551.88	565.623
93	259.511	259.511		93	551.868	562.634		93	554.69	562.658		93	551.888	559.731
94	259.461	259.461		94	551.659	559.701		94	553.479	559.749		94	552.056	556.81
95	262.398	262.398		95	550.961	559.715		95	552.804	559.762		95	551.494	556.805
96	259.496	259.496		96	550.785	559.74		96	552.572	562.627		96	550.661	559.697
97	256.622	256.622		97	551.118	562.654		97	553.265	562.674		97	551.719	562.637
98	256.579	256.579		98	551.438	565.586		98	553.837	565.634		98	551.206	562.691
99	256.622	256.622		99	552.596	562.627		99	553.439	562.693		99	551.608	559.713
100	256.583	256.583		100	553.131	559.74		100	553.22	562.649		100	551.195	559.695
101	256.599	256.599		101	552.837	559.695		101	551.971	559.763		101	549.181	556.79
102	256.568	256.568		102	552.474	559.694		102	552.219	559.729		102	549.662	556.793
103	256.515	256.515		103	552.802	556.825		103	553.145	559.73		103	549.09	556.77
104	259.478	259.478		104	554.185	556.835		104	553.593	559.728		104	550.031	556.782
105	262.396	262.396		105	556.265	559.708		105	554.581	559.731		105	550.556	556.825
106	256.588	256.588		106	558.157	556.763		106	554.68	556.786		106	549.211	553.908
107	256.561	256.561		107	558.743	556.801		107	555.184	556.838		107	548.276	556.757
108	259.505	259.505		108	560.092	556.761		108	555.638	556.818		108	547.269	553.884
109	259.513	259.513		109	561.747	556.752		109	558.311	556.817		109	548.142	553.882
110	256.614	256.614		110	563.182	556.747		110	560.446	556.783		110	550.305	553.867
111	253.643	253.643		111	564.701	553.851		111	563.727	553.909		111	551.728	550.956
112	253.581	253.581		112	565.588	556.785		112	567.277	556.817		112	551.908	553.871
113	253.666	253.666		113	565.253	553.909		113	567.986	556.758		113	551.472	553.856
114	250.756	250.756		114	564.935	556.825		114	569.568	556.835		114	549.675	553.914
115	250.746	250.746		115	563.525	556.793		115	567.45	559.683		115	548.377	553.878
116	250.738	250.738		116	558.476	553.842		116	566.099	553.887		116	547.478	550.95
117	250.709	250.709		117	553.412	550.904		117	561.034	550.909		117	546.344	550.847
118	250.742	250.742		118	548.147	550.83		118	555.039	550.861		118	543.641	547.947
119	250.731	250.731		119	544.143	550.856		119	551.206	550.914		119	542.696	547.964
120	250.652	250.652		120	542.264	550.917		120	546.612	553.799		120	540.927	550.821
121	250.636	250.636		121	542.796	550.842		121	544.554	550.908		121	539.124	547.952
122	250.679	250.679		122	542.698	550.819		122	540.041	550.853		122	538.231	547.93
123	247.793	247.793		123	542.985	550.895		123	537.945	550.936		123	536.683	550.816
124	247.698	247.698		124	543.253	553.785		124	536.606	553.824		124	535.289	550.896
125	247.726	247.726		125	542.788	553.823		125	535.794	553.884		125	535.099	550.93
126	247.647	247.647		126	542.809	550.877		126	536.534	550.916		126	536.595	550.817
127	247.707	247.707		127	541.781	550.91		127	538.219	553.802		127	536.797	550.816
128	247.743	247.743		128	542.175	550.916		128	539.532	553.809		128	536.388	550.806
129	247.81	247.81		129	539.935	553.915		129	542.468	556.796		129	536.415	553.827
130	250.633	250.633		130	541.702	556.742		130	547.263	556.806		130	537.173	553.816
131	250.658	250.658		131	542.574	553.827		131	548.559	553.893		131	540.533	550.923
132	250.701	250.701		132	541.596	553.796		132	549.669	553.822		132	543.835	550.906
133	250.715	250.715		133	541.788	553.795		133	549.268	553.829		133	545.648	550.911
134	250.701	250.701		134	537.635	550.908		134	547.424	553.774		134	544.002	550.84
135	250.773	250.773		135	534.215	553.783		135	544.842	553.816		135	541.716	550.941
136	250.713	250.713		136	531.493	553.819		136	541.813	553.835		136	540.421	550.953
137	250.727	250.727		137	529.014	556.747		137	539.145	556.787		137	538.489	553.845
138	253.572	253.572		138	526.643	553.889		138	534.443	556.758		138	536.526	553.818
139	253.644	253.644		139	525.216	553.827		139	529.51	553.862		139	533.448	553.774
140	253.648	253.648		140	523.856	553.864		140	524.96	553.907		140	532.288	553.801
141	253.624	253.624		141	522.113	553.901		141	521.803	556.777		141	532.192	553.792
142	256.554	256.554		142	523.314	556.746		142	520.763	556.813		142	533.284	553.828
143	256.579	256.579		143	525.429	553.876		143	522.33	556.76		143	535.39	553.811
144	256.595	256.595		144	530.025	559.687		144	525.557	559.717		144	536.607	556.793
145	256.585	256.585		145	535.789	559.731		145	529.805	562.627		145	539.202	556.811
146	256.612	256.612		146	540.73	562.664		146	535.635	565.573		146	543.327	559.735
147	259.469	259.469		147	545.411	562.667		147	542.681	565.584		147	546.398	559.744
148	259.476	259.476		148	548.375	559.705		148	547.686	559.766		148	548.152	556.811
149	259.484	259.484		149	550.433	562.645		149	553.672	562.671		149	549.285	559.751
150	259.491	259.491		150	552.643	556.74		150	556.811	556.775		150	550.857	553.873
151	259.465	259.465		151	552.604	556.825		151	557.258	559.724		151	551.816	556.769
152	256.605	256.605		152	553.205	556.756		152	556.882	556.809		152	553.179	553.9
153	259.556	259.556		153	553.023	559.694		153	553.491	559.717		153	552.553	556.797
154	259.554	259.554		154	552.237	559.76		154	553.011	562.649		154	552.075	559.703
155	259.543	259.543		155	551.998	562.661		155	551.828	562.693		155	550.969	559.756
156	259.478	259.478		156	551.035	559.721		156	552.449	562.625		156	549.526	556.83
157	262.446	262.446		157	551.734	559.755		157	553.488	562.674		157	550.757	559.711
158	262.404	262.404		158	551.76	562.652		158	553.87	562.686		158	550.064	559.754
159	262.382	262.382		159	552.586	562.631		159	554.251	562.655		159	551.436	559.718
160	262.392	262.392		160	553.1	565.61		160	552.682	565.617		160	550.362	565.572
161	259.511	259.511		161	551.696	565.561		161	551.709	565.581		161	549.163	562.666
162	256.604	256.604		162	550.736	559.697		162	550.608	559.746		162	547.631	556.811
163	256.593	256.593		163	550.143	556.82		163	549.876	559.722		163	545.093	556.766
164	256.582	256.582		164	549.862	556.833		164	548.96	559.721		164	545.775	556.787
165	256.563	256.563		165	551.1	559.699		165	550.488	559.743		165	545.423	556.8
166	256.539	256.539		166	552.086	556.767		166	550.613	556.789		166	545.816	553.892
167	256.584	256.584		167	552.055	553.841		167	550.235	553.89		167	545.737	553.774
168	259.465	259.465		168	553.458	553.908		168	549.703	556.782		168	544.917	553.844
169	259.522	259.522		169	552.117	553.789		169	548.858	553.826		169	542.965	550.926
170	259.513	259.513		170	551.66	550.927		170	547.064	550.942		170	542.106	550.88
171	259.463	259.463		171	550.283	556.742		171	545.306	556.809		171	541.1	553.86
172	256.552	256.552		172	547.551	553.836		172	544.53	556.736		172	539.052	550.951
173	256.525	256.525		173	546.461	556.751		173	543.718	556.799		173	538.43	553.848
174	256.613	256.613		174	543.948	553.897		174	542.88	556.781		174	534.828	553.807
175	253.616	253.616		175	542.704	553.848		175	540.485	556.75		175	534.704	550.931
176	253.583	253.583		176	540.149	550.919		176	540.694	553.773		176	534.766	550.857
177	253.623	253.623		177	539.098	550.923		177	537.414	553.787		177	532.868	550.859
178	250.696	250.696		178	537.678	550.929		178	537.037	553.81		178	533.769	550.812
179	247.799	247.799		179	536.707	550.847		179	537.225	550.897		179	531.637	547.948
180	247.711	247.711		180	536.794	550.834		180	535.768	550.901		180	530.697	547.884
181	247.722	247.722		181	536.808	550.9		181	537.001	550.941		181	532.578	550.811
182	247.695	247.695		182	538.815	553.787		182	534.377	553.836		182	533.483	550.882
183	247.714	247.714		183	539.056	550.948		183	535.839	553.822		183	533.196	550.862
184	247.744	247.744		184	539.55	553.831		184	534.795	556.736		184	531.22	550.895
185	247.792	247.792		185	538.35	553.774		185	532.243	553.842		185	530.622	550.881
186	250.664	250.664		186	538.461	553.808		186	533.554	553.853		186	531.413	550.919
187	250.645	250.645		187	539.531	556.773		187	533.989	556.833		187	533.758	553.884
188	250.74	250.74		188	541.094	553.839		188	535.674	553.89		188	537.763	550.954
189	250.7	250.7		189	543.803	550.96		189	539.225	553.832		189	539.493	550.883
190	253.672	253.672		190	543.401	553.848		190	541.872	556.735		190	539.024	550.958
191	253.581	253.581		191	542.258	550.924		191	542.338	553.805		191	540.196	550.849
192	250.778	250.778		192	540.928	550.94		192	542.805	553.819		192	539.487	550.86
193	253.63	253.63		193	538.181	553.81		193	542.005	553.883		193	538.121	550.943
194	256.575	256.575		194	535.484	553.86		194	540.871	556.752		194	536.818	553.773
195	256.524	256.524		195	533.559	556.801		195	539.229	559.723		195	533.864	553.876
196	253.676	253.676		196	531.905	553.84		196	539.15	553.886		196	532.819	553.787
197	253.654	253.654		197	532.068	553.832		197	536.86	553.886		197	532.235	553.777
198	253.649	253.649		198	531.141	550.94		198	533.11	553.811		198	532.771	550.876
199	256.567	256.567		199	531.179	553.857		199	531.61	556.738		199	533.561	553.779
200	253.692	253.692		200	531.801	553.857		200	530.06	556.757		200	533.877	553.775
201	256.615	256.615		201	532.1	556.779		201	531.108	559.7		201	535.386	553.881
202	256.564	256.564		202	535.72	556.778		202	535.337	559.698		202	538.536	553.864
203	259.513	259.513		203	539.559	559.708		203	540.114	562.636		203	541.945	556.789
204	262.404	262.404		204	542.95	562.679		204	544.706	565.593		204	545.369	559.762
205	259.494	259.494		205	546.143	565.561		205	548.863	565.597		205	547.975	562.631
206	256.607	256.607		206	548.319	556.818		206	552.06	559.72		206	549.561	556.765
207	259.551	259.551		207	549.843	562.652		207	554.162	565.577		207	550.209	559.745
208	256.614	256.614		208	551.038	565.596		208	554.738	565.64		208	551.257	562.659
209	259.484	259.484		209	550.927	562.672		209	554.707	565.563		209	551.296	562.63
210	259.521	259.521		210	551.719	562.687		210	554.407	565.626		210	551.824	562.627
211	262.434	262.434		211	552.417	559.726		211	553.961	562.649		211	552.615	556.83
212	262.412	262.412		212	553.168	562.637		212	554.519	565.568		212	552.502	559.721
213	262.495	262.495		213	554.332	562.634		213	554.318	562.68		213	552.466	559.745
214	262.467	262.467		214	554.208	562.687		214	554.876	565.601		214	551.213	562.63
215	259.559	259.559		215	552.966	559.742		215	554.777	562.662		215	549.298	556.84
216	259.544	259.544		216	551.958	559.719		216	554.967	559.765		216	548.652	556.829
217	256.603	256.603		217	551.39	559.697		217	555.47	562.625		217	548.569	556.794
218	259.494	259.494		218	550.255	556.815		218	554.027	559.706		218	548.289	556.763
219	259.541	259.541		219	551.694	559.75		219	553.848	562.655		219	548.939	556.84
220	259.47	259.47		220	551.316	556.793		220	552.831	559.694		220	548.877	556.742
221	259.508	259.508		221	552.436	559.725		221	553.002	562.629		221	548.009	556.818
222	259.518	259.518		222	554.678	553.896		222	552.727	556.749		222	547.578	553.868
223	256.547	256.547		223	553.738	553.913		223	551.764	556.779		223	546.84	553.888
224	259.505	259.505		224	554.372	556.792		224	551.299	556.829		224	544.896	553.912
225	256.604	256.604		225	552.462	556.79		225	549.321	559.692		225	542.518	553.902
226	256.527	256.527		226	549.586	553.843		226	547.115	553.911		226	540.736	553.77
227	253.616	253.616		227	549.186	550.942		227	546.051	553.804		227	539.376	550.888
228	253.62	253.62		228	546.001	553.874		228	545.382	553.895		228	537.679	553.837
229	253.631	253.631		229	544.341	553.896		229	542.677	556.755		229	538.984	553.834
230	253.667	253.667		230	542.568	553.838		230	542.61	556.736		230	537.641	550.93
231	253.585	253.585		231	539.127	553.786		231	539.851	553.863		231	535.293	550.906
232	250.754	250.754		232	536.746	550.841		232	536.507	550.917		232	535.088	547.946
233	253.611	253.611		233	535.986	547.929		233	534.525	550.829		233	531.602	545
234	250.785	250.785		234	534.399	550.939		234	533.104	553.811		234	531.308	550.857
235	253.572	253.572		235	534.195	550.873		235	533.924	550.945		235	532.504	547.969
236	250.721	250.721		236	536.095	553.779		236	532.138	553.86		236	531.878	550.883
237	250.66	250.66		237	535.844	550.933		237	535.082	553.834		237	533.341	550.829
238	250.663	250.663		238	537.49	553.831		238	534.802	556.746		238	532.855	550.903
239	250.714	250.714		239	538.227	553.879		239	532.509	556.775		239	531.332	553.78
240	250.706	250.706		240	538.003	553.8		240	533.787	553.877		240	531.371	550.898
241	250.723	250.723		241	538.187	553.791		241	532.265	553.874		241	531.939	550.889
242	250.788	250.788		242	537.753	550.956		242	533.216	553.83		242	532.069	550.866
243	250.758	250.758		243	537.695	553.777		243	535.946	553.867		243	533.886	550.868
244	250.73	250.73		244	538.684	550.876		244	536.145	550.95		244	535.914	547.962
245	250.679	250.679		245	539.247	550.896		245	536.855	553.8		245	536.799	547.982
246	250.748	250.748		246	538.699	550.862		246	538.255	550.945		246	537.748	547.957
247	256.621	256.621		247	537.652	550.844		247	537.82	550.91		247	538.632	547.947
248	250.78	250.78		248	536.228	550.916		248	538.264	553.808		248	537.942	550.822
249	253.613	253.613		249	534.494	553.768		249	539.502	553.876		249	537.025	550.867
250	256.579	256.579		250	534.194	553.823		250	538.476	556.738		250	537.115	550.915
251	256.522	256.522		251	533.576	550.921		251	536.848	550.945		251	535.477	550.873
252	253.67	253.67		252	532.594	550.848		252	536.643	550.854		252	535.176	550.814
253	253.668	253.668		253	532.299	547.98		253	534.865	550.837		253	534.986	547.907
254	256.56	256.56		254	531.878	553.791		254	532.567	553.849		254	534.856	550.924
255	256.611	256.611		255	533.239	553.789		255	534.714	553.866		255	535.785	550.888
256	259.473	259.473		256	535.817	553.901		256	535.46	556.794		256	536.363	553.824
257	259.49	259.49		257	537.053	559.75		257	535.492	562.638		257	538.008	559.685
258	259.493	259.493		258	539.028	562.625		258	538.545	562.679		258	540.925	559.704
259	262.4	262.4		259	541.897	565.607		259	540.455	565.619		259	543.382	565.564
260	256.579	256.579		260	543.327	565.623		260	543.742	568.531		260	546.567	565.565
261	259.483	259.483		261	545.894	565.593		261	548.556	565.629		261	548.752	565.564
262	256.594	256.594		262	548.554	565.626		262	551.444	568.569		262	550.208	565.57
263	259.486	259.486		263	549.365	565.613		263	552.328	568.535		263	551	565.571
264	259.523	259.523		264	549.803	562.67		264	551.993	565.598		264	550.919	562.652
265	259.549	259.549		265	550.544	565.578		265	552.051	568.51		265	551.448	562.663
266	262.417	262.417		266	550.417	565.611		266	551.993	568.53		266	551.004	565.573
267	262.471	262.471		267	550.155	565.622		267	552.165	568.542		267	550.453	565.587
268	259.557	259.557		268	549.238	562.673		268	552.689	565.612		268	550.14	559.758
269	259.554	259.554		269	548.879	562.627		269	551.735	565.57		269	549.565	559.721
270	259.557	259.557		270	548.948	562.626		270	550.968	565.573		270	549.522	559.714
271	256.619	256.619		271	548.51	562.697		271	551.114	568.506		271	549.773	562.642
272	256.617	256.617		272	548.825	565.57		272	550.345	568.507		272	550.016	562.652
273	259.509	259.509		273	548.584	562.691		273	550.014	565.617		273	549.719	562.629
274	262.389	262.389		274	547.616	565.59		274	549.727	568.518		274	548.847	562.669
275	259.55	259.55		275	548.526	568.537		275	549.432	568.575		275	549.494	568.503
276	259.513	259.513		276	549.886	565.58		276	550.793	568.509		276	550.317	562.655
277	259.511	259.511		277	550.716	562.667		277	550.969	565.596		277	551.512	559.752
278	262.398	262.398		278	551.066	559.709		278	550.212	562.625		278	551.639	559.691
279	262.429	262.429		279	550.291	559.69		279	549.585	559.741		279	550.124	556.816
280	259.478	259.478		280	548.804	559.758		280	549.419	562.651		280	549.063	559.736
281	256.612	256.612		281	548.488	559.72		281	550.62	559.764		281	547.973	556.83
282	256.574	256.574		282	550.134	553.874		282	553.03	553.903		282	549.126	553.817
283	256.579	256.579		283	550.76	553.868		283	553.923	556.757		283	550.337	550.955
284	253.576	253.576		284	551.545	550.952		284	553.579	553.804		284	550.765	550.876
285	250.778	250.778		285	550.238	553.804		285	551.48	553.871		285	550.228	550.888
286	250.689	250.689		286	547.314	553.843		286	548.962	556.746		286	547.631	550.896
287	247.887	247.887		287	544.8	553.857		287	546.407	556.777		287	544.233	550.933
288	247.844	247.844		288	541.747	553.803		288	543.978	556.735		288	539.51	550.856
289	247.657	247.657		289	539.689	553.771		289	541.921	553.861		289	535.928	550.843
290	244.875	244.875		290	537.406	550.913		290	539.729	553.794		290	534.287	550.83
291	244.831	244.831		291	536.005	553.853		291	538.043	556.741		291	532.699	553.773
292	244.802	244.802		292	534.583	553.806		292	535.493	553.869		292	531.46	550.903
293	244.816	244.816		293	533.35	550.933		293	533.662	553.824		293	530.467	550.851
294	244.867	244.867		294	532.886	550.884		294	533.719	550.925		294	529.738	550.836
295	244.886	244.886		295	530.921	553.802		295	533.617	553.856		295	530.041	550.893
296	247.637	247.637		296	532.303	553.778		296	534.495	553.877		296	531.645	550.857
297	244.741	244.741		297	533.63	550.904		297	535.829	553.773		297	533.488	550.835
298	244.757	244.757		298	536.519	550.95		298	537.771	553.832		298	537.642	550.87
299	244.837	244.837		299	541.209	550.865		299	540.989	550.921		299	541.45	547.966
300	244.815	244.815		300	543.096	550.869		300	542.739	550.939		300	544.956	547.949
301	244.82	244.82		301	544.514	550.935		301	545.908	553.832		301	546.357	550.858
302	244.833	244.833		302	543.66	553.812		302	545.428	553.862		302	545.89	550.941
303	244.776	244.776		303	541.99	550.87		303	545.157	550.894		303	544.234	547.966
304	244.817	244.817		304	541.701	550.863		304	545.448	550.917		304	543.939	547.957
305	244.76	244.76		305	541.707	550.848		305	545.224	550.896		305	543.759	547.953
306	244.855	244.855		306	541.072	550.869		306	545.339	553.773		306	541.759	547.951
307	244.823	244.823		307	540.333	553.789		307	542.656	553.853		307	539.652	550.889
308	244.859	244.859		308	537.523	550.954		308	540.767	553.802		308	537.823	550.898
309	244.904	244.904		309	535.625	550.856		309	537.685	550.91		309	536.43	547.972
310	247.707	247.707		310	534.605	553.807		310	535.62	553.853		310	534.574	550.951
311	247.759	247.759		311	534.627	553.783		311	535.4	553.857		311	536.793	550.876
312	247.863	247.863		312	535.245	553.832		312	535.828	553.897		312	537.096	550.93
313	250.664	250.664		313	536.637	553.881		313	537.327	556.812		313	539.112	550.949
314	253.653	253.653		314	538.788	556.748		314	538.787	556.831		314	540.827	553.817
315	253.642	253.642		315	540.411	556.815		315	540.281	559.761		315	540.918	553.851
316	256.574	256.574		316	540.706	553.879		316	541.339	556.773		316	540.529	550.949
317	259.451	259.451		317	541.077	556.801		317	541.121	559.73		317	539.587	553.852
318	256.578	256.578		318	541.001	556.748		318	540.315	556.838		318	539.338	553.843
319	259.5	259.5		319	540.444	556.739		319	541.158	556.818		319	539.03	553.842
320	259.523	259.523		320	542.315	562.638		320	542.59	565.632		320	540.929	559.695
321	262.386	262.386		321	542.609	562.631		321	543.573	565.637		321	541.345	556.819
322	262.463	262.463		322	542.795	562.625		322	544.777	565.581		322	542.424	559.705
323	265.302	265.302		323	542.769	565.619		323	544.941	568.568		323	543.267	562.664
324	259.547	259.547		324	543.963	565.61		324	545.647	568.509		324	544.659	562.684
325	262.429	262.429		325	545.63	565.568		325	546.765	565.625		325	546.582	562.682
326	265.349	265.349		326	546.399	565.627		326	547.805	568.517		326	546.817	565.598
327	262.403	262.403		327	548.723	568.513		327	548.599	571.418		327	547.671	565.63
328	262.422	262.422		328	548.237	565.618		328	547.899	568.523		328	546.002	565.609
329	259.552	259.552		329	548.004	568.552		329	548.694	571.472		329	545.361	568.524
330	259.484	259.484		330	548.404	565.593		330	550.025	568.54		330	547.278	562.702
331	259.486	259.486		331	548.247	568.552		331	550.177	571.469		331	546.866	568.53
332	259.509	259.509		332	548.417	571.433		332	549.646	571.475		332	546.906	571.459
333	262.4	262.4		333	546.161	568.573		333	548.551	571.441		333	545.544	568.57
334	259.509	259.509		334	545.511	568.529		334	547.328	568.57		334	543.495	568.533
335	262.421	262.421		335	545.339	565.638		335	547.076	568.554		335	542.751	565.622
336	262.438	262.438		336	544.877	571.417		336	549.295	571.451		336	543.389	571.429
337	262.432	262.432		337	548.934	571.466		337	551.63	571.514		337	546.718	571.448
338	262.467	262.467		338	550.166	568.514		338	552.793	568.547		338	549.099	565.623
339	262.458	262.458		339	550.162	568.533		339	555.106	568.566		339	549.441	568.518
340	262.378	262.378		340	551.972	565.628		340	556.181	568.543		340	550.663	565.572
341	259.503	259.503		341	551.703	556.818		341	557.04	559.689		341	549.519	556.808
342	262.417	262.417		342	553.116	556.801		342	555.996	559.694		342	548.945	556.766
343	259.522	259.522		343	552.213	556.753		343	554.02	556.797		343	549.838	553.913
344	259.473	259.473		344	549.984	556.742		344	551.275	556.772		344	547.37	553.877
345	256.554	256.554		345	545.991	553.844		345	545.28	553.87		345	544.546	553.768
346	250.788	250.788		346	541.895	553.85		346	544.715	553.883		346	539.913	553.782
347	250.779	250.779		347	539.803	553.811		347	542.094	553.864		347	536.645	550.929
348	250.686	250.686		348	536.282	550.926		348	538.921	553.783		348	533.522	550.857
349	247.866	247.866		349	532.931	550.937		349	538.93	553.801		349	530.218	550.869
350	247.705	247.705		350	529.747	550.83		350	534.281	550.877		350	528.244	547.92
351	244.829	244.829		351	528.97	550.875		351	534.183	550.902		351	528.604	550.822
352	244.713	244.713		352	530.123	550.878		352	534.708	550.915		352	529.193	550.825
353	244.657	244.657		353	530.893	544.989		353	535.338	545.004		353	530.659	542.071
354	241.873	241.873		354	533.445	553.781		354	538.749	553.795		354	532.473	550.929
355	244.654	244.654		355	534.548	553.777		355	538.116	553.81		355	532.195	550.919
356	244.695	244.695		356	535.328	550.913		356	537.586	550.92		356	532.681	550.897
357	244.745	244.745		357	537.44	553.845		357	536.567	553.886		357	535.02	553.802
358	244.755	244.755		358	538.402	553.902		358	536.851	556.756		358	537.655	553.878
359	244.777	244.777		359	539.313	553.809		359	539.606	553.84		359	540.179	553.784
360	244.721	244.721		360	541.658	553.797		360	542.171	553.847		360	542.49	550.929
361	244.701	244.701		361	541.946	550.932		361	544.079	553.826		361	542.507	550.877
362	244.657	244.657		362	540.618	553.771		362	544.412	553.848		362	541.403	550.912
363	244.648	244.648		363	540.307	550.853		363	545.178	550.883		363	541.112	547.979
364	244.673	244.673		364	538.055	550.916		364	545.538	550.947		364	539.686	550.882
365	244.756	244.756		365	540.372	553.824		365	543.916	553.854		365	539.482	553.816
366	244.772	244.772		366	542.949	553.854		366	543.244	553.883		366	539.783	553.855
367	244.711	244.711		367	541.787	553.852		367	539.393	553.893		367	538.608	553.845
368	241.792	241.792		368	541.508	550.957		368	538.018	553.801		368	537.033	550.93
369	241.791	241.791		369	540.045	550.813		369	539.706	550.846		369	537.298	547.932
370	244.642	244.642		370	537.491	550.828		370	539.114	550.851		370	536.429	547.935
371	244.734	244.734		371	538.325	550.813		371	540.107	550.836		371	537.305	547.943
372	244.73	244.73		372	537.51	550.891		372	538.869	550.933		372	537.324	550.832
373	247.679	247.679		373	537.053	553.781		373	538.792	553.81		373	536.578	550.92
374	247.792	247.792		374	538.087	550.891		374	540.365	550.934		374	537.35	550.811
375	247.859	247.859		375	537.743	553.8		375	541.154	553.864		375	537.417	550.907
376	250.635	250.635		376	539.369	553.793		376	541.645	553.854		376	538.608	550.883
377	250.73	250.73		377	540.096	553.904		377	541.231	556.794		377	539.737	553.796
378	250.742	250.742		378	540.037	553.813		378	539.622	553.86		378	540.494	550.897
379	253.635	253.635		379	541.259	553.829		379	539.41	553.883		379	539.611	550.912
380	259.553	259.553		380	541.4	559.761		380	539.913	562.672		380	540.502	556.835
381	259.513	259.513		381	540.734	559.721		381	539.799	562.654		381	538.42	556.801
382	259.538	259.538		382	540.383	559.706		382	539.181	562.67		382	536.197	556.792
383	262.383	262.383		383	538.939	562.654		383	539.271	562.698		383	535.147	559.747
384	262.461	262.461		384	538.139	565.596		384	539.618	568.518		384	534.541	562.695
385	262.49	262.49		385	537.588	562.662		385	540.116	565.612		385	535.106	559.733
386	265.292	265.292		386	538.314	562.646		386	541.657	562.691		386	537.849	559.744
387	262.389	262.389		387	539.069	559.743		387	541.949	562.672		387	538.673	559.724
388	262.412	262.412		388	540.12	559.69		388	542.601	559.766		388	540.125	556.838
389	265.306	265.306		389	541.187	559.738		389	544.04	562.666		389	541.558	559.748
390	262.497	262.497		390	542.711	562.702		390	545.367	565.625		390	541.832	562.695
391	262.454	262.454		391	544.23	559.768		391	546.821	562.664		391	543.776	562.651
392	265.325	265.325		392	545.492	559.707		392	548.481	559.762		392	544.318	559.699
393	265.309	265.309		393	546.819	565.588		393	548.789	565.62		393	545.535	565.597
394	262.491	262.491		394	547.678	562.677		394	549.989	565.6		394	546.372	562.649
395	262.486	262.486		395	548.905	568.498		395	550.609	568.537		395	547.018	568.501
396	262.444	262.444		396	550.582	568.505		396	551.369	568.535		396	547.817	565.615
397	262.47	262.47		397	550.877	568.543		397	551.231	568.565		397	547.551	568.522
398	262.413	262.413		398	549.709	562.696		398	551.265	565.579		398	547.571	562.693
399	262.426	262.426		399	548.278	565.562		399	551.116	565.563		399	547.103	562.693
400	259.511	259.511		400	548.417	565.611		400	551.308	565.626		400	546.814	565.61
401	256.588	256.588		401	548.546	562.659		401	553.189	562.683		401	548.244	562.655
402	256.602	256.602		402	549.543	562.634		402	552.841	562.668		402	548.189	559.747
403	256.531	256.531		403	550.182	562.694		403	551.911	565.563		403	546.56	562.694
404	253.689	253.689		404	547.817	562.651		404	550.157	562.663		404	545.106	559.753
405	250.782	250.782		405	545.067	553.916		405	547.653	556.787		405	541.786	553.827
406	250.66	250.66		406	542.582	553.854		406	546.036	553.903		406	539.456	550.951
407	247.858	247.858		407	541.031	550.83		407	545.717	550.884		407	537.387	545.03
408	247.807	247.807		408	541.041	550.843		408	544.165	550.901		408	536.207	547.897
409	247.699	247.699		409	539.66	550.832		409	541.752	550.87		409	535.594	547.912
410	247.624	247.624		410	538.094	550.843		410	539.943	550.892		410	534.641	547.926
411	244.709	244.709		411	536.848	550.836		411	539.209	550.883		411	536.124	547.931
412	244.676	244.676		412	534.742	550.867		412	538.673	550.915		412	535.321	550.808
413	241.78	241.78		413	536.854	547.973		413	540.506	550.827		413	535.324	547.933
414	238.947	238.947		414	538.761	547.912		414	541.764	547.928		414	536.44	545.006
415	235.96	235.96		415	540.686	550.907		415	542.904	550.94		415	537.99	550.869
416	238.953	238.953		416	540.554	553.782		416	542.895	553.819		416	539.894	550.935
417	241.863	241.863		417	542.022	553.861		417	542.813	553.892		417	540.948	553.838
418	241.893	241.893		418	544.374	553.89		418	543.708	556.782		418	542.924	553.843
419	244.76	244.76		419	543.977	553.869		419	543.781	556.76		419	543.284	553.836
420	241.87	241.87		420	545.355	550.937		420	543.224	553.829		420	541.609	550.881
421	244.687	244.687		421	543.041	550.937		421	542.678	553.812		421	540.847	550.896
422	244.658	244.658		422	540.042	553.9		422	542.366	556.774		422	539.01	553.87
423	241.898	241.898		423	538.049	553.9		423	541.363	556.777		423	536.981	553.874
424	244.671	244.671		424	537.642	553.888		424	542.563	556.742		424	537.797	553.867
425	241.828	241.828		425	538.373	553.814		425	542.856	553.866		425	540.674	553.799
426	244.684	244.684		426	539.439	550.958		426	543.495	553.833		426	541.248	550.92
427	244.646	244.646		427	541.487	550.951		427	543.478	553.813		427	542.568	550.908
428	244.654	244.654		428	541.529	553.885		428	544.493	556.768		428	544.122	553.847
429	244.7	244.7		429	541.121	553.787		429	544.896	553.825		429	542.405	550.95
430	244.655	244.655		430	541.38	550.937		430	543.997	553.785		430	542.116	550.888
431	244.649	244.649		431	541.052	550.942		431	542.936	553.785		431	541.007	550.91
432	244.749	244.749		432	541.956	553.793		432	541.429	553.84		432	539.02	550.935
433	244.711	244.711		433	541.427	550.899		433	539.862	553.78		433	538.973	550.844
434	244.902	244.902		434	539.251	553.8		434	539.01	553.872		434	538.488	550.903
435	247.681	247.681		435	537.54	553.787		435	540.043	553.837		435	537.487	550.89
436	247.839	247.839		436	536.003	550.928		436	539.404	553.811		436	536.15	550.845
437	250.621	250.621		437	536.173	553.81		437	539.205	553.905		437	534.59	550.905
438	250.723	250.723		438	537.014	553.828		438	538.87	553.886		438	534.816	550.927
439	253.582	253.582		439	538.088	553.87		439	537.491	556.756		439	535.684	550.941
440	253.66	253.66		440	538.328	556.785		440	536.726	559.716		440	536.291	553.825
441	253.678	253.678		441	539.158	556.838		441	536.825	559.755		441	535.881	553.905
442	256.519	256.519		442	538.986	556.782		442	536.745	559.712		442	535.119	553.848
443	256.533	256.533		443	538.644	556.8		443	538.209	559.751		443	535.57	553.896
444	259.502	259.502		444	539.19	565.623		444	540.224	568.574		444	536.628	562.654
445	259.451	259.451		445	539.614	565.603		445	541.609	568.559		445	537.97	562.644
446	256.614	256.614		446	540.122	568.528		446	542.524	571.423		446	538.355	565.616
447	259.527	259.527		447	541.214	565.576		447	542.221	568.505		447	538.705	562.66
448	262.435	262.435		448	541.602	568.557		448	543.652	571.47		448	539.998	565.64
449	265.308	265.308		449	541.889	562.696		449	544.34	568.513		449	540.736	562.64
450	265.37	265.37		450	542.633	565.581		450	544.905	568.503		450	541.703	562.674
451	262.443	262.443		451	543.636	559.741		451	546.856	562.673		451	542.527	559.726
452	259.517	259.517		452	544.084	565.581		452	546.472	568.501		452	542.098	562.683
453	259.491	259.491		453	545.451	559.749		453	547.232	562.685		453	543.563	559.724
454	259.507	259.507		454	547.008	562.69		454	549.909	565.633		454	545.865	562.641
455	262.438	262.438		455	547.85	562.675		455	549.179	565.622		455	546.93	562.639
456	262.483	262.483		456	548.587	562.659		456	550.36	565.593		456	548.597	562.682
457	262.431	262.431		457	547.984	565.618		457	551.492	568.515		457	547.897	565.614
458	262.387	262.387		458	547.212	562.685		458	551.068	565.623		458	547.289	562.656
459	259.472	259.472		459	548.346	565.571		459	553.135	565.622		459	546.865	562.675
460	259.521	259.521		460	549.581	568.567		460	551.382	571.437		460	546.119	568.51
461	259.512	259.512		461	550.213	562.647		461	550.492	565.563		461	547.118	559.754
462	259.478	259.478		462	550.348	565.562		462	548.432	565.633		462	546.404	562.639
463	256.533	256.533		463	547.265	559.723		463	546.189	562.657		463	544.172	556.813
464	253.622	253.622		464	544.976	556.827		464	546.821	559.746		464	542.315	556.756
465	256.603	256.603		465	542.354	556.836		465	545.831	559.704		465	538.598	556.765
466	256.514	256.514		466	540.651	553.846		466	545.382	553.882		466	537.718	550.951
467	250.729	250.729		467	539.983	553.842		467	544.238	553.878		467	539.913	550.952
468	250.65	250.65		468	539.826	553.799		468	543.331	553.862		468	539.908	550.901
469	250.631	250.631		469	539.806	550.925		469	541.881	553.771		469	539.279	550.848
470	247.757	247.757		470	539.352	550.913		470	541.571	553.777		470	536.433	550.823
471	244.91	244.91		471	539.691	550.916		471	542.685	553.773		471	533.937	550.843
472	244.826	244.826		472	539.458	550.956		472	542.93	553.815		472	533.9	550.899
473	244.762	244.762		473	540.058	550.924		473	542.882	550.945		473	535.589	550.893
474	244.697	244.697		474	540.461	550.902		474	543.394	553.792		474	535.533	550.826
475	241.796	241.796		475	541.131	550.841		475	542.655	550.867		475	537.705	547.979
476	241.882	241.882		476	540.394	553.814		476	543.9	553.868		476	539.083	550.939
477	241.9	241.9		477	539.767	553.821		477	543.18	553.887		477	540.676	553.771
478	241.891	241.891		478	540.154	553.845		478	542.415	556.741		478	542.8	553.792
479	244.71	244.71		479	539.421	556.742		479	541.057	556.827		479	541.118	553.854
480	244.722	244.722		480	540.966	553.845		480	538.306	556.74		480	540.044	553.794
481	244.718	244.718		481	542.664	553.801		481	539.991	553.865		481	538.079	550.924
482	244.741	244.741		482	542.638	550.834		482	541.93	550.894		482	536.457	547.951
483	244.768	244.768		483	542.91	553.831		483	543.863	553.901		483	537.197	553.784
484	244.758	244.758		484	541.646	553.821		484	544.021	553.866		484	538.056	553.796
485	244.778	244.778		485	538.889	553.814		485	544.336	553.883		485	538.356	550.943
486	244.714	244.714		486	538.125	553.785		486	543.434	553.846		486	541.662	550.921
487	244.732	244.732		487	538.262	553.862		487	544.102	556.764		487	540.937	553.795
488	244.726	244.726		488	536.823	550.946		488	545.922	553.83		488	538.673	550.882
489	241.899	241.899		489	538.809	553.809		489	545.711	553.87		489	539.035	550.916
490	244.679	244.679		490	539.972	550.922		490	544.805	553.809		490	537.917	550.836
491	244.646	244.646		491	538.893	550.89		491	542.456	553.778		491	537.692	547.975
492	241.901	241.901		492	541.093	550.862		492	542.148	550.924		492	540.983	550.813
493	244.812	244.812		493	539.041	553.798		493	540.681	553.875		493	541.543	550.915
494	244.906	244.906		494	537.407	550.958		494	540.661	553.829		494	539.709	550.898
495	247.771	247.771		495	537.375	550.925		495	541.011	553.812		495	539.055	550.828
496	247.875	247.875		496	535.821	553.776		496	538.453	553.837		496	537.689	550.864
497	250.671	250.671		497	537.216	553.909		497	537.585	556.771		497	535.903	553.823
498	250.695	250.695		498	539.12	556.819		498	537.552	559.732		498	537.152	553.891
499	250.736	250.736		499	539.779	556.76		499	537.738	559.692		499	537.276	553.804
500	256.532	256.532		500	540.427	556.818		500	538.505	559.744		500	535.069	556.741
501	256.535	256.535		501	539.257	559.734		501	538.895	562.657		501	534.745	556.816
502	259.475	259.475		502	537.196	562.646		502	539.122	562.687		502	534.779	559.743
503	259.454	259.454		503	535.687	568.515		503	538.847	571.434		503	534.592	565.599
504	262.386	262.386		504	535.28	565.624		504	538.79	568.54		504	535.871	565.573
505	259.454	259.454		505	535.204	568.516		505	539.631	571.44		505	536.178	565.607
506	259.505	259.505		506	535.573	565.571		506	540.018	568.5		506	536.676	562.652
507	265.356	265.356		507	536.892	568.505		507	540.586	568.549		507	537.078	565.639
508	262.456	262.456		508	538.627	562.692		508	541.888	565.575		508	537.992	565.59
509	262.416	262.416		509	540.926	556.803		509	542.946	559.698		509	539.78	556.811
510	262.394	262.394		510	542.89	559.728		510	542.646	559.756		510	539.244	562.63
511	259.488	259.488		511	543.644	556.84		511	543.653	559.709		511	539.986	559.726
512	256.619	256.619		512	544.501	559.744		512	545.234	559.756		512	541.285	562.623
513	259.493	259.493		513	545.588	556.794		513	546.875	559.68		513	542.424	556.813
514	256.608	256.608		514	547.418	562.651		514	548.935	565.564		514	545.235	562.645
515	256.6	256.6		515	549.155	562.696		515	550.846	565.601		515	548.069	562.673
516	256.596	256.596		516	549.946	562.657		516	552.499	565.59		516	548.694	562.637
517	259.499	259.499		517	549.034	562.643		517	553.79	565.565		517	548.978	559.761
518	259.498	259.498		518	549.155	562.69		518	555.568	565.61		518	548.368	562.648
519	256.589	256.589		519	550.627	565.572		519	555.637	568.509		519	549.14	562.657
520	256.601	256.601		520	551.028	556.833		520	554.279	562.638		520	549.15	556.762
521	253.67	253.67		521	552.995	559.716		521	553.342	562.65		521	549.622	556.821
522	250.78	250.78		522	551.562	556.832		522	550.775	559.746		522	549.528	556.762
523	250.692	250.692		523	549.048	553.91		523	548.604	556.787		523	547.602	553.84
524	250.631	250.631		524	546.784	553.783		524	548.548	553.842		524	545.348	550.911
525	247.84	247.84		525	544.537	553.804		525	546.6	553.861		525	543.283	550.893
526	247.756	247.756		526	542.335	550.895		526	544.36	553.804		526	540.918	547.961
527	244.902	244.902		527	540.685	553.785		527	542.609	553.887		527	538.692	550.858
528	244.828	244.828		528	538.825	550.896		528	539.004	553.784		528	535.674	550.819
529	244.682	244.682		529	536.961	550.869		529	536.986	550.907		529	534.279	547.957
530	244.642	244.642		530	536.238	550.869		530	536.283	550.897		530	532.865	547.972
531	238.904	238.904		531	535.375	550.832		531	535.8	550.871		531	531.841	547.933
532	241.767	241.767		532	535.394	550.93		532	534.755	553.819		532	533.304	550.867
533	235.908	235.908		533	534.831	550.87		533	534.884	550.95		533	531.855	547.976
534	241.89	241.89		534	534.726	553.807		534	533.79	553.865		534	533.235	553.776
535	241.848	241.848		535	535.79	550.901		535	535.908	553.782		535	533.466	550.841
536	244.691	244.691		536	537.437	553.802		536	537.63	553.893		536	534.346	550.918
537	244.722	244.722		537	539.923	553.788		537	540.029	553.87		537	535.931	550.919
538	244.739	244.739		538	542.076	553.797		538	543.098	553.889		538	537.006	550.919
539	244.739	244.739		539	541.56	553.795		539	543.109	553.867		539	539.011	550.937
540	244.818	244.818		540	541.392	553.898		540	544.541	556.793		540	539.509	553.844
541	244.771	244.771		541	538.637	553.85		541	542.336	553.912		541	540.632	553.799
542	244.795	244.795		542	536.767	553.842		542	542.105	553.911		542	538.654	553.786
543	244.738	244.738		543	537.262	553.815		543	539.852	553.887		543	536.752	550.925
544	244.723	244.723		544	535.475	553.789		544	536.928	553.888		544	535.511	550.893
545	244.751	244.751		545	536.253	550.926		545	536.291	553.83		545	533.704	550.833
546	244.674	244.674		546	534.773	553.776		546	535.354	553.81		546	533.756	550.923
547	244.666	244.666		547	534.139	550.953		547	536.774	553.847		547	534.904	550.903
548	244.67	244.67		548	535.472	550.933		548	536.964	553.808		548	534.699	550.885
549	241.74	241.74		549	534.854	547.927		549	537.927	550.817		549	535.624	545.004
550	244.674	244.674		550	537.744	550.877		550	537.986	550.928		550	537.976	550.812
551	244.723	244.723		551	538.443	550.871		551	537.342	550.909		551	537.642	547.963
552	247.643	247.643		552	538.764	550.838		552	538.812	550.896		552	539.89	547.917
553	247.733	247.733		553	539.967	550.848		553	539.408	550.904		553	541.264	547.93
554	247.835	247.835		554	538.837	550.864		554	539.628	550.94		554	539.969	547.913
555	250.746	250.746		555	540.022	550.935		555	540.748	553.82		555	540.076	550.808
556	253.646	253.646		556	539.079	553.827		556	541.403	556.77		556	538.794	550.855
557	253.653	253.653		557	540.207	556.745		557	542.746	559.687		557	539.157	553.808
558	259.459	259.459		558	541.839	556.843		558	543.91	562.637		558	539.616	556.742
559	265.323	265.323		559	540.708	556.829		559	542.592	559.735		559	539.022	556.772
560	259.527	259.527		560	541.864	565.622		560	542.124	571.444		560	540.156	562.679
561	265.29	265.29		561	540.96	571.462		561	542.911	574.355		561	539.929	568.577
562	262.492	262.492		562	541.05	571.5		562	541.778	574.417		562	540.668	568.575
563	262.419	262.419		563	541.591	568.523		563	543.301	571.437		563	542.177	565.598
564	262.441	262.441		564	542.443	571.513		564	546.447	574.384		564	542.605	571.456
565	259.482	259.482		565	543.064	571.412		565	544.614	571.507		565	542.082	568.518
566	259.492	259.492		566	541.999	571.486		566	547.24	574.365		566	540.812	568.563
567	256.596	256.596		567	543.313	568.555		567	548.102	571.476		567	541.039	565.594
568	256.554	256.554		568	542.333	571.425		568	547.655	571.516		568	541.157	568.512
569	256.594	256.594		569	542.439	568.497		569	549.339	571.421		569	540.201	562.7
570	256.533	256.533		570	542.205	562.699		570	547.985	568.501		570	540.255	559.757
571	256.56	256.56		571	539.61	568.517		571	548.861	571.461		571	539.634	565.584
572	253.654	253.654		572	539.267	565.624		572	547.214	568.562		572	537.967	562.664
573	250.752	250.752		573	539.794	565.583		573	547.188	568.541		573	539.303	559.755
574	250.776	250.776		574	541.673	559.719		574	547.782	562.658		574	540.38	556.793
575	250.764	250.764		575	544.013	562.657		575	546.224	568.496		575	540.484	559.685
576	250.705	250.705		576	545.443	562.642		576	549.568	565.594		576	542.868	556.837
577	250.708	250.708		577	547.812	562.662		577	552.191	565.633		577	545.009	556.834
578	250.666	250.666		578	552.725	562.635		578	555.674	565.585		578	548.938	559.688
579	250.75	250.75		579	558.851	562.633		579	561.687	565.615		579	554.636	556.811
580	253.609	253.609		580	566.04	553.796		580	563.527	553.921		580	561.322	550.908
581	259.51	259.51		581	571.277	562.652		581	567.689	565.574		581	566.73	559.755
582	268.251	268.251		582	574.428	571.444		582	573.719	571.45		582	570.802	568.57
583	271.173	271.173		583	576.575	565.601		583	578.381	562.676		583	575.141	565.604
584	274.29	274.29		584	582.535	574.463		584	585.652	574.425		584	580.78	574.443
585	294.951	294.951		585	590.818	577.373		585	592.837	577.388		585	589.238	577.337
586	315.31	315.31		586	600.144	577.404		586	599.027	580.289		586	601.534	577.348
587	321.305	321.305		587	609.141	580.355		587	606.879	583.28		587	611.164	577.464
588	338.905	338.905		588	611.735	594.971		588	611.386	597.922		588	615.704	592.047
589	344.855	344.855		589	616.172	597.934		589	614.37	598.044		589	620.173	595.04
590	362.469	362.469		590	621.381	601.027		590	621.27	606.798		590	625.727	600.909
591	377.18	377.18		591	630.516	609.73		591	628.71	612.701		591	635.265	606.812
592	386.013	386.013		592	641.901	618.623		592	640.926	621.503		592	645.25	618.522
593	400.761	400.761		593	648.829	621.591		593	652.484	624.491		593	651.081	621.463
594	409.683	409.683		594	653.473	630.354		594	658.235	633.318		594	653.019	627.49
595	418.496	418.496		595	653.837	642.119		595	659.56	645.08		595	654.515	639.14
596	433.194	433.194		596	652.68	647.94		596	657.463	648.076		596	654.578	645.113
597	456.604	456.604		597	652.434	662.671		597	655.785	665.687		597	655.544	656.877
598	459.575	459.575		598	650.728	668.535		598	652.776	671.469		598	654.302	665.627
599	471.404	471.404		599	650.162	671.625		599	652.869	674.564		599	651.124	671.499
600	480.306	480.306		600	650.337	677.452		600	653.638	683.365		600	650.271	674.534
601	483.305	483.305		601	646.985	686.287		601	652.073	689.271		601	646.792	683.299
602	500.783	500.783		602	644.342	692.117		602	651.56	695.054		602	643.757	689.209
603	503.804	503.804		603	639.948	695.119		603	645.218	698.069		603	641.447	692.22
604	506.642	506.642		604	638.362	698.118		604	640.928	703.907		604	640.656	695.236
605	521.484	521.484		605	639.393	701.051		605	639.73	706.912		605	641.176	698.116
606	527.201	527.201		606	641.018	709.847		606	641.569	712.806		606	642.358	706.884
607	527.372	527.372		607	643.06	709.822		607	644.824	715.581		607	642.708	703.983
608	527.238	527.238		608	642.567	709.866		608	647.831	715.65		608	643.824	709.76
609	524.403	524.403		609	638.205	709.772		609	642.731	712.768		609	642.571	703.972
610	503.774	503.774		610	630.951	700.963		610	631.772	709.811		610	635.028	695.218
611	497.862	497.862		611	620.22	695.231		611	620.368	703.922		611	622.843	695.074
612	486.141	486.141		612	607.36	695.074		612	606.177	698.074		612	605.837	692.195
613	477.305	477.305		613	596.828	692.042		613	598.308	692.249		613	593.636	689.163
614	465.5	465.5		614	588.685	677.484		614	593.136	683.345		614	587.602	674.554
615	456.648	456.648		615	584.26	668.639		615	591.346	671.546		615	584.675	668.527
616	439.061	439.061		616	581.786	662.723		616	589.082	665.654		616	582.477	659.766
617	433.149	433.149		617	579.637	648.061		617	584.145	650.96		617	576.268	647.949
618	415.573	415.573		618	576.959	645.147		618	578.518	648.046		618	570.403	644.999
619	409.631	409.631		619	573.385	642.075		619	575.003	642.173		619	565.827	639.155
620	403.671	403.671		620	570.238	627.458		620	572.454	633.278		620	562.228	624.573
621	386.081	386.081		621	568.309	621.62		621	571.071	624.504		621	564.956	621.496
622	374.309	374.309		622	567.058	621.434		622	570.356	621.568		622	566.883	618.532
623	347.845	347.845		623	568.633	600.917		623	567.956	603.843		623	568.975	598.061
624	338.991	338.991		624	566.313	600.871		624	563.647	600.984		624	566.617	598.003
625	330.128	330.128		625	562.786	586.247		625	560.509	589.142		625	561.872	586.173
626	315.421	315.421		626	559.596	580.394		626	558.937	583.322		626	555.975	580.293
627	309.513	309.513		627	554.754	577.324		627	556.075	577.379		627	551.278	574.446
628	294.844	294.844		628	552.039	577.336		628	553.947	577.363		628	549.549	574.476
629	291.889	291.889		629	551.588	574.354		629	554.22	574.423		629	548.816	571.469
630	286.027	286.027		630	551.289	574.337		630	553.444	571.525		630	549.835	571.51
631	277.192	277.192		631	552.421	568.514		631	553.907	568.507		631	550.27	568.499
632	271.329	271.329		632	554.916	562.686		632	556.389	565.569		632	552.733	562.692
633	268.341	268.341		633	556.732	565.628		633	554.216	565.619		633	553.393	565.615
634	268.228	268.228		634	556.923	565.605		634	553.104	565.638		634	553.298	565.567
635	259.532	259.532		635	554.848	559.76		635	553.029	565.583		635	551.958	559.712
636	256.526	256.526		636	553.05	565.568		636	551.078	568.501		636	550.966	562.665
637	250.624	250.624		637	551.375	559.757		637	551.603	565.567		637	550.263	559.699
638	250.632	250.632		638	551.165	562.661		638	551.739	565.612		638	550.277	559.737
639	250.646	250.646		639	551.985	559.691		639	551.133	562.622		639	550.557	556.834
640	250.623	250.623		640	552.426	556.822		640	550.908	559.758		640	550.55	556.783
641	250.67	250.67		641	550.854	559.682		641	551.879	562.624		641	549.74	556.821
642	247.866	247.866		642	548.505	562.661		642	551.692	565.62		642	549.091	559.754
643	250.674	250.674		643	546.724	562.658		643	551.212	565.635		643	548.178	559.732
644	250.665	250.665		644	546.181	562.634		644	551.476	565.576		644	548.046	559.729
645	250.697	250.697		645	547.74	559.683		645	551.302	562.649		645	548.962	556.812
646	250.728	250.728		646	548.576	559.732		646	550.33	562.673		646	547.552	559.691
647	250.745	250.745		647	549.001	559.712		647	550.177	562.683		647	547.497	556.793
648	256.521	256.521		648	549.938	559.765		648	552.499	565.595		648	549.721	559.695
649	250.749	250.749		649	553.109	565.564		649	555.904	568.496		649	553.849	562.645
650	250.774	250.774		650	558.699	556.839		650	561.045	562.631		650	560.488	556.773
651	253.664	253.664		651	565.289	556.839		651	565.724	559.756		651	567.164	556.776
652	253.663	253.663		652	571.134	565.593		652	568.595	565.634		652	571.461	562.693
653	259.457	259.457		653	573.36	565.566		653	571.772	565.603		653	573.532	562.689
654	262.449	262.449		654	577.421	568.582		654	575.774	568.583		654	575.797	568.561
655	262.445	262.445		655	580.968	565.594		655	582.251	565.621		655	578.766	562.688
656	268.294	268.294		656	586.619	565.638		656	588.222	565.627		656	583.198	565.615
657	268.429	268.429		657	594.272	568.576		657	593.746	568.536		657	589.866	568.562
658	277.178	277.178		658	600.04	577.315		658	602.22	574.494		658	598.676	574.481
659	291.926	291.926		659	607.603	577.452		659	609.272	577.429		659	606.555	577.415
660	306.643	306.643		660	613.435	589.158		660	619.331	589.112		660	613.017	586.236
661	338.89	338.89		661	623.325	603.888		661	629.653	603.892		661	620.806	603.853
662	350.767	350.767		662	633.064	612.651		662	637.675	612.697		662	629.17	609.754
663	365.523	365.523		663	638.364	621.458		663	643.945	621.493		663	636.975	618.596
664	385.972	385.972		664	645.56	624.461		664	649.026	624.522		664	646.08	621.615
665	400.829	400.829		665	650.069	627.385		665	655.417	627.5		665	653.371	624.498
666	412.469	412.469		666	656.781	642.046		666	664.087	642.154		666	659.62	636.275
667	430.266	430.266		667	666.618	647.917		667	672.674	648.025		667	667.346	645.047
668	441.952	441.952		668	671.737	656.857		668	678.107	659.779		668	671.009	653.936
669	456.655	456.655		669	673.637	665.69		669	679.03	668.515		669	674.229	665.615
670	465.595	465.595		670	672.138	671.589		670	674.636	674.491		670	672.992	668.717
671	480.206	480.206		671	667.951	689.141		671	669.155	689.248		671	668.022	686.232
672	483.264	483.264		672	664.631	692.104		672	663.923	692.216		672	665.227	689.229
673	494.928	494.928		673	659.862	695.063		673	659.732	695.213		673	659.938	692.182
674	506.642	506.642		674	652.819	709.789		674	652.629	712.738		674	655.747	703.946
675	509.707	509.707		675	648.762	715.61		675	650.382	715.776		675	654.854	712.707
676	515.583	515.583		676	645.358	715.63		676	649.373	715.805		676	651.85	712.716
677	524.295	524.295		677	644.439	718.577		677	649.616	718.766		677	647.938	715.693
678	527.312	527.312		678	643.005	715.809		678	650.236	718.715		678	643.872	715.697
679	524.418	524.418		679	638.61	715.763		679	645.453	718.671		679	636.796	715.652
680	524.388	524.388		680	633.172	715.585		680	637.082	715.738		680	631.51	712.722
681	509.704	509.704		681	624.565	715.594		681	623.789	715.754		681	625.906	712.691
682	506.741	506.741		682	616.248	709.821		682	614.822	715.591		682	616.49	706.841
683	500.862	500.862		683	608.345	698.098		683	605.892	703.925		683	607.228	695.235
684	486.242	486.242		684	598.027	695.084		684	598.477	698.017		684	595.799	692.236
685	480.149	480.149		685	588.855	686.25		685	592.495	689.17		685	585.541	683.341
686	465.571	465.571		686	580.634	680.364		686	585.911	683.332		686	578.445	677.496
687	439.108	439.108		687	571.568	659.773		687	578.705	662.749		687	570.468	656.822
688	424.347	424.347		688	566.841	647.98		688	572.243	648.108		688	563.298	645.085
689	409.605	409.605		689	562.56	644.948		689	567.452	645.093		689	558.457	639.219
690	394.882	394.882		690	560.294	627.406		690	563.572	627.485		690	554.727	624.557
691	377.2	377.2		691	559.811	621.618		691	563.357	624.508		691	552.835	621.477
692	362.559	362.559		692	558.016	612.689		692	562.887	615.659		692	554.575	609.746
693	347.775	347.775		693	558.064	603.83		693	561.329	606.78		693	555.7	600.915
694	336.057	336.057		694	559.542	600.904		694	559.306	600.97		694	558.733	598.013
695	318.419	318.419		695	557.683	589.118		695	555.784	589.189		695	557.972	583.3
696	312.409	312.409		696	556.243	583.291		696	553.724	586.183		696	556.029	580.328
697	294.895	294.895		697	555.533	577.421		697	554.299	577.418		697	553.474	577.378
698	291.782	291.782		698	553.596	577.373		698	553.581	577.435		698	551.153	577.309
699	280.092	280.092		699	554.556	568.517		699	552.901	565.624		699	552.443	565.596
700	268.227	268.227		700	554.932	565.609		700	553.807	565.627		700	552.635	562.669
701	265.389	265.389		701	554.36	559.683		701	553.197	559.771		701	553.043	556.784
702	256.532	256.532		702	554.36	556.773		702	553.912	556.83		702	552.637	556.754
703	250.727	250.727		703	555.258	556.772		703	555.858	559.718		703	553.552	553.913
704	247.868	247.868		704	557.184	550.962		704	554.657	553.866		704	554.637	550.935
705	250.651	250.651		705	557.798	553.769		705	554.295	553.849		705	555.143	550.96
706	250.624	250.624		706	557.078	553.814		706	554.774	553.883		706	554.829	553.794
707	250.642	250.642		707	555.237	550.943		707	552.725	553.835		707	553.158	550.904
708	250.704	250.704		708	552.485	553.903		708	552.347	556.789		708	551.9	553.879
709	250.727	250.727		709	551.392	556.74		709	551.764	556.835		709	550.593	553.875
710	250.698	250.698		710	549.704	556.739		710	550.506	556.815		710	550.065	553.888
711	250.748	250.748		711	548.548	556.766		711	549.748	559.687		711	548.763	553.896
712	253.587	253.587		712	548.166	556.821		712	550.005	559.728		712	548.589	556.75
713	250.756	250.756		713	546.802	553.85		713	549.909	556.747		713	547.985	553.779
714	253.629	253.629		714	545.987	556.747		714	549.426	556.839		714	546.36	553.869
715	253.601	253.601		715	546.542	556.837		715	550.029	559.759		715	546.758	556.744
716	253.638	253.638		716	546.39	556.823		716	549.708	562.627		716	546.712	556.75
717	253.64	253.64		717	548.039	556.801		717	548.468	559.705		717	547.245	556.762
718	250.721	250.721		718	551.026	556.787		718	550.36	559.689		718	549.407	556.744
719	250.675	250.675		719	553.35	556.847		719	553.408	559.762		719	552.689	556.797
720	250.708	250.708		720	558.28	553.79		720	556.763	553.851		720	556.578	553.769
721	250.757	250.757		721	563.103	553.834		721	563.288	553.897		721	560.937	553.793
722	250.702	250.702		722	567.002	553.843		722	567.57	553.894		722	566.361	553.791
723	250.755	250.755		723	571.894	556.746		723	570.923	556.829		723	569.514	553.864
724	253.606	253.606		724	574.837	559.739		724	574.733	562.671		724	571.914	556.824
725	262.463	262.463		725	579.245	568.519		725	579.029	565.636		725	576.355	568.51
726	265.403	265.403		726	585.091	571.509		726	586.215	571.523		726	581.044	571.455
727	268.387	268.387		727	591.413	571.489		727	593.892	571.486		727	588.219	568.564
728	274.167	274.167		728	597.186	568.515		728	599.115	565.625		728	595.206	565.628
729	288.975	288.975		729	604.262	574.409		729	605.932	574.41		729	604.177	571.516
730	294.769	294.769		730	610.208	583.234		730	610.032	580.362		730	611.258	580.368
731	312.489	312.489		731	617.142	592.125		731	618.438	592.085		731	618.906	592.072
732	321.268	321.268		732	627.453	598.057		732	626.904	600.934		732	626.865	597.919
733	338.97	338.97		733	635.073	603.871		733	637.504	603.894		733	635.132	601.02
734	356.654	356.654		734	644.402	612.705		734	645.769	612.733		734	645.13	609.753
735	368.386	368.386		735	653.334	618.566		735	654.198	621.452		735	652.972	615.618
736	386.012	386.012		736	660.664	624.519		736	663.46	627.386		736	662.985	624.424
737	403.684	403.684		737	666.643	639.162		737	668.007	642.068		737	667.237	636.22
738	430.255	430.255		738	668.621	651.033		738	673.059	653.955		738	668.06	650.978
739	439.143	439.143		739	667.319	665.721		739	670.661	668.642		739	668.042	662.746
740	456.701	456.701		740	664.069	668.704		740	669.56	671.611		740	666.205	668.553
741	468.457	468.457		741	658.124	680.435		741	662.486	686.26		741	659.535	677.459
742	480.189	480.189		742	654.329	689.153		742	659.097	692.075		742	654.156	686.229
743	486.097	486.097		743	650.69	695.049		743	654.979	695.2		743	649.695	692.16
744	497.887	497.887		744	647.981	701.01		744	652.717	706.912		744	645.069	698.034
745	503.895	503.895		745	649.184	709.806		745	653.983	712.803		745	647.105	706.857
746	509.759	509.759		746	650.058	715.691		746	653.447	718.619		746	649.317	712.763
747	524.443	524.443		747	652.323	715.779		747	656.048	718.691		747	651.257	715.655
748	527.326	527.326		748	654.793	718.724		748	656.046	724.535		748	652.596	718.556
749	527.218	527.218		749	650.942	718.626		749	653.948	718.757		749	650.273	718.563
750	524.409	524.409		750	646.007	718.597		750	648.78	721.551		750	645.162	715.727
751	515.552	515.552		751	635.742	715.744		751	640.443	718.688		751	635.904	715.611
752	506.768	506.768		752	623.058	712.795		752	627.185	715.74		752	625.351	712.695
753	503.709	503.709		753	612.63	706.844		753	615.967	712.714		753	613.446	700.993
754	489.048	489.048		754	600.714	695.086		754	603.912	698.038		754	600.971	692.206
755	480.203	480.203		755	590.385	692.079		755	592.809	692.213		755	588.529	689.214
756	462.669	462.669		756	580.303	680.388		756	585.407	686.301		756	576.613	674.572
757	453.813	453.813		757	572.055	668.629		757	578.22	671.517		757	568.706	668.519
758	436.077	436.077		758	565.819	665.599		758	571.15	668.5		758	562.422	662.686
759	421.377	421.377		759	562.322	648.007		759	566.199	650.949		759	559.974	645.127
760	409.599	409.599		760	559.931	642.16		760	564.759	645.012		760	557.728	639.197
761	391.902	391.902		761	560.866	630.406		761	563.81	633.305		761	557.764	627.467
762	374.336	374.336		762	560.803	621.5		762	564.86	621.602		762	557.111	618.596
763	362.58	362.58		763	561.051	612.694		763	565.408	615.619		763	558.198	606.869
764	336.066	336.066		764	561.04	598.028		764	560.496	600.871		764	557.692	597.888
765	318.308	318.308		765	558.738	589.128		765	556.435	589.174		765	554.327	583.275
766	309.504	309.504		766	557.147	583.229		766	553.865	580.4		766	553.297	580.32
767	294.904	294.904		767	554.683	580.34		767	552.489	580.351		767	549.901	577.426
768	291.817	291.817		768	553.282	577.313		768	553.633	574.499		768	548.591	574.429
769	280.114	280.114		769	552.459	574.471		769	554.285	574.477		769	549.701	574.392
770	271.26	271.26		770	552.815	568.555		770	553.024	568.508		770	550.647	565.639
771	268.367	268.367		771	553.862	562.668		771	552.806	562.664		771	551.999	562.662
772	268.247	268.247		772	554.609	556.818		772	552.972	556.824		772	551.924	556.789
773	256.54	256.54		773	554.186	562.638		773	553.24	562.635		773	551.886	562.633
774	253.569	253.569		774	553.608	556.843		774	555.033	559.725		774	551.128	556.81
775	250.777	250.777		775	553.114	553.802		775	553.602	553.841		775	550.838	553.788
776	250.674	250.674		776	551.818	553.905		776	551.677	556.757		776	550.85	553.885
777	247.853	247.853		777	551.552	553.823		777	550.958	553.892		777	549.72	553.771
778	250.684	250.684		778	549.712	553.869		778	549.348	556.76		778	548.558	553.814
779	250.646	250.646		779	548.248	559.69		779	549.451	559.756		779	547.277	556.784
780	250.705	250.705		780	549.657	559.706		780	550.584	562.644		780	547.671	556.803
781	250.706	250.706		781	549.234	559.7		781	549.569	562.678		781	547.967	556.77
782	250.694	250.694		782	550.138	559.736		782	549.254	562.663		782	548.409	556.836
783	250.684	250.684		783	549.974	559.705		783	548.815	562.673		783	547.943	556.759
784	250.695	250.695		784	547.09	559.701		784	548.137	562.664		784	546.457	556.758
785	250.66	250.66		785	545.72	556.842		785	548.772	562.646		785	545.547	556.739
786	253.571	253.571		786	544.638	556.805		786	549.425	559.716		786	544.787	553.904
787	250.768	250.768		787	544.901	556.822		787	548.87	559.753		787	545.146	553.919
788	253.687	253.687		788	547.173	556.836		788	549.787	559.745		788	548.106	556.753
789	253.572	253.572		789	551.115	559.699		789	552.92	562.627		789	552.173	556.789
790	253.574	253.574		790	556.745	553.869		790	557.649	556.767		790	556.79	553.79
791	250.756	250.756		791	561.309	556.805		791	562.807	559.728		791	562.26	553.906
792	250.674	250.674		792	567.277	553.783		792	568.4	553.851		792	565.23	550.939
793	253.589	253.589		793	570.247	553.883		793	566.87	556.755		793	567.802	553.81
794	253.608	253.608		794	573.3	553.884		794	569.005	556.751		794	571.434	553.845
795	256.563	256.563		795	578.578	556.839		795	575.13	559.725		795	576.908	556.779
796	268.223	268.223		796	584.476	553.883		796	582.769	553.915		796	582.812	553.872
797	268.362	268.362		797	593.028	562.669		797	596.257	562.633		797	590.372	562.629
798	277.16	277.16		798	604.07	571.43		798	605.869	568.525		798	599.652	568.579
799	291.878	291.878		799	614.33	580.33		799	616.126	580.349		799	610.624	580.314
800	306.621	306.621		800	623.118	583.27		800	624.194	583.268		800	620.938	583.24
801	318.327	318.327		801	632.313	597.885		801	634.422	597.907		801	629.567	595.023
802	344.891	344.891		802	638.825	603.923		802	644.151	609.73		802	636.916	600.948
803	365.378	365.378		803	647.529	621.436		803	652.614	621.602		803	643.589	615.63
804	383.146	383.146		804	654.681	624.469		804	658.54	627.446		804	651.408	621.538
805	394.887	394.887		805	659.744	636.27		805	661.125	642.087		805	658.821	630.368
806	409.711	409.711		806	663.468	647.968		806	663.101	650.95		806	663.951	644.981
807	433.025	433.025		807	664.381	650.944		807	664.468	653.955		807	665.812	647.989
808	442.039	442.039		808	662.821	668.517		808	665.131	668.676		808	664.083	662.76
809	456.622	456.622		809	661.273	671.651		809	665.579	677.409		809	660.628	668.714
810	465.582	465.582		810	660.05	677.471		810	665.124	686.222		810	658.503	671.676
811	480.273	480.273		811	658.555	695.039		811	661.362	695.201		811	658.043	692.066
812	483.34	483.34		812	658.515	695.19		812	659.817	698.129		812	658.703	692.263
813	503.763	503.763		813	659.36	712.697		813	657.823	715.599		813	660.465	706.867
814	509.729	509.729		814	656.133	715.806		814	655.303	718.703		814	658.73	715.62
815	527.442	527.442		815	652.253	724.503		815	653.575	733.306		815	654.427	718.68
816	530.374	530.374		816	650.013	733.332		816	652.63	736.346		816	652.517	724.593
817	536.156	536.156		817	647.784	730.473		817	652.177	736.31		817	650.976	724.547
818	536.218	536.218		818	648.105	733.41		818	652.474	739.143		818	649.216	727.487
819	536.139	536.139		819	648.097	730.381		819	652.41	733.363		819	645.146	724.511
820	533.316	533.316		820	642.401	730.439		820	647.441	736.288		820	638.839	724.524
821	530.36	530.36		821	635.463	724.589		821	640.66	733.326		821	630.643	721.564
822	527.234	527.234		822	627.058	721.66		822	631.888	727.507		822	624.073	718.698
823	512.69	512.69		823	617.911	718.742		823	621.197	724.551		823	618.378	715.802
824	509.696	509.696		824	612.835	715.806		824	613.464	721.553		824	611.539	715.621
825	500.864	500.864		825	605.239	709.8		825	605.855	712.809		825	604.084	703.933
826	483.283	483.283		826	596.717	698.123		826	598.098	706.885		826	595.977	695.192
827	474.405	474.405		827	587.159	692.066		827	590.664	692.24		827	584.916	689.153
828	447.892	447.892		828	576.409	668.717		828	581.956	671.672		828	575.305	668.565
829	433.116	433.116		829	567.67	662.769		829	572.273	668.5		829	566.554	659.791
830	412.667	412.667		830	561.91	648.073		830	564.818	651.026		830	558.655	645.163
831	403.748	403.748		831	558.172	645.018		831	560.593	645.133		831	554.573	642.143
832	386.164	386.164		832	556.203	624.475		832	558.529	627.439		832	551.131	621.523
833	365.581	365.581		833	555.689	618.535		833	560.077	621.431		833	550.662	612.739
834	359.509	359.509		834	555.288	606.788		834	560.285	609.76		834	551.231	603.842
835	338.994	338.994		835	554.591	598.029		835	556.698	600.963		835	551.42	595.033
836	318.492	318.492		836	552.973	595.023		836	552.952	597.957		836	551.158	589.125
837	315.339	315.339		837	551.399	589.155		837	548.992	592.069		837	548.772	583.304
838	294.939	294.939		838	549.145	580.323		838	547.524	583.241		838	546.595	577.354
839	288.92	288.92		839	548.183	577.331		839	550.158	577.414		839	545.672	574.401
840	274.264	274.264		840	549.354	571.523		840	552.287	574.408		840	547.967	568.517
841	268.234	268.234		841	550.063	562.649		841	551.64	562.687		841	549.245	559.703
842	259.47	259.47		842	551.92	559.73		842	551.961	559.768		842	550.686	556.804
843	253.581	253.581		843	553.505	553.891		843	551.446	556.809		843	551.632	553.846
844	250.677	250.677		844	554.168	553.831		844	551.379	553.896		844	551.078	553.811
845	250.636	250.636		845	554.573	553.92		845	553.448	556.788		845	550.934	553.889
846	247.812	247.812		846	554.145	553.769		846	552.523	553.842		846	550.757	550.95
847	247.764	247.764		847	553.719	553.863		847	551.133	556.749		847	551.684	553.847
848	247.795	247.795		848	553.16	553.813		848	550.863	553.871		848	551.623	553.797
849	247.781	247.781		849	552.035	553.822		849	550.932	556.738		849	552.396	553.794
850	247.778	247.778		850	552.003	553.908		850	551.997	556.82		850	552.607	553.872
851	250.636	250.636		851	552.323	553.888		851	552.497	556.773		851	552.646	553.881
852	250.627	250.627		852	552.553	553.922		852	551.839	556.828		852	552.149	553.864
853	247.837	247.837		853	552.91	553.905		853	551.351	556.798		853	552.354	553.836
854	250.691	250.691		854	552.91	556.805		854	551.338	559.729		854	552.332	553.914
855	250.646	250.646		855	552.007	556.787		855	551.048	559.714		855	551.284	553.895
856	250.641	250.641		856	550.662	556.752		856	551.809	556.824		856	551.63	553.872
857	250.667	250.667		857	551.142	556.781		857	552.481	556.839		857	551.723	553.91
858	247.792	247.792		858	551.273	553.896		858	552.248	556.783		858	552.462	553.828
859	247.836	247.836		859	551.016	553.873		859	553.294	556.77		859	552.203	553.833
860	247.767	247.767		860	552.002	556.792		860	552.398	559.699		860	551.086	553.92
861	247.733	247.733		861	552.585	556.845		861	553.587	562.673		861	550.917	556.753
862	247.792	247.792		862	554.111	556.797		862	555.577	559.76		862	552.149	553.895
863	247.774	247.774		863	558.337	556.801		863	559.251	559.758		863	555.328	553.89
864	247.826	247.826		864	561.563	556.74		864	564.621	556.839		864	560.144	553.856
865	247.866	247.866		865	565.317	553.83		865	567.263	553.909		865	564.284	553.791
866	250.702	250.702		866	568.595	556.747		866	570.308	556.81		866	567.033	556.74
867	253.616	253.616		867	570.373	562.659		867	573.77	562.654		867	569.751	562.641
868	256.524	256.524		868	575.43	559.687		868	579.096	559.71		868	574.73	556.824
869	265.321	265.321		869	582.597	562.644		869	587.668	559.764		869	580.326	562.628
870	268.282	268.282		870	591.8	565.601		870	595.826	565.585		870	589.843	562.673
871	268.432	268.432		871	603.061	574.35		871	602.61	571.475		871	600.802	571.504
872	280.081	280.081		872	612.911	574.473		872	612.941	574.444		872	609.973	574.414
873	291.921	291.921		873	620.462	586.195		873	620.661	583.313		873	618.772	583.254
874	309.541	309.541		874	629.06	595.015		874	630.509	595.042		874	625.237	592.081
875	321.287	321.287		875	637.129	600.916		875	641.487	600.989		875	634.181	597.973
876	339.002	339.002		876	645.064	609.758		876	648.399	612.706		876	643.914	603.928
877	359.517	359.517		877	653.101	618.517		877	655.992	618.594		877	652.265	612.692
878	368.444	368.444		878	659.996	624.393		878	663.419	624.517		878	659.732	621.45
879	409.512	409.512		879	665.563	645.088		879	670.208	648.001		879	664.82	642.078
880	418.514	418.514		880	669.671	653.862		880	676.436	656.835		880	667.579	648.09
881	433.221	433.221		881	670.893	665.646		881	677.726	668.581		881	668.897	659.762
882	447.853	447.853		882	667.968	671.54		882	676.21	674.513		882	668.812	668.607
883	459.7	459.7		883	665.697	677.486		883	671.711	686.25		883	666.038	671.673
884	474.364	474.364		884	661.965	689.232		884	665.716	692.197		884	659.999	683.34
885	483.236	483.236		885	659.402	695.066		885	664.48	698.068		885	657.134	692.114
886	500.775	500.775		886	660.265	698.126		886	664.724	703.961		886	655.728	695.147
887	506.701	506.701		887	658.959	715.707		887	666.17	718.604		887	655.795	715.582
888	515.605	515.605		888	659.517	724.498		888	665.475	730.43		888	659.684	718.748
889	527.312	527.312		889	660.284	724.574		889	664.513	736.222		889	660.805	718.728
890	530.355	530.355		890	657.474	736.309		890	661.633	739.287		890	657.944	730.456
891	530.422	530.422		891	653.628	736.311		891	657.6	742.099		891	652.231	727.521
892	539.172	539.172		892	647.545	739.201		892	652.833	742.183		892	644.373	736.235
893	536.166	536.166		893	638.673	736.278		893	644.791	739.305		893	636.421	730.38
894	533.198	533.198		894	629.247	733.409		894	633.368	739.232		894	628.383	727.458
895	527.362	527.362		895	619.156	727.489		895	619.843	736.315		895	617.135	721.593
896	509.754	509.754		896	607.271	721.614		896	607.607	730.457		896	605.922	718.626
897	503.908	503.908		897	597.162	715.714		897	597.311	718.715		897	595.82	712.767
898	486.212	486.212		898	586.699	706.854		898	588.65	712.735		898	584.396	701.018
899	480.138	480.138		899	575.923	692.199		899	580.604	695.096		899	577.509	692.095
900	459.668	459.668		900	567.938	680.386		900	572.068	686.267		900	570.269	674.575
901	447.847	447.847		901	560.709	668.552		901	562.78	668.693		901	560.37	665.647
902	430.206	430.206		902	555.418	653.865		902	557.317	656.869		902	554.698	650.924
903	409.713	409.713		903	552.91	647.936		903	554.937	648.109		903	550.075	644.996
904	389.117	389.117		904	551.79	627.419		904	555.002	633.293		904	546.86	624.44
905	362.428	362.428		905	549.554	609.77		905	555.778	615.648		905	547.891	603.901
906	341.974	341.974		906	548.433	601.002		906	552.919	603.911		906	547.706	600.883
907	324.292	324.292		907	547.14	600.85		907	548.646	600.982		907	547.044	595.082
908	312.497	312.497		908	544.664	592.059		908	545.431	592.106		908	546.034	586.231
909	294.955	294.955		909	543.844	577.366		909	543.764	577.417		909	544.025	574.493
910	291.781	291.781		910	543.842	571.482		910	545.481	571.492		910	542.781	568.527
911	274.321	274.321		911	544.032	568.54		911	547.231	568.552		911	542.76	562.697
912	271.173	271.173		912	545.401	559.687		912	547.079	559.708		912	543.4	556.775
913	268.316	268.316		913	546.755	559.722		913	547.091	562.626		913	543.83	556.805
914	262.434	262.434		914	546.805	556.755		914	546.964	556.799		914	545.522	553.885
915	256.543	256.543		915	548.567	553.839		915	548.362	556.742		915	546.796	553.782
916	250.775	250.775		916	550.015	562.647		916	550.079	565.567		916	547.981	559.709
917	250.717	250.717		917	551.304	559.747		917	550.412	562.675		917	549.858	556.822
918	247.763	247.763		918	552.81	559.713		918	549.603	562.635		918	551.07	556.777
919	247.867	247.867		919	552.876	559.695		919	549.323	562.648		919	551.064	556.767
920	250.705	250.705		920	552.302	556.776		920	549.691	559.702		920	551.187	553.889
921	250.695	250.695		921	552.145	556.746		921	550.931	556.833		921	551.229	553.884
922	250.669	250.669		922	552.209	556.826		922	551.83	562.623		922	551.738	556.739
923	250.627	250.627		923	552.273	556.785		923	552.337	559.698		923	552.801	556.747
924	247.815	247.815		924	553.396	553.892		924	552.877	556.764		924	553.824	553.844
925	247.848	247.848		925	553.794	556.809		925	552.858	559.754		925	553.981	553.895
926	247.874	247.874		926	554.034	556.815		926	554.159	559.733		926	553.65	556.751
927	250.711	250.711		927	554.15	556.811		927	554.177	559.713		927	553.514	556.763
928	250.742	250.742		928	553.237	556.798		928	553.605	559.699		928	552.994	556.755
929	250.687	250.687		929	553.327	559.729		929	553.632	562.634		929	553.35	556.839
930	250.627	250.627		930	553.285	562.675		930	553.6	565.574		930	553.836	559.764
931	250.632	250.632		931	553.829	562.681		931	554.616	565.571		931	554.677	562.644
932	250.626	250.626		932	555.748	562.68		932	556.348	565.6		932	556.544	559.766
933	247.834	247.834		933	555.926	562.627		933	557.932	565.579		933	558.112	559.7
934	250.66	250.66		934	557.38	559.745		934	557.853	562.677		934	558.685	556.841
935	247.858	247.858		935	557.896	559.749		935	560.639	562.695		935	559.677	559.682
936	247.791	247.791		936	557.424	562.627		936	561.015	562.698		936	558.869	559.73
937	247.813	247.813		937	558.303	559.77		937	561.003	562.685		937	557.333	559.731
938	247.838	247.838		938	557.228	562.669		938	561.775	565.579		938	555.679	562.625
939	247.798	247.798		939	554.342	562.64		939	557.165	565.589		939	552.397	559.71
940	247.807	247.807		940	552.104	562.681		940	554.073	565.602		940	549.078	562.621
941	247.855	247.855		941	547.776	562.67		941	550.467	565.628		941	546.014	559.757
942	247.755	247.755		942	544.543	562.634		942	547.012	565.578		942	544.328	559.749
943	247.708	247.708		943	543.501	565.593		943	548.311	568.505		943	543.544	565.581
944	247.695	247.695		944	541.786	556.825		944	548.921	559.731		944	543.798	556.826
945	247.743	247.743		945	542.515	559.73		945	548.699	562.641		945	544.116	559.758
946	247.714	247.714		946	543.716	556.798		946	549.653	559.708		946	543.633	556.777
947	247.652	247.652		947	544.45	556.777		947	548.766	559.692		947	544.193	553.897
948	247.805	247.805		948	546.242	559.753		948	549.554	562.687		948	544.392	559.688
949	250.628	250.628		949	546.327	556.773		949	550.919	559.684		949	544.429	553.887
950	247.821	247.821		950	546.288	562.679		950	550.027	565.6		950	545.316	559.759
951	250.771	250.771		951	546.349	556.839		951	547.993	559.768		951	543.644	556.774
952	265.331	265.331		952	547.294	559.713		952	544.855	562.647		952	543.412	556.812
953	265.336	265.336		953	550.382	553.782		953	545.388	553.865		953	545.346	550.894
954	268.4	268.4		954	549.849	550.863		954	545.5	550.905		954	544.511	547.98
955	271.391	271.391		955	548.35	550.808		955	544.237	550.855		955	542.063	547.913
956	291.907	291.907		956	546.185	550.895		956	544.952	553.763		956	540.704	547.974
957	300.758	300.758		957	543.43	553.799		957	542.802	553.871		957	538.11	550.885
958	315.346	315.346		958	545.288	556.755		958	544.273	559.726		958	539.929	553.777
959	321.373	321.373		959	549.185	559.768		959	548.646	565.634		959	545.926	556.76
960	338.921	338.921		960	548.012	568.529		960	551.578	571.522		960	547.09	562.667
961	344.852	344.852		961	546.279	568.537		961	551.998	571.514		961	546.366	565.56
962	362.439	362.439		962	542.611	574.338		962	551.471	574.494		962	545.506	571.443
963	368.371	368.371		963	539.732	574.431		963	550.895	577.435		963	545.516	571.486
964	421.421	421.421		964	539.448	577.373		964	547.36	580.333		964	543.767	574.512
965	418.432	418.432		965	541.681	577.296		965	550.317	577.448		965	546.328	574.47
966	374.3	374.3		966	543.247	568.581		966	550.771	574.344		966	546.414	565.624
967	386.105	386.105		967	545.047	571.474		967	548.696	574.43		967	542.125	568.58
968	389.122	389.122		968	546.419	577.393		968	548.146	580.38		968	543.85	577.302
969	397.863	397.863		969	543.962	577.364		969	544.63	580.352		969	543.179	574.511
970	409.494	409.494		970	545.988	577.371		970	543.759	580.313		970	541.306	574.511
971	415.572	415.572		971	545.062	580.401		971	542.561	586.231		971	541.842	580.308
972	418.412	418.412		972	543.842	580.351		972	543.716	586.214		972	542.705	577.466
973	430.176	430.176		973	545.226	583.232		973	544.94	589.123		973	540.108	580.33
974	430.258	430.258		974	542.904	580.309		974	543.747	586.207		974	540.104	577.412
975	433.176	433.176		975	541.314	580.32		975	545.561	583.323		975	542.26	577.46
976	430.273	430.273		976	543.48	580.318		976	548.112	583.287		976	542.881	577.442
977	430.173	430.173		977	545.406	580.315		977	550.066	583.289		977	546.238	577.428
978	415.46	415.46		978	547.171	574.335		978	551.986	574.451		978	548.137	571.521
979	409.69	409.69		979	548.44	568.557		979	552.229	571.43		979	547.829	568.538
980	400.805	400.805		980	550.431	574.333		980	550.877	574.493		980	549.577	571.454
981	391.917	391.917		981	550.331	571.48		981	549.504	574.435		981	549.703	571.423
982	368.448	368.448		982	549.731	568.539		982	549.559	574.375		982	549.893	565.585
983	362.549	362.549		983	551.901	571.46		983	552.894	574.485		983	553.292	565.608
984	356.586	356.586		984	550.612	571.424		984	552.452	574.405		984	551.094	565.59
985	341.915	341.915		985	548.745	568.537		985	550.61	571.532		985	547.76	562.703
986	338.896	338.896		986	548.649	568.531		986	549.825	571.509		986	548.787	565.597
987	321.315	321.315		987	546.452	556.795		987	546.713	562.662		987	545.431	553.893
988	318.259	318.259		988	546.629	556.732		988	547.185	556.851		988	545.689	553.876
989	312.41	312.41		989	548.006	553.897		989	549.058	556.855		989	548.913	553.775
990	300.714	300.714		990	547.094	553.907		990	549.471	559.715		990	547.279	553.768
991	294.797	294.797		991	547.418	553.831		991	548.506	556.759		991	547.521	550.924
992	291.786	291.786		992	546.098	553.771		992	548.484	553.837		992	547.173	550.92
993	283.04	283.04		993	546.836	553.889		993	549.141	556.796		993	547.946	553.805
994	271.377	271.377		994	549.294	556.812		994	549.976	559.758		994	550.365	553.913
995	268.341	268.341		995	550.671	556.827		995	551.629	559.74		995	551.217	556.781
996	268.269	268.269		996	551.159	559.712		996	551.357	559.754		996	551.448	556.818
997	265.414	265.414		997	549.727	556.841		997	551.018	559.754		997	550.646	556.806
998	265.388	265.388		998	550.025	562.659		998	551.072	565.564		998	550.061	559.747
999	265.365	265.365		999	550.821	565.588		999	550.594	565.642		999	550.207	562.653
1000	253.683	253.683		1000	553.159	562.649		1000	552.331	565.574		1000	551.21	559.739
1001	253.609	253.609		1001	555.776	562.66		1001	551.706	565.611		1001	551.714	559.734
1002	253.61	253.61		1002	554.561	559.755		1002	551.414	562.667		1002	550.45	559.705
1003	256.512	256.512		1003	552.898	562.685		1003	551.872	565.581		1003	549.872	562.661
1004	253.584	253.584		1004	550.775	559.73		1004	551.61	562.648		1004	549.756	559.684
1005	253.583	253.583		1005	550.695	562.639		1005	552.595	562.697		1005	550.108	559.734
1006	253.679	253.679		1006	552.194	556.787		1006	553.515	559.711		1006	552.322	553.907
1007	250.687	250.687		1007	552.048	556.786		1007	553.667	559.711		1007	552.679	556.741
1008	250.672	250.672		1008	554.093	556.799		1008	554.66	559.707		1008	553.481	556.79
1009	250.691	250.691		1009	554.397	559.743		1009	556.86	565.565		1009	555.19	556.837
1010	250.659	250.659		1010	553.894	559.738		1010	557.823	562.677		1010	555.22	559.695
1011	250.691	250.691		1011	555.674	565.583		1011	559.084	565.636		1011	555.837	562.664
1012	250.753	250.753		1012	554.793	562.635		1012	560.514	562.693		1012	555.408	559.724
1013	250.747	250.747		1013	553.427	559.763		1013	558.685	562.649		1013	553.297	559.757
1014	250.712	250.712		1014	553.672	562.662		1014	557.303	562.7		1014	550.476	562.659
1015	250.75	250.75		1015	551.507	562.7		1015	556.09	565.6		1015	549.261	562.65
1016	250.76	250.76		1016	550.192	562.644		1016	551.492	565.579		1016	547.065	559.753
1017	250.696	250.696		1017	549.179	565.567		1017	550.514	568.5		1017	545.785	562.632
1018	253.618	253.618		1018	547.254	559.722		1018	549.169	562.67		1018	546.013	556.822
1019	256.593	256.593		1019	546.988	559.715		1019	549.509	562.655		1019	545.807	556.807
1020	256.563	256.563		1020	545.957	562.627		1020	552.375	565.578		1020	544.171	559.712
1021	265.316	265.316		1021	545.008	556.79		1021	552.591	559.701		1021	543.687	556.753
1022	262.414	262.414		1022	545.715	562.624		1022	553.084	565.593		1022	543.142	556.839
1023	265.412	265.412		1023	548.254	559.764		1023	551.492	565.58		1023	542.814	559.722
1024	268.334	268.334		1024	550.846	559.736		1024	551.264	565.578		1024	546.617	556.781
1025	271.206	271.206		1025	552.538	559.709		1025	552.666	562.684		1025	548.59	556.791
1026	274.17	274.17		1026	551.96	556.782		1026	553.622	559.688		1026	547.9	553.895
1027	283.053	283.053		1027	549.67	562.703		1027	553.933	568.526		1027	547.876	559.751
1028	291.811	291.811		1028	547.554	559.733		1028	551.576	562.674		1028	545.908	556.811
1029	291.981	291.981		1029	546.713	556.834		1029	548.55	559.76		1029	543.139	556.747
1030	303.629	303.629		1030	547.153	556.819		1030	547.531	559.77		1030	545.394	553.917
1031	315.296	315.296		1031	545.803	556.816		1031	548.386	559.73		1031	545.435	556.759
1032	318.51	318.51		1032	542.987	559.713		1032	547.819	559.752		1032	541.554	556.839
1033	338.977	338.977		1033	541.126	556.812		1033	546.564	556.838		1033	542.249	556.784
1034	341.806	341.806		1034	539.02	556.831		1034	546.558	562.64		1034	541.037	553.91
1035	341.842	341.842		1035	541.761	553.868		1035	545.172	556.819		1035	540.455	550.947
1036	347.808	347.808		1036	547.243	562.636		1036	548.11	565.588		1036	544.453	556.84
1037	347.826	347.826		1037	547.212	556.84		1037	548.333	562.69		1037	543.646	553.89
1038	356.63	356.63		1038	545.757	556.766		1038	544.136	559.687		1038	538.866	553.874
1039	359.494	359.494		1039	542.31	556.779		1039	541.689	559.693		1039	537.502	553.901
1040	359.606	359.606		1040	536.897	556.785		1040	538.406	559.697		1040	537.971	553.879
1041	359.585	359.585		1041	538.312	553.921		1041	540.178	556.826		1041	538.511	553.821
1042	359.596	359.596		1042	539.753	556.795		1042	543.478	559.708		1042	541.329	553.886
1043	362.398	362.398		1043	536.805	556.796		1043	542.597	559.709		1043	539.908	553.864
1044	362.424	362.424		1044	538.562	562.618		1044	542.954	562.704		1044	537.544	556.806
1045	362.383	362.383		1045	537.672	559.753		1045	539.434	562.685		1045	538.147	556.809
1046	353.637	353.637		1046	539.02	556.733		1046	538.408	559.704		1046	540.868	553.777
1047	350.704	350.704		1047	544.604	556.775		1047	540.855	559.708		1047	543.112	553.839
1048	344.856	344.856		1048	545.432	556.739		1048	541.492	556.786		1048	544.72	553.826
1049	341.842	341.842		1049	546.641	559.676		1049	543.47	559.721		1049	545.068	553.918
1050	341.809	341.809		1050	544.212	556.801		1050	542.797	559.694		1050	541.96	553.885
1051	338.996	338.996		1051	543.592	553.908		1051	542.732	556.82		1051	543.043	553.782
1052	324.278	324.278		1052	545.528	547.89		1052	542.347	550.816		1052	543.392	544.97
1053	321.297	321.297		1053	546.833	553.916		1053	543.021	556.768		1053	542.416	553.823
1054	318.288	318.288		1054	550.673	553.853		1054	545.568	556.753		1054	546.393	553.774
1055	312.476	312.476		1055	550.37	553.808		1055	546.484	556.747		1055	547.223	550.898
1056	306.608	306.608		1056	547.914	550.899		1056	549.1	553.797		1056	546.852	550.801
1057	300.676	300.676		1057	548.253	556.794		1057	551.833	559.691		1057	550.653	556.733
1058	294.813	294.813		1058	548.531	556.826		1058	552.562	559.688		1058	552.212	556.777
1059	283.094	283.094		1059	551.162	559.689		1059	555.215	559.757		1059	553.167	556.792
1060	280.064	280.064		1060	554.393	559.751		1060	553.889	562.637		1060	555.987	559.714
1061	274.269	274.269		1061	553.661	565.576		1061	554.038	565.62		1061	554.626	562.687
1062	271.177	271.177		1062	553.749	562.7		1062	555.296	565.577		1062	554.435	562.661
1063	268.274	268.274		1063	552.578	559.702		1063	553.775	562.637		1063	554.614	556.786
1064	268.317	268.317		1064	552.233	556.811		1064	554.889	559.712		1064	553.279	556.781
1065	265.383	265.383		1065	553.344	559.719		1065	553.684	562.626		1065	554.268	559.699
1066	262.377	262.377		1066	553.291	565.564		1066	552.148	565.573		1066	553.173	565.579
1067	253.676	253.676		1067	553.78	562.684		1067	552.011	565.582		1067	552.819	562.671
1068	253.648	253.648		1068	551.496	568.505		1068	550.663	565.626		1068	551.684	568.534
1069	253.591	253.591		1069	550.775	568.528		1069	550.756	568.544		1069	550.886	568.538
1070	250.715	250.715		1070	550.536	559.701		1070	550.342	559.742		1070	550.845	559.706
1071	250.645	250.645		1071	549.678	568.518		1071	549.853	568.585		1071	550.003	565.618
1072	250.646	250.646		1072	550.974	565.635		1072	550.708	568.522		1072	551.422	565.609
1073	247.86	247.86		1073	549.944	571.419		1073	550.258	571.5		1073	550.172	568.551
1074	247.877	247.877		1074	548.429	568.517		1074	550.076	568.572		1074	548.83	565.632
1075	250.659	250.659		1075	548.039	556.8		1075	550.516	559.738		1075	548.503	556.759
1076	250.626	250.626		1076	546.362	562.65		1076	548.812	565.606		1076	547.054	559.763
1077	250.657	250.657		1077	546.658	562.659		1077	548.475	565.606		1077	547.314	559.738
1078	247.864	247.864		1078	546.878	562.687		1078	549.127	565.599		1078	547.093	559.759
1079	247.817	247.817		1079	546.724	562.648		1079	547.808	565.568		1079	546.324	559.721
1080	247.761	247.761		1080	546.744	556.806		1080	548.452	559.756		1080	546.579	556.751
1081	247.74	247.74		1081	545.252	559.723		1081	547.955	562.683		1081	546.035	556.811
1082	247.676	247.676		1082	544.234	562.651		1082	545.495	565.613		1082	544.864	559.735
1083	247.715	247.715		1083	544.037	562.625		1083	546.977	565.574		1083	545.22	559.708
1084	247.756	247.756		1084	545.376	562.659		1084	548.434	565.582		1084	546.358	562.634
1085	247.718	247.718		1085	547.562	556.817		1085	549.741	559.759		1085	547.121	556.784
1086	247.715	247.715		1086	549.411	559.705		1086	553.446	562.666		1086	549.309	556.839
1087	247.749	247.749		1087	550.137	556.784		1087	552.455	559.722		1087	549.154	556.74
1088	247.67	247.67		1088	550.952	559.71		1088	552.048	562.637		1088	548.649	559.7
1089	247.719	247.719		1089	551.128	559.693		1089	551.983	562.647		1089	548.255	556.813
1090	247.704	247.704		1090	551.599	559.751		1090	552.602	562.669		1090	548.62	559.725
1091	247.791	247.791		1091	551.237	562.683		1091	554.934	565.601		1091	547.767	562.653
1092	247.761	247.761		1092	549.209	562.654		1092	555.841	562.684		1092	547.203	562.673
1093	247.866	247.866		1093	547.611	562.672		1093	556.356	565.605		1093	546.789	562.641
1094	250.706	250.706		1094	549.427	559.712		1094	554.799	559.75		1094	546.258	559.697
1095	250.753	250.753		1095	550.892	565.582		1095	553.731	565.635		1095	547.906	562.655
1096	256.518	256.518		1096	552.867	559.733		1096	553.562	562.635		1096	548.376	559.689
1097	265.383	265.383		1097	554.109	562.626		1097	553.836	565.565		1097	547.349	559.7
1098	262.469	262.469		1098	551.385	559.755		1098	553.552	562.654		1098	546.329	559.702
1099	268.3	268.3		1099	552.168	556.831		1099	554.016	559.737		1099	546.909	556.772
1100	271.198	271.198		1100	553.53	556.825		1100	554.079	559.703		1100	547.509	556.763
1101	277.181	277.181		1101	554.111	553.865		1101	553.213	556.742		1101	549.713	553.809
1102	285.996	285.996		1102	554.13	553.818		1102	552.227	553.896		1102	550.724	550.944
1103	291.911	291.911		1103	551.413	556.75		1103	551.762	559.684		1103	548.969	553.845
1104	300.67	300.67		1104	547.955	553.898		1104	550.419	556.792		1104	547.302	553.806
1105	312.394	312.394		1105	545.572	553.851		1105	548.005	556.737		1105	545.187	553.761
1106	318.295	318.295		1106	545.012	553.787		1106	548.51	553.861		1106	543.107	550.882
1107	324.246	324.246		1107	544.376	553.843		1107	547.61	556.753		1107	544.904	550.928
1108	333.052	333.052		1108	542.449	553.931		1108	545.611	556.814		1108	542.673	553.829
1109	338.953	338.953		1109	540.223	553.895		1109	544.954	556.753		1109	539.857	553.806
1110	344.928	344.928		1110	538.277	562.642		1110	541.097	565.598		1110	539.563	556.823
1111	353.669	353.669		1111	536.819	565.567		1111	539.44	568.493		1111	535.914	559.733
1112	359.629	359.629		1112	539.684	559.763		1112	538.901	562.691		1112	537.172	556.824
1113	362.459	362.459		1113	542.358	565.613		1113	541.576	568.541		1113	540.314	562.642
1114	362.621	362.621		1114	541.804	568.533		1114	543.787	571.448		1114	539.517	565.565
1115	365.368	365.368		1115	543.655	562.667		1115	543.806	568.504		1115	539.304	559.679
1116	365.579	365.579		1116	542.41	568.523		1116	545.332	571.467		1116	540.413	565.582
1117	365.526	365.526		1117	542.118	562.701		1117	540.766	568.515		1117	540.031	559.758
1118	365.53	365.53		1118	545.93	562.669		1118	543.257	568.515		1118	542.267	556.848
1119	365.542	365.542		1119	546.375	565.599		1119	545.863	568.51		1119	545.832	562.689
1120	365.474	365.474		1120	548.591	565.554		1120	549.008	568.506		1120	547.343	559.734
1121	362.609	362.609		1121	549.949	565.563		1121	552.812	568.521		1121	547.969	559.757
1122	365.43	365.43		1122	548.196	562.617		1122	550.206	562.696		1122	548.068	556.84
1123	359.494	359.494		1123	548.007	562.645		1123	550.2	565.599		1123	548.745	556.843
1124	353.666	353.666		1124	547.492	562.683		1124	548.204	565.597		1124	547.171	559.716
1125	344.906	344.906		1125	548.683	556.829		1125	551.616	559.719		1125	551.754	553.915
1126	342.027	342.027		1126	548.491	553.916		1126	554.368	556.782		1126	551.427	553.796
1127	339.045	339.045		1127	547.557	553.875		1127	554.267	556.801		1127	548.988	550.915
1128	335.964	335.964		1128	546.958	553.883		1128	553.914	556.787		1128	551.441	553.763
1129	318.464	318.464		1129	545.648	553.843		1129	551.557	556.801		1129	548.014	550.9
1130	315.352	315.352		1130	548.237	553.786		1130	550.31	553.913		1130	549.523	550.874
1131	303.672	303.672		1131	550.867	553.755		1131	550.728	553.858		1131	551.853	550.862
1132	297.733	297.733		1132	550.3	556.746		1132	550.795	556.838		1132	550.172	553.878
1133	294.81	294.81		1133	549.246	556.762		1133	549.945	556.829		1133	549.982	553.888
1134	291.74	291.74		1134	548.2	559.742		1134	549.979	562.647		1134	549.219	559.683
1135	277.167	277.167		1135	548.074	556.824		1135	548.675	556.841		1135	548.805	556.808
1136	271.302	271.302		1136	550.802	556.819		1136	549.65	559.703		1136	550.131	556.795
1137	268.313	268.313		1137	553.512	562.629		1137	550.396	562.666		1137	551.143	559.754
1138	268.294	268.294		1138	553.744	568.518		1138	549.932	568.543		1138	550.858	565.634
1139	265.339	265.339		1139	552.196	565.608		1139	550.256	565.632		1139	550.387	565.583
1140	268.198	268.198		1140	550.56	565.634		1140	550.15	568.541		1140	549.638	565.617
1141	265.363	265.363		1141	549.963	565.639		1141	549.981	568.531		1141	549.489	565.624
1142	259.53	259.53		1142	551.085	562.634		1142	552.24	562.691		1142	551.027	562.638
1143	259.499	259.499		1143	553.667	571.415		1143	552.637	571.457		1143	551.707	568.575
1144	259.524	259.524		1144	553.588	568.576		1144	551.605	568.538		1144	551.253	571.437
1145	256.548	256.548		1145	551.96	568.571		1145	552.968	571.456		1145	550.724	568.515
1146	256.576	256.576		1146	550.96	568.574		1146	551.556	571.431		1146	549.828	568.542
1147	256.586	256.586		1147	549.07	565.586		1147	551.862	565.627		1147	549.785	565.568
1148	253.635	253.635		1148	550.38	568.522		1148	552.6	568.531		1148	551.267	568.527
1149	253.665	253.665		1149	551.308	565.586		1149	552.362	565.622		1149	551.599	565.564
1150	256.6	256.6		1150	551.514	562.668		1150	552.648	565.582		1150	550.972	562.627
1151	253.688	253.688		1151	551.077	571.467		1151	552.385	571.528		1151	550.11	571.42
1152	256.573	256.573		1152	549.692	568.532		1152	552.358	568.565		1152	549.092	568.527
1153	253.681	253.681		1153	549.513	568.531		1153	551.063	568.565		1153	547.885	568.515
1154	256.534	256.534		1154	549.136	568.505		1154	551.719	568.532		1154	548.654	565.6
1155	256.584	256.584		1155	549.884	565.585		1155	551.395	565.628		1155	548.782	562.677
1156	256.546	256.546		1156	550.768	565.598		1156	551.687	568.52		1156	548.39	562.659
1157	256.61	256.61		1157	549.203	568.525		1157	552.836	571.421		1157	547.829	568.504
1158	256.573	256.573		1158	547.71	565.589		1158	551.879	568.503		1158	546.644	562.686
1159	259.474	259.474		1159	547.359	568.57		1159	552.29	571.447		1159	546.768	568.553
1160	253.678	253.678		1160	545.764	568.532		1160	551.829	571.429		1160	546.831	568.496
1161	256.531	256.531		1161	546.482	568.537		1161	551.599	568.563		1161	546.958	568.514
1162	256.57	256.57		1162	546.699	571.431		1162	551.781	571.488		1162	546	568.54
1163	253.679	253.679		1163	545.417	571.423		1163	551.199	571.472		1163	545.099	568.556
1164	253.68	253.68		1164	545.233	562.646		1164	550.617	562.67		1164	544.429	559.764
1165	253.664	253.664		1165	545.458	562.698		1165	549.941	565.57		1165	545.121	565.591
1166	259.474	259.474		1166	546.587	565.591		1166	548.698	568.513		1166	546.35	565.593
1167	259.503	259.503		1167	547.479	565.586		1167	548.744	565.629		1167	546.605	562.691
1168	262.436	262.436		1168	547.781	565.592		1168	548.992	565.623		1168	545.504	565.577
1169	265.31	265.31		1169	546.106	568.545		1169	549.105	571.446		1169	543.327	568.527
1170	262.473	262.473		1170	545.246	565.61		1170	549.375	568.533		1170	542.063	562.689
1171	268.219	268.219		1171	547.018	562.698		1171	549.291	565.603		1171	541.982	562.643
1172	265.398	265.398		1172	547.84	559.742		1172	547.817	562.644		1172	543.217	559.685
1173	268.306	268.306		1173	548.37	562.659		1173	546.205	565.572		1173	545.418	559.724
1174	271.398	271.398		1174	546.337	556.796		1174	548	559.696		1174	545.5	553.888
1175	283.036	283.036		1175	542.38	559.698		1175	547.234	559.765		1175	543.701	556.755
1176	291.922	291.922		1176	540.836	556.743		1176	547.089	556.801		1176	542.379	553.841
1177	294.891	294.891		1177	544.036	559.683		1177	549.328	559.704		1177	543.183	556.778
1178	306.596	306.596		1178	546.725	556.789		1178	547.012	559.719		1178	544.53	553.86
1179	315.5	315.5		1179	548.008	553.803		1179	546.08	553.868		1179	544.835	550.909
1180	318.448	318.448		1180	546.976	553.878		1180	547.142	556.732		1180	544.005	553.808
1181	324.323	324.323		1181	543.074	553.903		1181	544.59	556.779		1181	541.502	553.801
1182	338.911	338.911		1182	542.624	556.794		1182	543.712	559.727		1182	539.425	553.875
1183	341.912	341.912		1183	544.183	565.63		1183	544.458	571.431		1183	541.199	559.76
1184	344.934	344.934		1184	548.522	568.514		1184	547.785	571.516		1184	546.446	562.633
1185	353.737	353.737		1185	550.731	565.557		1185	548.783	568.583		1185	546.114	559.695
1186	359.602	359.602		1186	550.131	571.412		1186	551.579	574.375		1186	545.992	562.683
1187	365.505	365.505		1187	548.218	565.572		1187	553.557	568.549		1187	546.957	559.711
1188	365.501	365.501		1188	544.47	571.42		1188	550.173	571.502		1188	542.4	568.511
1189	368.411	368.411		1189	546.236	556.792		1189	551.754	559.723		1189	545.317	553.878
1190	368.463	368.463		1190	548.437	559.766		1190	555.519	565.604		1190	549.893	559.686
1191	368.505	368.505		1191	550.625	571.407		1191	556.304	571.516		1191	549.81	565.639
1192	368.373	368.373		1192	553.29	565.612		1192	559.441	571.418		1192	550.896	562.654
1193	368.356	368.356		1193	549.896	562.691		1193	559.426	565.6		1193	550.746	559.757
1194	365.51	365.51		1194	546.963	562.666		1194	556	565.58		1194	549.096	559.724
1195	365.36	365.36		1195	547.327	565.568		1195	554.895	568.502		1195	548.367	559.764
1196	359.575	359.575		1196	547.446	559.723		1196	553.848	562.651		1196	550.31	556.791
1197	359.499	359.499		1197	549.162	556.802		1197	553.088	559.712		1197	550.371	553.887
1198	347.869	347.869		1198	550.9	562.644		1198	551.096	565.576		1198	547.959	556.842
1199	341.889	341.889		1199	548.876	556.771		1199	548.43	559.681		1199	546.951	553.842
1200	336.069	336.069		1200	546.723	553.902		1200	546.567	559.681		1200	545.896	550.953
1201	324.246	324.246		1201	548.638	556.772		1201	546.581	556.847		1201	545.248	553.873
1202	318.304	318.304		1202	550.483	556.735		1202	547.691	556.814		1202	547.495	553.825
1203	315.438	315.438		1203	551.298	556.796		1203	548.807	559.702		1203	548.725	553.896
1204	303.705	303.705		1204	550.555	556.773		1204	547.839	559.72		1204	546.729	553.826
1205	294.848	294.848		1205	547.464	556.822		1205	547.196	559.737		1205	546.428	553.904
1206	291.877	291.877		1206	545.28	562.655		1206	546.087	565.59		1206	546.176	559.684
1207	286.022	286.022		1207	546.537	556.827		1207	548.61	559.74		1207	547.289	556.744
1208	280.099	280.099		1208	549.934	556.771		1208	549.841	556.826		1208	549.671	556.738
1209	271.385	271.385		1209	550.864	562.683		1209	549.44	565.588		1209	549.433	562.625
1210	268.34	268.34		1210	550.976	565.63		1210	550.322	568.508		1210	549.663	562.7
1211	268.215	268.215		1211	549.52	565.586		1211	548.496	565.639		1211	547.972	562.661
1212	265.397	265.397		1212	548.929	565.576		1212	549.479	565.632		1212	547.923	562.655
1213	259.49	259.49		1213	551.065	565.591		1213	552.237	568.548		1213	549.664	562.658
1214	253.626	253.626		1214	553.572	565.561		1214	552.745	565.636		1214	550.316	562.648
1215	256.583	256.583		1215	554.946	565.582		1215	552.732	568.527		1215	551.273	562.692
1216	250.77	250.77		1216	553.262	562.699		1216	553.49	565.602		1216	551.179	562.694
1217	250.76	250.76		1217	552.343	565.566		1217	552.475	568.496		1217	550.404	562.66
1218	250.689	250.689		1218	550.434	565.593		1218	552.381	568.505		1218	549.839	562.693
1219	250.706	250.706		1219	551.317	562.698		1219	553.183	565.615		1219	550.851	562.635
1220	250.766	250.766		1220	552.427	562.702		1220	551.965	565.626		1220	551.272	562.667
1221	250.649	250.649		1221	552.005	562.667		1221	551.371	568.494		1221	550.446	559.748
1222	250.722	250.722		1222	550.971	565.63		1222	551.767	571.432		1222	550.045	562.669
1223	250.774	250.774		1223	548.706	562.629		1223	551.202	565.6		1223	548.764	556.834
1224	250.772	250.772		1224	547.479	559.742		1224	550.527	565.561		1224	547.309	559.682
1225	253.595	253.595		1225	545.329	559.742		1225	550.432	562.665		1225	547.481	559.701
1226	250.71	250.71		1226	547.588	565.618		1226	550.603	568.553		1226	548.676	562.678
1227	250.675	250.675		1227	547.285	565.641		1227	550.252	568.564		1227	548.389	565.581
1228	250.68	250.68		1228	547.277	562.647		1228	550.732	562.697		1228	548.11	559.742
1229	250.765	250.765		1229	548.481	565.614		1229	551.382	568.505		1229	547.783	565.58
1230	250.661	250.661		1230	545.941	562.682		1230	550.755	565.581		1230	546.88	562.636
1231	250.678	250.678		1231	544.581	559.733		1231	548.744	562.638		1231	544.744	559.72
1232	250.729	250.729		1232	544.444	559.701		1232	547.857	562.638		1232	544.816	556.809
1233	250.664	250.664		1233	542.882	559.721		1233	545.66	562.634		1233	544.979	559.695
1234	250.768	250.768		1234	543.309	559.709		1234	543.948	559.726		1234	543.181	559.718
1235	253.595	253.595		1235	543.79	562.648		1235	544.861	562.688		1235	544.631	562.676
1236	253.596	253.596		1236	544.235	559.743		1236	543.916	562.663		1236	544.713	559.733
1237	253.646	253.646		1237	546.072	562.663		1237	545.785	565.563		1237	544.227	562.67
1238	259.477	259.477		1238	545.508	559.687		1238	545.187	559.723		1238	542.852	559.706
1239	265.317	265.317		1239	545.084	562.631		1239	544.685	562.659		1239	541.46	562.631
1240	265.316	265.316		1240	545.69	562.682		1240	544.251	565.592		1240	541.259	562.644
1241	268.213	268.213		1241	545.18	562.644		1241	544.241	565.566		1241	540.447	559.752
1242	268.306	268.306		1242	546.963	568.547		1242	544.524	568.571		1242	543.767	568.499
1243	271.377	271.377		1243	549.282	559.729		1243	547.89	559.768		1243	546.655	556.83
1244	277.212	277.212		1244	548.246	556.799		1244	551.271	556.803		1244	548.203	556.767
1245	291.787	291.787		1245	548.16	553.796		1245	550.551	553.842		1245	547.9	553.766
1246	294.871	294.871		1246	544.637	553.899		1246	549.814	556.753		1246	544.675	553.861
1247	306.581	306.581		1247	544.975	556.839		1247	547.257	559.718		1247	543.48	556.79
1248	315.422	315.422		1248	546.136	553.875		1248	544.784	556.746		1248	542.082	553.844
1249	318.455	318.455		1249	544.762	553.869		1249	543.452	553.921		1249	541.623	553.805
1250	324.264	324.264		1250	546.707	553.815		1250	546.741	553.877		1250	545.907	550.929
1251	341.815	341.815		1251	544.266	553.801		1251	548.626	553.853		1251	545.895	550.949
1252	344.875	344.875		1252	543.541	565.577		1252	549.073	568.561		1252	544.998	559.719
1253	347.763	347.763		1253	545.89	562.639		1253	549.181	565.612		1253	547.851	556.817
1254	356.614	356.614		1254	547.842	556.804		1254	548.495	559.718		1254	546.468	553.895
1255	362.54	362.54		1255	550.164	565.607		1255	547.601	568.498		1255	547.354	565.559
1256	365.409	365.409		1256	550.605	565.585		1256	548.595	568.501		1256	548.928	562.666
1257	365.555	365.555		1257	548.576	553.908		1257	551.697	556.819		1257	548.474	553.844
1258	368.376	368.376		1258	549.75	556.836		1258	551.164	562.659		1258	549.563	556.748
1259	377.228	377.228		1259	550.275	559.725		1259	551.635	565.603		1259	548.337	556.763
1260	377.214	377.214		1260	552.403	550.906		1260	551.964	553.861		1260	549.279	550.818
1261	377.226	377.226		1261	553.793	556.793		1261	551.459	562.678		1261	549.808	553.832
1262	377.222	377.222		1262	550.103	559.684		1262	550.822	562.68		1262	547.181	556.743
1263	368.512	368.512		1263	547.265	559.763		1263	551.463	565.627		1263	547.478	556.787
1264	365.591	365.591		1264	542.918	568.568		1264	551.146	571.504		1264	546.594	565.621
1265	365.435	365.435		1265	544.882	556.841		1265	549.427	562.623		1265	546.951	556.741
1266	362.596	362.596		1266	548.801	559.731		1266	551.314	562.676		1266	548.65	556.81
1267	359.582	359.582		1267	550.984	556.839		1267	551.646	559.732		1267	549.87	556.764
1268	350.699	350.699		1268	553.18	559.721		1268	551.501	559.771		1268	550.043	556.777
1269	342.031	342.031		1269	550.679	562.666		1269	551.533	565.611		1269	549.11	556.825
1270	341.805	341.805		1270	547.467	556.815		1270	549.072	559.717		1270	549.039	553.902
1271	335.965	335.965		1271	547.578	556.767		1271	548.77	556.847		1271	549.386	553.865
1272	318.341	318.341		1272	549.474	553.837		1272	549.422	556.773		1272	549.818	550.872
1273	315.468	315.468		1273	551.647	553.801		1273	551.291	553.881		1273	552.385	550.93
1274	306.562	306.562		1274	551.641	553.922		1274	552.671	556.818		1274	551.848	553.827
1275	294.838	294.838		1275	550.248	553.917		1275	551.192	556.802		1275	550.056	553.839
1276	280.148	280.148		1276	548.461	553.839		1276	550.29	556.733		1276	550.445	550.954
1277	271.347	271.347		1277	548.559	559.732		1277	548.94	562.65		1277	549.206	556.797
1278	268.39	268.39		1278	550.928	568.547		1278	550.412	568.576		1278	551.285	565.605
1279	268.266	268.266		1279	555.348	562.624		1279	551.772	562.681		1279	553.708	559.697
1280	262.432	262.432		1280	556.936	559.763		1280	552.239	565.583		1280	554.302	559.692
1281	259.463	259.463		1281	556.196	562.634		1281	554.032	565.564		1281	554.926	559.704
1282	256.564	256.564		1282	554.769	562.635		1282	552.403	562.684		1282	552.74	562.634
1283	253.656	253.656		1283	552.099	562.624		1283	551.352	565.569		1283	551.09	559.698
1284	250.756	250.756		1284	552.273	556.805		1284	551.587	559.74		1284	550.557	556.763
1285	253.591	253.591		1285	552.152	559.733		1285	550.453	562.669		1285	549.263	559.694
1286	253.587	253.587		1286	552.178	565.566		1286	551.534	565.636		1286	549.412	562.697
1287	250.763	250.763		1287	551.255	559.715		1287	552.505	562.681		1287	549.56	559.692
1288	253.601	253.601		1288	549.813	559.766		1288	552.296	565.571		1288	549.243	559.757
1289	253.604	253.604		1289	549.86	562.634		1289	552.06	565.567		1289	549.24	562.653
1290	250.717	250.717		1290	550.706	565.587		1290	552.71	565.634		1290	550.771	565.637
1291	253.628	253.628		1291	551.674	565.579		1291	552.459	568.517		1291	550.753	565.581
1292	250.781	250.781		1292	551.889	568.5		1292	551.904	568.557		1292	549.956	568.548
1293	253.612	253.612		1293	551.314	565.56		1293	552.543	568.495		1293	549.35	562.684
1294	250.745	250.745		1294	550.818	568.555		1294	551.408	571.459		1294	548.536	568.552
1295	250.645	250.645		1295	549.386	568.504		1295	551.321	568.574		1295	548.476	568.54
1296	250.68	250.68		1296	549.379	568.544		1296	551.633	571.452		1296	548.667	568.538
1297	250.717	250.717		1297	549.782	571.476		1297	550.978	574.362		1297	549.415	571.434
1298	250.675	250.675		1298	549.1	571.453		1298	550.206	571.481		1298	548.546	571.431
1299	250.688	250.688		1299	547.901	571.488		1299	549.517	574.393		1299	547.125	568.574
1300	250.661	250.661		1300	546.667	568.567		1300	548.745	571.483		1300	546.02	568.502
1301	250.738	250.738		1301	545.578	568.554		1301	548.258	571.48		1301	544.779	568.499
1302	250.636	250.636		1302	543.881	556.824		1302	547.205	562.625		1302	544.435	556.816
1303	250.634	250.634		1303	542.763	562.668		1303	544.824	565.58		1303	543.782	565.63
1304	247.841	247.841		1304	539.473	562.68		1304	541.314	565.63		1304	542.831	565.631
1305	247.874	247.874		1305	536.251	565.619		1305	537.455	568.528		1305	540.373	568.533
1306	247.875	247.875		1306	534.728	571.454		1306	534.104	571.503		1306	539.008	571.467
1307	250.642	250.642		1307	534.685	568.572		1307	531.471	568.586		1307	538.367	568.546
1308	250.706	250.706		1308	535.46	571.422		1308	531.064	571.432		1308	537.156	568.527
1309	250.759	250.759		1309	535.513	574.494		1309	530.871	577.335		1309	536.176	574.393
1310	247.8	247.8		1310	536.13	577.352		1310	531.746	577.371		1310	533.809	574.463
1311	250.635	250.635		1311	535.177	574.368		1311	533.363	574.368		1311	531.455	574.364
1312	250.667	250.667		1312	535.103	574.351		1312	536.147	574.429		1312	531.859	571.469
1313	250.642	250.642		1313	536.759	571.449		1313	538.645	574.338		1313	533.105	565.594
1314	247.859	247.859		1314	538.077	559.7		1314	541.106	562.658		1314	536.265	556.74
1315	247.754	247.754		1315	541.875	556.791		1315	544.097	559.746		1315	539.333	553.779
1316	250.671	250.671		1316	545.01	556.78		1316	546.41	559.738		1316	539.364	550.877
1317	247.748	247.748		1317	545.244	550.867		1317	549.816	553.876		1317	539.774	542.055
1318	250.638	250.638		1318	546.288	550.893		1318	552.859	553.919		1318	540.098	542.059
1319	247.802	247.802		1319	547.856	553.844		1319	554.276	559.682		1319	541.753	547.974
1320	247.803	247.803		1320	549.439	550.824		1320	555.765	553.851		1320	543.919	542.032
1321	247.805	247.805		1321	553.871	533.228		1321	555.971	544.953		1321	547.162	527.324
1322	247.713	247.713		1322	555.062	530.274		1322	556.708	539.079		1322	547.351	524.375
1323	244.902	244.902		1323	554.027	533.27		1323	555.774	545.022		1323	546.126	527.333
1324	247.63	247.63		1324	551.708	539.113		1324	554.874	547.92		1324	546.118	530.313
1325	247.65	247.65		1325	548.838	539.125		1325	554.659	545.035		1325	545.154	533.206
1326	247.663	247.663		1326	548.48	550.851		1326	552.195	553.806		1326	545.287	544.991
1327	247.688	247.688		1327	550.25	547.924		1327	554.188	550.874		1327	546.783	539.129
1328	247.799	247.799		1328	554.686	550.869		1328	558.591	553.788		1328	549.477	545.024
1329	250.683	250.683		1329	558.696	553.774		1329	561.989	553.895		1329	552.102	550.863
1330	253.597	253.597		1330	560.667	553.884		1330	567.811	556.808		1330	554.617	553.806
1331	253.673	253.673		1331	561.434	559.726		1331	569.183	562.646		1331	555.7	556.827
1332	256.539	256.539		1332	559.693	565.572		1332	566.108	565.583		1332	554.759	562.631
1333	253.682	253.682		1333	557.054	553.878		1333	561.714	556.769		1333	550.694	553.828
1334	250.781	250.781		1334	554.596	553.896		1334	556.053	556.761		1334	548.022	553.877
1335	256.548	256.548		1335	549.935	559.683		1335	551.295	562.629		1335	544.469	556.802
1336	253.613	253.613		1336	547.857	568.517		1336	547.374	568.586		1336	541.842	565.585
1337	247.787	247.787		1337	545.874	568.529		1337	545.999	568.573		1337	541.917	568.495
1338	247.73	247.73		1338	546.183	556.851		1338	544.48	559.734		1338	542.492	556.843
1339	247.739	247.739		1339	546.833	559.712		1339	543.551	562.624		1339	544.111	556.816
1340	244.728	244.728		1340	544.769	565.566		1340	540.84	559.756		1340	542.616	565.619
1341	244.666	244.666		1341	541.688	559.767		1341	536.774	556.802		1341	541.445	565.589
1342	244.651	244.651		1342	539.192	556.788		1342	535.803	553.807		1342	540.927	559.757
1343	235.965	235.965		1343	538.63	550.882		1343	534.361	545.001		1343	541.596	553.831
1344	230.132	230.132		1344	538.737	544.964		1344	534.15	533.27		1344	544.249	547.98
1345	224.203	224.203		1345	539.796	544.956		1345	534.919	533.248		1345	546.234	550.804
1346	224.318	224.318		1346	541.486	539.105		1346	534.59	530.288		1346	546.226	547.883
1347	221.108	221.108		1347	541.061	530.354		1347	535.84	527.319		1347	546.52	533.296
1348	221.166	221.166		1348	543.209	530.263		1348	538.422	524.407		1348	545.615	533.233
1349	221.174	221.174		1349	545.872	527.332		1349	540.975	524.325		1349	546.352	530.272
1350	221.185	221.185		1350	546.345	530.215		1350	541.411	524.382		1350	547.86	533.196
1351	224.117	224.117		1351	547.057	530.307		1351	540.799	527.286		1351	548.903	536.144
1352	224.173	224.173		1352	546.145	533.233		1352	541.428	527.355		1352	551.886	539.118
1353	224.277	224.277		1353	546.041	547.9		1353	541.31	542.053		1353	552.278	550.842
1354	224.268	224.268		1354	544.778	547.973		1354	541.14	542.09		1354	550.92	550.919
1355	235.936	235.936		1355	544.654	553.786		1355	541.979	550.935		1355	549.601	553.832
1356	241.754	241.754		1356	543.466	553.871		1356	539.616	553.88		1356	547.443	553.86
1357	241.876	241.876		1357	542.694	556.784		1357	537.497	559.703		1357	544.164	553.889
1358	244.837	244.837		1358	543.12	553.85		1358	539.042	556.794		1358	544.444	550.943
1359	247.667	247.667		1359	543.517	556.794		1359	540.599	562.643		1359	543.62	553.85
1360	247.738	247.738		1360	545.519	556.761		1360	544.154	559.771		1360	543.739	550.949
1361	247.764	247.764		1361	546.048	553.886		1361	547.824	559.73		1361	546.1	550.899
1362	250.661	250.661		1362	546.603	550.918		1362	549.187	553.88		1362	546.094	547.938
1363	250.63	250.63		1363	547.917	547.944		1363	550.468	550.919		1363	546.257	542.073
1364	247.857	247.857		1364	547.161	550.868		1364	550.979	553.817		1364	543.941	544.988
1365	250.692	250.692		1365	546.404	556.738		1365	551.774	559.709		1365	542.52	550.889
1366	247.712	247.712		1366	546.555	550.857		1366	553.298	553.813		1366	543.077	542.072
1367	247.725	247.725		1367	547.309	550.798		1367	553.979	553.882		1367	543.712	539.085
1368	247.686	247.686		1368	549.684	547.868		1368	554.437	550.959		1368	545.625	533.241
1369	247.66	247.66		1369	551.837	533.242		1369	556.826	545.03		1369	548.584	527.268
1370	244.894	244.894		1370	553.09	530.327		1370	558.212	542.075		1370	548.199	521.487
1371	244.858	244.858		1371	552.022	524.399		1371	557.977	533.245		1371	545.141	509.666
1372	244.88	244.88		1372	548.315	521.472		1372	557.421	533.218		1372	542.727	506.763
1373	244.87	244.87		1373	545.533	527.273		1373	554.688	536.153		1373	538.188	512.61
1374	244.868	244.868		1374	543.061	530.284		1374	549.77	544.96		1374	535.221	521.423
1375	244.886	244.886		1375	541.589	539.093		1375	548.024	550.854		1375	534.809	530.241
1376	244.904	244.904		1376	543.537	542.091		1376	548.7	550.934		1376	536.007	530.368
1377	247.636	247.636		1377	546.195	545		1377	550.873	553.768		1377	539.817	533.29
1378	247.729	247.729		1378	550.427	550.957		1378	557.958	556.792		1378	545.141	545.028
1379	250.627	250.627		1379	556.751	550.803		1379	564.618	550.92		1379	550.993	542.038
1380	250.63	250.63		1380	561.59	550.925		1380	570.004	553.802		1380	556.373	547.911
1381	250.716	250.716		1381	565.58	553.886		1381	573.838	553.904		1381	559.485	550.91
1382	250.77	250.77		1382	567.929	556.795		1382	574.677	559.688		1382	560.061	553.852
1383	253.684	253.684		1383	567.564	565.615		1383	574.116	568.531		1383	561.73	562.668
1384	250.696	250.696		1384	567.96	559.703		1384	571.767	562.663		1384	561.467	556.78
1385	250.698	250.698		1385	567.557	559.692		1385	568.892	562.656		1385	561.167	553.911
1386	250.65	250.65		1386	567.959	559.699		1386	566.815	559.752		1386	562.774	556.743
1387	247.773	247.773		1387	570.127	556.828		1387	566.246	559.747		1387	563.383	556.743
1388	247.719	247.719		1388	571.166	559.697		1388	568.298	562.637		1388	564.943	556.797
1389	247.685	247.685		1389	570.67	559.692		1389	569.193	562.67		1389	566.267	553.907
1390	244.874	244.874		1390	568.929	559.725		1390	567.886	559.721		1390	566.222	559.691
1391	244.843	244.843		1391	566.561	556.796		1391	565.426	553.888		1391	565.522	559.69
1392	238.915	238.915		1392	564.151	553.879		1392	561.747	553.787		1392	565.15	556.764
1393	233.033	233.033		1393	564.016	550.899		1393	557.686	547.94		1393	563.603	553.795
1394	230.061	230.061		1394	561.772	547.882		1394	553.455	539.141		1394	561.093	550.843
1395	233.047	233.047		1395	556.591	547.971		1395	548.587	542.041		1395	559.542	550.886
1396	224.29	224.29		1396	552.797	547.862		1396	543.7	536.171		1396	556.912	550.836
1397	224.122	224.122		1397	547.294	533.255		1397	539.355	530.217		1397	553.763	539.078
1398	221.238	221.238		1398	544.907	530.284		1398	535.936	524.408		1398	552.423	533.222
1399	221.19	221.19		1399	543.485	524.363		1399	535.369	512.636		1399	550.463	527.327
1400	221.268	221.268		1400	542.826	521.459		1400	536.176	512.596		1400	548.951	524.434
1401	221.181	221.181		1401	544.134	518.482		1401	538.077	509.64		1401	549.287	524.378
1402	221.162	221.162		1402	543.785	524.329		1402	540.121	512.62		1402	549.969	527.31
1403	218.289	218.289		1403	544.164	527.354		1403	538.372	521.419		1403	549.212	530.322
1404	221.244	221.244		1404	543.683	533.199		1404	533.502	527.334		1404	549.048	536.213
1405	227.079	227.079		1405	542.383	539.09		1405	531.238	533.211		1405	548.904	544.993
1406	230.136	230.136		1406	542.393	544.995		1406	531.518	536.156		1406	548.103	550.829
1407	230.033	230.033		1407	542.911	547.964		1407	533.741	547.878		1407	547.112	550.812
1408	238.873	238.873		1408	541.915	556.815		1408	536.52	556.737		1408	546.179	556.809
1409	244.644	244.644		1409	543.064	553.904		1409	539.026	553.839		1409	545.936	553.87
1410	244.791	244.791		1410	544.092	556.825		1410	539.908	559.744		1410	544.98	556.737
1411	247.673	247.673		1411	546.156	550.957		1411	541.546	553.786		1411	544.957	550.934
1412	247.762	247.762		1412	548.939	553.815		1412	545.437	553.911		1412	544.194	550.938
1413	247.875	247.875		1413	549.86	553.892		1413	547.015	556.799		1413	543.142	550.94
1414	247.812	247.812		1414	551.639	553.881		1414	548.945	556.822		1414	543.729	550.921
1415	250.65	250.65		1415	552.284	553.818		1415	552.752	556.758		1415	546.642	550.938
1416	250.647	250.647		1416	552.811	547.985		1416	553.993	550.927		1416	548.963	547.897
1417	250.769	250.769		1417	552.369	556.776		1417	555.233	559.761		1417	547.933	550.892
1418	253.649	253.649		1418	550.321	559.707		1418	556.71	565.569		1418	547.81	553.844
1419	250.757	250.757		1419	550.234	556.731		1419	556.722	559.751		1419	547.943	550.913
1420	250.755	250.755		1420	551.883	550.851		1420	558.43	553.888		1420	548.628	544.962
1421	247.861	247.861		1421	555.12	544.954		1421	560.718	553.763		1421	551.82	533.238
1422	247.724	247.724		1422	558.165	533.298		1422	564.254	547.924		1422	553.018	527.403
1423	247.785	247.785		1423	559.866	530.272		1423	565.383	542.032		1423	551.569	524.33
1424	247.762	247.762		1424	557.993	524.376		1424	565.742	533.232		1424	548.266	509.734
1425	247.734	247.734		1425	554.667	530.273		1425	565.406	542.073		1425	545.522	521.484
1426	247.74	247.74		1426	550.965	530.361		1426	561.867	547.919		1426	542.135	524.353
1427	247.735	247.735		1427	546.675	530.329		1427	556.978	547.891		1427	539.084	524.327
1428	247.715	247.715		1428	545.343	536.173		1428	551.813	550.869		1428	538.646	527.33
1429	247.692	247.692		1429	544.984	533.226		1429	548.644	547.909		1429	537.632	527.301
1430	247.743	247.743		1430	545.477	550.849		1430	548.14	556.742		1430	539.15	539.128
1431	247.809	247.809		1431	549.066	550.899		1431	554.161	556.773		1431	543.626	542.041
1432	247.748	247.748		1432	555.495	553.777		1432	562.479	556.774		1432	549.529	544.996
1433	247.82	247.82		1433	562.799	556.794		1433	568.339	562.649		1433	556.392	550.925
1434	247.769	247.769		1434	569.706	553.9		1434	576.525	559.72		1434	562.563	550.896
1435	250.628	250.628		1435	575.337	562.656		1435	580.513	568.521		1435	567.381	556.796
1436	250.763	250.763		1436	575.948	559.722		1436	581.206	565.588		1436	567.862	556.771
1437	253.587	253.587		1437	576.312	559.759		1437	584.003	565.601		1437	568.753	556.809
1438	250.684	250.684		1438	576.114	565.597		1438	581.876	568.555		1438	569.489	559.732
1439	250.688	250.688		1439	574.686	565.565		1439	578.576	565.642		1439	569.052	559.744
1440	247.847	247.847		1440	575.229	559.693		1440	576.673	559.76		1440	570.396	556.804
1441	247.672	247.672		1441	574.577	556.822		1441	573.963	562.658		1441	572.038	553.918
1442	244.881	244.881		1442	573.925	562.654		1442	571.834	568.553		1442	570.798	556.812
1443	244.721	244.721		1443	570.052	556.787		1443	570.88	556.809		1443	568.501	556.742
1444	241.76	241.76		1444	566.572	556.746		1444	569.364	553.908		1444	566.779	556.782
1445	230.103	230.103		1445	560.647	550.912		1445	564.314	550.83		1445	562.781	550.947
1446	227.117	227.117		1446	555.629	553.842		1446	558.447	550.93		1446	559.645	553.864
1447	227.142	227.142		1447	553.032	550.962		1447	551.923	547.981		1447	555.904	553.845
1448	224.255	224.255		1448	548.462	544.966		1448	543.986	536.179		1448	552.606	547.899
1449	224.149	224.149		1449	546.299	539.134		1449	540.648	533.208		1449	549.122	545.012
1450	224.098	224.098		1450	543.925	533.215		1450	538.508	530.218		1450	546.262	536.199
1451	224.112	224.112		1451	541.965	530.348		1451	537.101	527.363		1451	547.582	536.139
1452	224.137	224.137		1452	541.194	530.331		1452	537.751	527.287		1452	546.884	533.296
1453	224.222	224.222		1453	541.2	530.233		1453	536.572	524.364		1453	547.281	533.216
1454	221.13	221.13		1454	540.864	530.302		1454	535.501	524.446		1454	547.854	533.29
1455	221.29	221.29		1455	539.939	533.258		1455	534.8	527.36		1455	545.801	542.065
1456	221.244	221.244		1456	538.641	542.052		1456	532.597	533.204		1456	545.329	550.799
1457	224.193	224.193		1457	537.335	542.03		1457	529.944	533.222		1457	543.958	547.937
1458	230.101	230.101		1458	534.776	547.924		1458	526.256	542.056		1458	542.873	550.828
1459	238.862	238.862		1459	533.558	553.794		1459	524.531	547.984		1459	539.876	553.879
1460	241.892	241.892		1460	531.602	556.806		1460	522.288	553.866		1460	536.836	559.692
1461	244.757	244.757		1461	528.616	559.757		1461	521.441	559.684		1461	534.497	562.642
1462	244.894	244.894		1462	528.324	562.668		1462	522.969	559.766		1462	531.194	562.673
1463	247.795	247.795		1463	527.943	562.691		1463	522.751	565.592		1463	530.067	562.627
1464	247.767	247.767		1464	530.11	568.554		1464	526.467	571.493		1464	531.109	562.697
1465	247.77	247.77		1465	534.834	556.826		1465	532.611	562.659		1465	533.544	556.74
1466	247.716	247.716		1466	539.216	562.651		1466	538.872	568.518		1466	537.494	559.707
1467	247.715	247.715		1467	544.453	556.761		1467	545.097	559.698		1467	541.957	553.844
1468	247.805	247.805		1468	549.064	550.871		1468	550.839	553.865		1468	545.496	547.949
1469	247.818	247.818		1469	553.918	547.922		1469	554.041	550.919		1469	549.649	542.039
1470	247.86	247.86		1470	558.997	553.806		1470	558.28	556.753		1470	553.299	547.955
1471	250.649	250.649		1471	560.719	556.825		1471	562.426	562.703		1471	556.995	550.919
1472	250.663	250.663		1472	562.578	556.8		1472	566.781	562.653		1472	560.075	550.953
1473	247.852	247.852		1473	563.956	553.902		1473	570.162	559.766		1473	561.096	550.852
1474	247.739	247.739		1474	564.351	553.779		1474	569.628	556.843		1474	560.774	547.92
1475	247.744	247.744		1475	565.745	547.97		1475	571.102	553.866		1475	559.417	539.095
1476	247.729	247.729		1476	565.188	547.891		1476	569.654	553.874		1476	557.149	533.235
1477	247.683	247.683		1477	561.245	533.266		1477	565.96	547.923		1477	551.894	527.26
1478	247.702	247.702		1478	556.1	530.259		1478	563.058	544.97		1478	548.723	518.489
1479	247.678	247.678		1479	550.365	530.372		1479	558.894	547.942		1479	544.252	521.481
1480	247.638	247.638		1480	546.372	530.347		1480	552.724	547.911		1480	539.259	524.333
1481	247.654	247.654		1481	543.52	547.944		1481	550.401	556.773		1481	538.49	536.142
1482	247.757	247.757		1482	543.647	550.812		1482	550.198	556.804		1482	537.217	536.203
1483	247.635	247.635		1483	546.222	550.9		1483	550.841	556.846		1483	539.757	542.092
1484	247.752	247.752		1484	547.258	553.798		1484	555.665	559.743		1484	542.873	545.038
1485	247.843	247.843		1485	552.195	550.912		1485	562.601	556.81		1485	547.063	542.057
1486	247.798	247.798		1486	559.355	556.824		1486	569.173	565.574		1486	553.272	553.773
1487	250.629	250.629		1487	564.181	556.765		1487	573.024	559.75		1487	558.601	550.924
1488	247.85	247.85		1488	569.522	556.755		1488	578.853	559.709		1488	563.414	550.919
1489	247.859	247.859		1489	572.952	559.724		1489	578.807	562.681		1489	565.444	553.87
1490	250.739	250.739		1490	570.885	565.572		1490	576.675	568.512		1490	564.638	556.825
1491	253.641	253.641		1491	569.896	574.364		1491	575.585	574.465		1491	562.981	571.436
1492	253.592	253.592		1492	569.114	568.571		1492	570.225	574.36		1492	562.642	565.595
1493	250.762	250.762		1493	566.169	574.396		1493	566.898	577.312		1493	562.392	571.456
1494	250.702	250.702		1494	566.369	577.35		1494	563.407	577.394		1494	562.031	574.465
1495	247.809	247.809		1495	565.608	568.562		1495	560.234	571.45		1495	561.78	568.514
1496	247.662	247.662		1496	562.353	571.431		1496	558.377	571.505		1496	559.245	568.54
1497	244.87	244.87		1497	559.899	568.527		1497	557.133	571.427		1497	558.168	565.584
1498	244.804	244.804		1498	557.466	562.651		1498	556.398	562.672		1498	558.465	562.644
1499	244.717	244.717		1499	556.094	559.697		1499	555.163	556.8		1499	557.677	559.71
1500	244.664	244.664		1500	555.988	556.83		1500	553.32	556.764		1500	557.122	559.726
1501	241.883	241.883		1501	553.038	556.745		1501	548.323	553.799		1501	554.328	556.827
1502	233.046	233.046		1502	547.005	556.762		1502	542.346	553.776		1502	550.19	559.751
1503	227.23	227.23		1503	539.825	547.919		1503	535.21	539.098		1503	544.746	550.935
1504	224.208	224.208		1504	534.258	544.982		1504	527.528	536.138		1504	539.184	547.938
1505	221.296	221.296		1505	529.119	542.093		1505	521.386	533.188		1505	535.273	550.818
1506	224.288	224.288		1506	526.672	533.261		1506	518.318	527.311		1506	530.037	542.075
1507	224.12	224.12		1507	524.93	530.29		1507	517.452	521.45		1507	527.52	536.213
1508	221.316	221.316		1508	522.978	530.23		1508	517.903	518.501		1508	526.383	536.181
1509	224.126	224.126		1509	525.286	527.347		1509	522.296	515.602		1509	525.845	533.223
1510	224.187	224.187		1510	526.757	530.318		1510	524.729	524.422		1510	527.651	536.176
1511	221.299	221.299		1511	529.482	530.272		1511	525.207	524.405		1511	528.673	533.277
1512	221.151	221.151		1512	532.782	530.351		1512	528.556	527.372		1512	531.558	536.175
1513	224.189	224.189		1513	534.12	536.19		1513	529.694	530.343		1513	534.127	544.998
1514	221.347	221.347		1514	534.039	547.986		1514	530.361	542.075		1514	536.26	553.78
1515	224.247	224.247		1515	533.93	553.795		1515	531.495	550.895		1515	537.975	553.839
1516	235.943	235.943		1516	532.555	556.828		1516	528.298	553.899		1516	538.331	559.753
1517	244.66	244.66		1517	531.169	559.741		1517	525.053	559.714		1517	535.324	559.719
1518	244.812	244.812		1518	530.409	556.771		1518	522.757	556.83		1518	533.256	553.874
1519	244.905	244.905		1519	529.349	556.748		1519	522.516	559.717		1519	529.944	553.817
1520	247.711	247.711		1520	529.334	562.672		1520	523.657	568.552		1520	527.874	556.806
1521	247.715	247.715		1521	531.876	562.634		1521	527.952	568.528		1521	530.501	556.773
1522	247.79	247.79		1522	535.412	562.674		1522	532.199	568.545		1522	533.435	559.706
1523	247.859	247.859		1523	540.084	562.699		1523	536.464	568.541		1523	539.077	559.719
1524	250.649	250.649		1524	545.458	565.63		1524	544.251	571.462		1524	542.421	559.731
1525	250.701	250.701		1525	548.058	568.555		1525	549.947	574.363		1525	547.08	562.681
1526	247.794	247.794		1526	552.927	565.596		1526	555.753	571.484		1526	550.194	559.75
1527	247.828	247.828		1527	557.528	553.885		1527	561.222	562.629		1527	553.893	550.917
1528	247.864	247.864		1528	560.005	556.842		1528	563.274	568.502		1528	557.642	553.822
1529	250.631	250.631		1529	564.341	571.441		1529	566.06	577.315		1529	557.558	562.636
1530	250.71	250.71		1530	565.178	562.654		1530	569.169	571.5		1530	558.252	553.856
1531	247.857	247.857		1531	564.175	556.811		1531	572.257	565.624		1531	557.316	550.914
1532	247.816	247.816		1532	566.873	553.813		1532	575.118	559.742		1532	558.733	547.886
1533	247.796	247.796		1533	565.721	542.074		1533	576.81	550.894		1533	560.216	530.363
1534	247.735	247.735		1534	565.112	533.183		1534	575.215	545.011		1534	559.087	521.495
1535	247.65	247.65		1535	562.195	530.347		1535	571.054	544.967		1535	555.51	521.49
1536	247.698	247.698		1536	555.912	530.26		1536	565.854	539.152		1536	547.955	518.525
1537	244.874	244.874		1537	551.802	527.357		1537	558.59	536.221		1537	542.7	512.605
1538	244.849	244.849		1538	546.254	530.357		1538	553.662	545.004		1538	537.796	521.448
1539	244.851	244.851		1539	543.861	530.329		1539	550.409	544.98		1539	536.025	518.51
1540	247.632	247.632		1540	542.018	533.258		1540	545.166	547.944		1540	535.029	524.364
1541	247.692	247.692		1541	540.18	542.058		1541	542.757	553.774		1541	533.985	530.262
1542	247.715	247.715		1542	542.7	550.894		1542	543.164	559.689		1542	536.175	542.023
1543	247.683	247.683		1543	547.325	550.879		1543	546.71	559.678		1543	538.221	539.141
1544	247.745	247.745		1544	551.307	550.818		1544	554.358	556.784		1544	543.106	539.078
1545	247.832	247.832		1545	556.904	553.893		1545	564.619	562.662		1545	548.911	550.886
1546	247.803	247.803		1546	562.376	556.806		1546	572.214	559.75		1546	554.369	553.807
1547	247.878	247.878		1547	564.658	556.819		1547	575.036	559.758		1547	556.696	553.829
1548	250.734	250.734		1548	566.581	562.662		1548	577.37	562.7		1548	559.408	556.796
1549	250.708	250.708		1549	566.646	562.661		1549	574.219	565.61		1549	560.294	559.704
1550	247.861	247.861		1550	564.176	568.498		1550	570.1	571.466		1550	560.483	562.693
1551	247.876	247.876		1551	563.978	571.451		1551	568.764	571.508		1551	564.168	565.631
1552	247.695	247.695		1552	565.399	559.747		1552	565.168	562.678		1552	564.085	559.701
1553	247.724	247.724		1553	567.582	565.568		1553	563.14	568.503		1553	564.4	562.674
1554	247.788	247.788		1554	568.991	565.615		1554	563.797	568.539		1554	565.035	565.562
1555	244.895	244.895		1555	566.606	562.638		1555	561.455	562.653		1555	562.951	562.627
1556	244.787	244.787		1556	564.64	556.774		1556	559.642	556.772		1556	561.667	556.774
1557	241.864	241.864		1557	561.501	556.766		1557	557.979	556.755		1557	561.157	556.799
1558	235.914	235.914		1558	559.662	553.813		1558	554.132	550.828		1558	558.312	556.741
1559	232.98	232.98		1559	558.874	556.758		1559	550.87	553.768		1559	556.075	559.742
1560	224.317	224.317		1560	555.793	550.887		1560	547.586	544.971		1560	556.077	553.864
1561	224.145	224.145		1561	550.072	542.051		1561	543.486	530.353		1561	551.739	547.972
1562	224.209	224.209		1562	546.168	530.218		1562	539.851	524.352		1562	548.05	533.224
1563	221.317	221.317		1563	540.828	533.23		1563	535.128	527.338		1563	544.715	539.126
1564	221.232	221.232		1564	536.197	530.333		1564	531.081	524.431		1564	539.994	536.164
1565	224.093	224.093		1565	534.702	527.39		1565	527.993	521.444		1565	537.143	530.365
1566	221.331	221.331		1566	530.245	521.477		1566	525.246	509.733		1566	535.637	527.358
1567	224.241	224.241		1567	530.263	527.35		1567	525.057	518.482		1567	534.841	533.195
1568	224.23	224.23		1568	531.811	527.396		1568	527.015	521.42		1568	535.388	533.199
1569	224.24	224.24		1569	533.367	530.298		1569	529.085	524.363		1569	536.426	536.196
1570	221.293	221.293		1570	535.568	530.364		1570	530.656	527.312		1570	538.807	539.079
1571	224.153	224.153		1571	537.287	536.211		1571	533.423	533.21		1571	540.643	544.964
1572	224.303	224.303		1572	538.358	550.845		1572	536.075	547.91		1572	543.165	550.943
1573	224.181	224.181		1573	538.653	547.881		1573	538.063	539.113		1573	543.125	547.966
1574	230.03	230.03		1574	538.576	559.737		1574	539.265	556.819		1574	542.86	562.644
1575	238.829	238.829		1575	538.958	553.818		1575	539.712	553.815		1575	543.127	553.839
1576	244.67	244.67		1576	538.589	556.808		1576	537.426	559.735		1576	541.801	553.898
1577	247.671	247.671		1577	539.057	562.662		1577	537.752	568.575		1577	542.584	556.763
1578	247.627	247.627		1578	540.725	556.754		1578	538.564	562.67		1578	542.561	550.925
1579	244.89	244.89		1579	539.903	553.91		1579	537.644	559.701		1579	541.905	553.825
1580	244.863	244.863		1580	539.079	556.741		1580	538.721	559.693		1580	540.984	553.883
1581	247.672	247.672		1581	538.923	553.881		1581	537.319	559.716		1581	540.626	553.77
1582	247.801	247.801		1582	537.212	571.446		1582	536.026	574.413		1582	539.078	568.534
1583	247.812	247.812		1583	537.71	571.494		1583	538.28	574.454		1583	539.293	568.54
1584	247.869	247.869		1584	537.907	574.482		1584	539.667	577.4		1584	540.206	574.408
1585	247.859	247.859		1585	539.765	574.426		1585	541.312	577.336		1585	542.194	574.351
1586	247.823	247.823		1586	543.201	574.407		1586	544.451	577.309		1586	544.673	574.347
1587	247.863	247.863		1587	543.826	574.412		1587	545.019	577.394		1587	547.225	571.523
1588	247.75	247.75		1588	545.788	574.489		1588	545.384	577.409		1588	548.74	574.433
1589	247.787	247.787		1589	544.884	574.461		1589	545.039	577.391		1589	549.355	571.531
1590	247.789	247.789		1590	541.123	565.633		1590	542.71	568.568		1590	548.029	565.586
1591	247.68	247.68		1591	540.033	574.376		1591	537.358	574.488		1591	544.355	571.515
1592	247.759	247.759		1592	536.208	571.494		1592	533.454	574.397		1592	540.003	571.43
1593	247.733	247.733		1593	532.242	571.463		1593	529.76	571.509		1593	535.81	571.421
1594	247.636	247.636		1594	531.115	568.546		1594	527.831	568.524		1594	532.597	568.541
1595	247.756	247.756		1595	527.259	568.531		1595	528.646	565.638		1595	529.772	568.503
1596	247.689	247.689		1596	526.483	568.518		1596	529.1	568.498		1596	529.369	565.63
1597	247.649	247.649		1597	528.834	568.531		1597	531.847	565.621		1597	529.582	565.622
1598	247.68	247.68		1598	529.7	571.444		1598	533.286	571.429		1598	530.701	568.57
1599	247.764	247.764		1599	532.643	571.464		1599	534.301	571.527		1599	532.745	568.511
1600	247.719	247.719		1600	536.1	571.481		1600	536.282	574.356		1600	535.289	568.503
1601	247.635	247.635		1601	537.683	565.57		1601	537.038	565.631		1601	537.95	559.734
1602	247.855	247.855		1602	541.958	565.615		1602	540.993	571.434		1602	542.545	559.734
1603	250.657	250.657		1603	547.999	568.522		1603	549.573	574.38		1603	548.341	559.699
1604	247.856	247.856		1604	552.735	568.578		1604	557.222	574.386		1604	553.765	559.721
1605	250.709	250.709		1605	559.042	562.684		1605	564.616	568.583		1605	557.292	553.908
1606	247.837	247.837		1606	560.885	559.729		1606	568.935	568.559		1606	557.132	553.797
1607	247.691	247.691		1607	559.44	553.802		1607	565.445	559.685		1607	553.596	547.922
1608	244.744	244.744		1608	555.704	545.028		1608	562.019	550.9		1608	548.86	536.185
1609	230.139	230.139		1609	547.258	542.047		1609	555.835	550.818		1609	541.847	533.205
1610	227.169	227.169		1610	542.743	536.195		1610	550.471	545.022		1610	537.311	530.281
1611	224.231	224.231		1611	540.279	536.2		1611	548.908	547.933		1611	533.384	530.311
1612	224.194	224.194		1612	538.123	547.953		1612	543.95	553.833		1612	529.296	542.051
1613	227.136	227.136		1613	538.808	542.024		1613	542.229	550.815		1613	529.153	533.235
1614	235.919	235.919		1614	539.7	547.914		1614	541.704	550.88		1614	528.612	544.963
1615	241.812	241.812		1615	540.304	556.82		1615	539.51	565.616		1615	531.321	553.85
1616	247.753	247.753		1616	542.194	565.57		1616	540.978	568.525		1616	532.931	562.634
1617	250.698	250.698		1617	545.601	565.607		1617	543.751	565.61		1617	537.892	565.626
1618	262.42	262.42		1618	546.956	574.393		1618	546.422	574.41		1618	543.61	574.419
1619	262.457	262.457		1619	550.572	574.494		1619	550.279	574.45		1619	549.853	577.359
1620	262.467	262.467		1620	554.538	574.37		1620	553.995	571.464		1620	556.812	574.429
1621	247.783	247.783		1621	556.074	562.668		1621	556.106	556.848		1621	557.49	565.608
1622	235.918	235.918		1622	555.945	544.964		1622	554.354	536.17		1622	556.226	545.027
1623	224.326	224.326		1623	549.978	539.148		1623	550.667	533.213		1623	550.768	544.993
1624	221.315	221.315		1624	542.073	533.244		1624	544.619	527.334		1624	545.449	539.126
1625	221.167	221.167		1625	536.285	527.318		1625	536.679	521.47		1625	539.552	530.231
1626	218.265	218.265		1626	531.269	530.258		1626	530.979	527.309		1626	534.077	530.369
1627	218.342	218.342		1627	528.466	530.27		1627	525.971	527.364		1627	528.651	530.316
1628	221.22	221.22		1628	526.986	533.209		1628	523.776	530.305		1628	525.41	533.28
1629	224.162	224.162		1629	524.381	545.005		1629	522.198	542.096		1629	524.78	544.99
1630	230.085	230.085		1630	523.215	550.941		1630	520.43	550.934		1630	525.358	550.914
1631	241.873	241.873		1631	524.331	553.781		1631	522.602	553.856		1631	529.15	550.853
1632	244.897	244.897		1632	527.522	553.881		1632	523.817	559.7		1632	530.917	550.919
1633	253.618	253.618		1633	531.148	574.428		1633	527.692	577.396		1633	535.225	568.575
1634	265.367	265.367		1634	536.644	577.373		1634	537.18	583.236		1634	541.106	571.495
1635	268.339	268.339		1635	543.527	577.402		1635	545.858	583.278		1635	545.984	574.366
1636	268.225	268.225		1636	547.948	574.382		1636	554.852	577.438		1636	548.53	565.562
1637	259.462	259.462		1637	551.274	559.761		1637	560.735	571.438		1637	548.287	553.767
1638	247.825	247.825		1638	550.3	550.872		1638	558.39	556.751		1638	544.534	539.115
1639	244.883	244.883		1639	543.635	550.816		1639	554.185	553.875		1639	539.701	536.19
1640	241.769	241.769		1640	539.677	542.085		1640	548.756	550.864		1640	536.466	533.204
1641	230.078	230.078		1641	537.238	536.214		1641	543.311	545.032		1641	532.187	527.396
1642	227.193	227.193		1642	536.662	539.112		1642	540.57	547.981		1642	527.536	527.403
1643	227.194	227.194		1643	537.417	545.004		1643	538.77	550.896		1643	526.015	533.268
1644	232.988	232.988		1644	536.895	542.031		1644	538.185	550.847		1644	525.591	530.346
1645	241.824	241.824		1645	537.652	544.964		1645	538.246	550.891		1645	527.024	533.286
1646	244.824	244.824		1646	540.192	547.98		1646	540.463	553.799		1646	532.234	544.987
1647	247.837	247.837		1647	544.548	559.724		1647	547.108	565.615		1647	537.093	553.903
1648	265.304	265.304		1648	550.825	571.509		1648	553.039	571.515		1648	543.985	571.483
1649	268.197	268.197		1649	556.144	577.392		1649	557.901	577.338		1649	551.844	577.425
1650	268.193	268.193		1650	562.02	574.36		1650	560.507	571.448		1650	558.739	574.373
1651	259.548	259.548		1651	567.978	559.77		1651	561.334	556.818		1651	563.973	562.688
1652	247.877	247.877		1652	569.55	553.8		1652	561.656	550.838		1652	566.566	556.74
1653	244.746	244.746		1653	567.242	542.049		1653	561.22	536.139		1653	565.947	544.968
1654	238.921	238.921		1654	560.264	539.088		1654	558.108	533.264		1654	561.136	539.141
1655	227.227	227.227		1655	551.5	536.152		1655	551.696	533.195		1655	553.558	539.113
1656	224.276	224.276		1656	544.374	530.302		1656	542.526	527.379		1656	544.169	533.192
1657	224.183	224.183		1657	537.711	533.196		1657	535.284	530.321		1657	534.703	533.229
1658	224.227	224.227		1658	534.809	533.261		1658	531.885	530.33		1658	532.656	536.202
1659	227.147	227.147		1659	530.685	536.212		1659	528.368	533.28		1659	530.905	539.112
1660	236.007	236.007		1660	527.705	547.889		1660	529.566	545.001		1660	531.402	547.896
1661	244.863	244.863		1661	529.48	553.857		1661	529.187	556.746		1661	534.582	553.769
1662	247.876	247.876		1662	530.281	556.788		1662	530.148	559.757		1662	533.452	550.955
1663	253.668	253.668		1663	535.304	568.517		1663	532.959	571.45		1663	536.741	559.683
1664	265.404	265.404		1664	540.374	571.479		1664	538.281	574.487		1664	542.696	562.649
1665	268.284	268.284		1665	545.791	574.469		1665	546.646	580.377		1665	546.782	565.601
1666	268.303	268.303		1666	551.707	571.503		1666	554.102	577.419		1666	550.679	559.696
1667	259.488	259.488		1667	554.919	562.681		1667	562.185	574.384		1667	554.274	553.844
1668	250.751	250.751		1668	554.539	550.835		1668	561.248	556.78		1668	551.309	536.221
1669	244.888	244.888		1669	551.384	550.811		1669	559.517	556.733		1669	549.724	536.226
1670	244.649	244.649		1670	545.138	527.361		1670	554.664	533.248		1670	543.637	521.462
1671	230.07	230.07		1671	539.667	536.137		1671	545.849	545.031		1671	534.895	527.38
1672	224.281	224.281		1672	538.314	533.193		1672	544.887	542.063		1672	532.006	527.261
1673	227.101	227.101		1673	535.311	530.337		1673	542.521	536.173		1673	528.634	527.279
1674	230.082	230.082		1674	534.944	539.096		1674	541.874	542.077		1674	529.288	530.331
1675	241.871	241.871		1675	536.546	550.837		1675	544.035	553.779		1675	531.183	542.073
1676	247.741	247.741		1676	536.259	553.821		1676	542.811	553.878		1676	531.671	550.859
1677	247.836	247.836		1677	539.1	559.758		1677	545.4	565.596		1677	534.857	556.778
1678	256.538	256.538		1678	543.24	562.63		1678	547.152	562.657		1678	540.008	562.629
1679	265.414	265.414		1679	548.084	571.482		1679	549.223	571.431		1679	544.906	571.428
1680	268.27	268.27		1680	554.117	577.399		1680	550.525	577.32		1680	550.98	577.42
1681	268.189	268.189		1681	557.479	574.383		1681	549.358	571.481		1681	554.043	574.392
1682	253.675	253.675		1682	558.193	559.68		1682	550.355	553.82		1682	555.368	562.644
1683	247.776	247.776		1683	553.896	545.005		1683	549.099	536.217		1683	556.139	547.92
1684	244.645	244.645		1684	546.274	544.999		1684	546.996	533.302		1684	552.827	550.828
1685	230.133	230.133		1685	539.726	530.234		1685	541.258	524.426		1685	548.12	533.197
1686	221.363	221.363		1686	532.811	530.234		1686	534.354	527.293		1686	539.901	530.319
1687	221.234	221.234		1687	527.92	527.409		1687	528.539	527.268		1687	534.12	530.282
1688	224.157	224.157		1688	528.228	533.212		1688	524.826	530.315		1688	532.992	533.254
1689	230.089	230.089		1689	527.669	544.99		1689	526.641	542.059		1689	531.483	544.981
1690	238.856	238.856		1690	528.81	550.823		1690	528.584	550.824		1690	535.951	550.804
1691	244.773	244.773		1691	532.582	550.812		1691	529.245	550.835		1691	537.019	547.965
1692	247.741	247.741		1692	534.248	553.889		1692	531.369	559.696		1692	536.935	550.9
1693	256.524	256.524		1693	537.668	568.571		1693	536.434	571.49		1693	541.796	562.623
1694	268.278	268.278		1694	542.881	577.438		1694	541.243	583.252		1694	545.874	574.398
1695	271.386	271.386		1695	546.591	577.359		1695	550.487	583.269		1695	550.943	571.471
1696	274.203	274.203		1696	550.23	577.396		1696	560.121	586.171		1696	555.392	571.512
1697	271.391	271.391		1697	553.85	577.431		1697	560.569	586.188		1697	555.062	574.339
1698	268.329	268.329		1698	552.575	574.46		1698	559.513	577.424		1698	553.151	568.554
1699	247.817	247.817		1699	547.581	550.919		1699	555.888	556.774		1699	548.142	542.054
1700	244.661	244.661		1700	543.148	550.846		1700	550.582	553.828		1700	544.398	542.049
1701	227.184	227.184		1701	538.898	536.213		1701	550.736	545.031		1701	540.727	530.248
1702	224.221	224.221		1702	538.084	533.276		1702	550.995	542.046		1702	536.261	527.403
1703	224.201	224.201		1703	540.444	533.263		1703	550.587	542.033		1703	536.055	530.224
1704	224.309	224.309		1704	541.322	533.228		1704	550.74	539.148		1704	534.59	530.241
1705	227.232	227.232		1705	540.348	547.914		1705	547.579	550.841		1705	534.719	544.969
1706	244.679	244.679		1706	541.709	550.822		1706	546.034	550.919		1706	536.56	547.887
1707	250.769	250.769		1707	543.254	571.486		1707	545.239	574.397		1707	537.682	565.619
1708	265.312	265.312		1708	543.995	574.406		1708	545.017	574.403		1708	542.277	574.358
1709	268.271	268.271		1709	548.036	574.454		1709	548.824	574.416		1709	546.895	574.485
1710	268.31	268.31		1710	552.005	568.574		1710	550.325	565.57		1710	552.276	571.46
1711	268.342	268.342		1711	552.533	562.625		1711	554.428	556.839		1711	557.905	562.66
1712	247.645	247.645		1712	556.762	550.823		1712	555.692	545.039		1712	557.192	550.875
1713	241.82	241.82		1713	552.463	539.102		1713	552.222	533.258		1713	553.67	542.045
1714	230.084	230.084		1714	542.059	530.219		1714	546.843	527.309		1714	548.118	530.299
1715	224.23	224.23		1715	535.996	530.273		1715	537.548	527.326		1715	539.28	533.193
1716	221.283	221.283		1716	526.526	527.326		1716	528.44	524.363		1716	530.611	530.232
1717	221.342	221.342		1717	523.457	530.373		1717	523.064	530.306		1717	527.416	533.242
1718	227.078	227.078		1718	523.126	539.103		1718	522.237	536.144		1718	526.242	539.123
1719	241.791	241.791		1719	522.432	547.937		1719	521.368	547.926		1719	527.845	545.032
1720	244.703	244.703		1720	524.429	553.872		1720	523.522	553.895		1720	534.139	553.801
1721	247.698	247.698		1721	528.775	556.761		1721	526.57	559.687		1721	535.812	553.862
1722	253.575	253.575		1722	533.148	556.81		1722	530.114	562.665		1722	537.764	553.835
1723	268.225	268.225		1723	537.71	577.414		1723	538.759	580.368		1723	542.793	574.452
1724	271.351	271.351		1724	541.947	577.322		1724	545.186	580.374		1724	544.989	571.456
1725	271.402	271.402		1725	543.63	580.305		1725	549.828	592.066		1725	547.145	574.349
1726	268.425	268.425		1726	544.863	574.454		1726	550.637	580.307		1726	547.453	565.627
1727	262.476	262.476		1727	543.955	568.522		1727	547.828	574.407		1727	543.2	556.748
1728	250.718	250.718		1728	541.506	556.745		1728	543.203	565.585		1728	539.206	550.837
1729	244.728	244.728		1729	537.609	550.898		1729	540.811	553.912		1729	537.023	544.957
1730	227.154	227.154		1730	536.299	533.295		1730	540.37	545.003		1730	534.296	527.316
1731	224.179	224.179		1731	535.381	533.241		1731	538.482	539.159		1731	531.272	527.362
1732	224.148	224.148		1732	534.036	530.242		1732	538.777	533.281		1732	530.247	524.363
1733	224.148	224.148		1733	536.253	530.332		1733	540.286	536.199		1733	530.71	527.328
1734	227.152	227.152		1734	538.892	533.255		1734	542.533	539.136		1734	532.865	530.277
1735	238.913	238.913		1735	540.804	550.875		1735	544.413	550.945		1735	535.69	547.95
1736	247.699	247.699		1736	546.555	559.697		1736	551.023	562.632		1736	537.912	556.762
1737	268.435	268.435		1737	548.63	577.408		1737	549.699	574.472		1737	540.899	580.309
1738	271.186	271.186		1738	548.993	574.399		1738	551.167	571.45		1738	544.703	577.337
1739	268.418	268.418		1739	552.888	574.368		1739	552.242	571.42		1739	549.464	574.456
1740	268.197	268.197		1740	553.006	553.913		1740	553.498	550.946		1740	552.027	559.68
1741	250.716	250.716		1741	552.477	550.822		1741	555.002	544.967		1741	551.974	553.794
1742	244.723	244.723		1742	550.023	530.354		1742	553.601	527.369		1742	548.538	536.165
1743	235.995	235.995		1743	541.617	530.314		1743	549.844	527.314		1743	541.71	536.139
1744	224.315	224.315		1744	534.283	524.365		1744	539.505	515.607		1744	536.801	527.328
1745	221.339	221.339		1745	528.55	521.444		1745	532.723	515.528		1745	530.142	524.387
1746	221.114	221.114		1746	524.775	524.36		1746	524.119	518.471		1746	522.863	527.306
1747	218.265	218.265		1747	523.098	518.517		1747	520.105	512.645		1747	522.962	521.456
1748	218.279	218.279		1748	521.972	524.389		1748	519.268	521.469		1748	521.278	524.391
1749	218.286	218.286		1749	523.694	536.154		1749	519.363	536.208		1749	526.184	533.235
1750	244.712	244.712		1750	526.307	553.848		1750	525.123	556.828		1750	533.108	550.822
1751	247.834	247.834		1751	531.925	568.549		1751	529.153	574.364		1751	537.148	559.72
1752	268.194	268.194		1752	536.567	574.416		1752	533.092	577.354		1752	542.385	568.529
1753	268.298	268.298		1753	541.022	571.504		1753	535.823	574.48		1753	544.971	562.641
1754	265.383	265.383		1754	544.345	574.372		1754	536.587	577.372		1754	547.027	565.576
1755	256.565	256.565		1755	545.986	571.467		1755	538.58	577.33		1755	548.327	562.637
1756	250.676	250.676		1756	548.334	556.811		1756	540.964	568.502		1756	549.587	553.798
1757	247.853	247.853		1757	547.698	556.837		1757	541.872	571.426		1757	549.213	553.765
1758	247.815	247.815		1758	547.841	562.631		1758	543.428	571.43		1758	550.054	553.906
1759	247.881	247.881		1759	548.456	553.818		1759	544.598	559.764		1759	552.157	550.813
1760	250.739	250.739		1760	547.774	553.885		1760	543.608	559.767		1760	552.879	550.895
1761	250.745	250.745		1761	549.91	559.751		1761	545.696	568.517		1761	554.663	556.743
1762	256.533	256.533		1762	550.187	562.694		1762	546.591	571.464		1762	556.486	556.783
1763	253.61	253.61		1763	551.602	568.556		1763	547.835	574.422		1763	555.704	559.745
1764	253.634	253.634		1764	553.622	574.413		1764	550.431	577.369		1764	556.376	568.526
1765	250.778	250.778		1765	553.242	568.5		1765	552.507	571.451		1765	555.921	559.751
1766	250.717	250.717		1766	555.507	559.746		1766	553.845	565.573		1766	554.594	553.911
1767	253.626	253.626		1767	554.891	562.672		1767	554.002	565.623		1767	552.842	556.828
1768	253.645	253.645		1768	552.654	565.61		1768	552.737	571.436		1768	550.964	559.721
1769	250.736	250.736		1769	551.779	559.766		1769	550.243	565.631		1769	549.09	556.789
1770	250.773	250.773		1770	549.411	565.584		1770	549.081	568.577		1770	548.008	559.741
1771	250.7	250.7		1771	548.446	565.631		1771	548.77	571.428		1771	548.497	559.763
1772	250.711	250.711		1772	549.58	562.692		1772	549.265	568.501		1772	547.947	559.689
1773	250.705	250.705		1773	549.924	562.679		1773	550.351	565.636		1773	548.292	559.709
1774	250.76	250.76		1774	549.945	565.579		1774	550.515	565.638		1774	547.979	562.655
1775	250.734	250.734		1775	550.791	571.428		1775	550.635	571.494		1775	548.123	568.529
1776	250.704	250.704		1776	550.733	565.581		1776	551.049	568.537		1776	548.745	562.656
1777	250.68	250.68		1777	550.423	562.67		1777	551.031	565.621		1777	548.656	559.757
1778	250.774	250.774		1778	550.421	571.43		1778	550.288	571.5		1778	549.354	568.545
1779	250.738	250.738		1779	549.326	568.568		1779	550.657	571.495		1779	549.484	568.511
								--				--

## Sheet: Figure 5g
	Power Consumption (mW)
	Wireless Transmission	ADC&MCU	Gn Sensors
Wireless Sensor Module Gn Sensor Data	20	10	1.5
Edge Sensor Module (Avatar Joint Location)	2.5	5	1.5
